# Supplementary material for: Enhancing the REMBRANDT MRI collection with expert segmentation labels and quantitative radiomic features
Source: Sci Data. 2022 Jun 14;9:338. doi: 10.1038/s41597-022-01415-1 (PMC9198015; doi:10.1038/s41597-022-01415-1)
Supplement: Supplementary file 1 [file 41597_2022_1415_MOESM1_ESM.xlsx]

## Sheet: Supplementary File 1 
Supplementary File 1: The output of the radiomics from the Pyradomics tool from the REMBRANDT dataset
ID	900-00-5299	900-00-5303	900-00-5308	900-00-5316	900-00-5317	900-00-5332	900-00-5341	900-00-5342	900-00-5346	900-00-5380	900-00-5381	900-00-5385	900-00-5396	900-00-5404	900-00-5412	900-00-5414	900-00-5459	900-00-5462	900-00-5476	900-00-5477	HF0763	HF0835	HF0855	HF0899	HF0920	HF1000	HF1078	HF1097	HF1150	HF1156	HF1167	HF1185	HF1191	HF1219	HF1235	HF1246	HF1280	HF1292	HF1307	HF1318	HF1325	HF1345	HF1381	HF1409	HF1420	HF1433	HF1458	HF1463	HF1489
diagnostics_Configuration_EnabledImageTypes	{'Original': {}}	{'Original': {}}	{'Original': {}}	{'Original': {}}	{'Original': {}}	{'Original': {}}	{'Original': {}}	{'Original': {}}	{'Original': {}}	{'Original': {}}	{'Original': {}}	{'Original': {}}	{'Original': {}}	{'Original': {}}	{'Original': {}}	{'Original': {}}	{'Original': {}}	{'Original': {}}	{'Original': {}}	{'Original': {}}	{'Original': {}}	{'Original': {}}	{'Original': {}}	{'Original': {}}	{'Original': {}}	{'Original': {}}	{'Original': {}}	{'Original': {}}	{'Original': {}}	{'Original': {}}	{'Original': {}}	{'Original': {}}	{'Original': {}}	{'Original': {}}	{'Original': {}}	{'Original': {}}	{'Original': {}}	{'Original': {}}	{'Original': {}}	{'Original': {}}	{'Original': {}}	{'Original': {}}	{'Original': {}}	{'Original': {}}	{'Original': {}}	{'Original': {}}	{'Original': {}}	{'Original': {}}	{'Original': {}}
diagnostics_Configuration_Settings	{'distances': [1], 'additionalInfo': True, 'force2D': False, 'interpolator': 'sitkBSpline', 'resampledPixelSpacing': None, 'label': 1, 'normalizeScale': 1, 'normalize': False, 'force2Ddimension': 0, 'removeOutliers': None, 'minimumROISize': None, 'minimumROIDimensions': 2, 'preCrop': False, 'resegmentRange': None, 'padDistance': 5}	{'distances': [1], 'additionalInfo': True, 'force2D': False, 'interpolator': 'sitkBSpline', 'resampledPixelSpacing': None, 'label': 1, 'normalizeScale': 1, 'normalize': False, 'force2Ddimension': 0, 'removeOutliers': None, 'minimumROISize': None, 'minimumROIDimensions': 2, 'preCrop': False, 'resegmentRange': None, 'padDistance': 5}	{'distances': [1], 'additionalInfo': True, 'force2D': False, 'interpolator': 'sitkBSpline', 'resampledPixelSpacing': None, 'label': 1, 'normalizeScale': 1, 'normalize': False, 'force2Ddimension': 0, 'removeOutliers': None, 'minimumROISize': None, 'minimumROIDimensions': 2, 'preCrop': False, 'resegmentRange': None, 'padDistance': 5}	{'distances': [1], 'additionalInfo': True, 'force2D': False, 'interpolator': 'sitkBSpline', 'resampledPixelSpacing': None, 'label': 1, 'normalizeScale': 1, 'normalize': False, 'force2Ddimension': 0, 'removeOutliers': None, 'minimumROISize': None, 'minimumROIDimensions': 2, 'preCrop': False, 'resegmentRange': None, 'padDistance': 5}	{'distances': [1], 'additionalInfo': True, 'force2D': False, 'interpolator': 'sitkBSpline', 'resampledPixelSpacing': None, 'label': 1, 'normalizeScale': 1, 'normalize': False, 'force2Ddimension': 0, 'removeOutliers': None, 'minimumROISize': None, 'minimumROIDimensions': 2, 'preCrop': False, 'resegmentRange': None, 'padDistance': 5}	{'distances': [1], 'additionalInfo': True, 'force2D': False, 'interpolator': 'sitkBSpline', 'resampledPixelSpacing': None, 'label': 1, 'normalizeScale': 1, 'normalize': False, 'force2Ddimension': 0, 'removeOutliers': None, 'minimumROISize': None, 'minimumROIDimensions': 2, 'preCrop': False, 'resegmentRange': None, 'padDistance': 5}	{'distances': [1], 'additionalInfo': True, 'force2D': False, 'interpolator': 'sitkBSpline', 'resampledPixelSpacing': None, 'label': 1, 'normalizeScale': 1, 'normalize': False, 'force2Ddimension': 0, 'removeOutliers': None, 'minimumROISize': None, 'minimumROIDimensions': 2, 'preCrop': False, 'resegmentRange': None, 'padDistance': 5}	{'distances': [1], 'additionalInfo': True, 'force2D': False, 'interpolator': 'sitkBSpline', 'resampledPixelSpacing': None, 'label': 1, 'normalizeScale': 1, 'normalize': False, 'force2Ddimension': 0, 'removeOutliers': None, 'minimumROISize': None, 'minimumROIDimensions': 2, 'preCrop': False, 'resegmentRange': None, 'padDistance': 5}	{'distances': [1], 'additionalInfo': True, 'force2D': False, 'interpolator': 'sitkBSpline', 'resampledPixelSpacing': None, 'label': 1, 'normalizeScale': 1, 'normalize': False, 'force2Ddimension': 0, 'removeOutliers': None, 'minimumROISize': None, 'minimumROIDimensions': 2, 'preCrop': False, 'resegmentRange': None, 'padDistance': 5}	{'distances': [1], 'additionalInfo': True, 'force2D': False, 'interpolator': 'sitkBSpline', 'resampledPixelSpacing': None, 'label': 1, 'normalizeScale': 1, 'normalize': False, 'force2Ddimension': 0, 'removeOutliers': None, 'minimumROISize': None, 'minimumROIDimensions': 2, 'preCrop': False, 'resegmentRange': None, 'padDistance': 5}	{'distances': [1], 'additionalInfo': True, 'force2D': False, 'interpolator': 'sitkBSpline', 'resampledPixelSpacing': None, 'label': 1, 'normalizeScale': 1, 'normalize': False, 'force2Ddimension': 0, 'removeOutliers': None, 'minimumROISize': None, 'minimumROIDimensions': 2, 'preCrop': False, 'resegmentRange': None, 'padDistance': 5}	{'distances': [1], 'additionalInfo': True, 'force2D': False, 'interpolator': 'sitkBSpline', 'resampledPixelSpacing': None, 'label': 1, 'normalizeScale': 1, 'normalize': False, 'force2Ddimension': 0, 'removeOutliers': None, 'minimumROISize': None, 'minimumROIDimensions': 2, 'preCrop': False, 'resegmentRange': None, 'padDistance': 5}	{'distances': [1], 'additionalInfo': True, 'force2D': False, 'interpolator': 'sitkBSpline', 'resampledPixelSpacing': None, 'label': 1, 'normalizeScale': 1, 'normalize': False, 'force2Ddimension': 0, 'removeOutliers': None, 'minimumROISize': None, 'minimumROIDimensions': 2, 'preCrop': False, 'resegmentRange': None, 'padDistance': 5}	{'distances': [1], 'additionalInfo': True, 'force2D': False, 'interpolator': 'sitkBSpline', 'resampledPixelSpacing': None, 'label': 1, 'normalizeScale': 1, 'normalize': False, 'force2Ddimension': 0, 'removeOutliers': None, 'minimumROISize': None, 'minimumROIDimensions': 2, 'preCrop': False, 'resegmentRange': None, 'padDistance': 5}	{'distances': [1], 'additionalInfo': True, 'force2D': False, 'interpolator': 'sitkBSpline', 'resampledPixelSpacing': None, 'label': 1, 'normalizeScale': 1, 'normalize': False, 'force2Ddimension': 0, 'removeOutliers': None, 'minimumROISize': None, 'minimumROIDimensions': 2, 'preCrop': False, 'resegmentRange': None, 'padDistance': 5}	{'distances': [1], 'additionalInfo': True, 'force2D': False, 'interpolator': 'sitkBSpline', 'resampledPixelSpacing': None, 'label': 1, 'normalizeScale': 1, 'normalize': False, 'force2Ddimension': 0, 'removeOutliers': None, 'minimumROISize': None, 'minimumROIDimensions': 2, 'preCrop': False, 'resegmentRange': None, 'padDistance': 5}	{'distances': [1], 'additionalInfo': True, 'force2D': False, 'interpolator': 'sitkBSpline', 'resampledPixelSpacing': None, 'label': 1, 'normalizeScale': 1, 'normalize': False, 'force2Ddimension': 0, 'removeOutliers': None, 'minimumROISize': None, 'minimumROIDimensions': 2, 'preCrop': False, 'resegmentRange': None, 'padDistance': 5}	{'distances': [1], 'additionalInfo': True, 'force2D': False, 'interpolator': 'sitkBSpline', 'resampledPixelSpacing': None, 'label': 1, 'normalizeScale': 1, 'normalize': False, 'force2Ddimension': 0, 'removeOutliers': None, 'minimumROISize': None, 'minimumROIDimensions': 2, 'preCrop': False, 'resegmentRange': None, 'padDistance': 5}	{'distances': [1], 'additionalInfo': True, 'force2D': False, 'interpolator': 'sitkBSpline', 'resampledPixelSpacing': None, 'label': 1, 'normalizeScale': 1, 'normalize': False, 'force2Ddimension': 0, 'removeOutliers': None, 'minimumROISize': None, 'minimumROIDimensions': 2, 'preCrop': False, 'resegmentRange': None, 'padDistance': 5}	{'distances': [1], 'additionalInfo': True, 'force2D': False, 'interpolator': 'sitkBSpline', 'resampledPixelSpacing': None, 'label': 1, 'normalizeScale': 1, 'normalize': False, 'force2Ddimension': 0, 'removeOutliers': None, 'minimumROISize': None, 'minimumROIDimensions': 2, 'preCrop': False, 'resegmentRange': None, 'padDistance': 5}	{'distances': [1], 'additionalInfo': True, 'force2D': False, 'interpolator': 'sitkBSpline', 'resampledPixelSpacing': None, 'label': 1, 'normalizeScale': 1, 'normalize': False, 'force2Ddimension': 0, 'removeOutliers': None, 'minimumROISize': None, 'minimumROIDimensions': 2, 'preCrop': False, 'resegmentRange': None, 'padDistance': 5}	{'distances': [1], 'additionalInfo': True, 'force2D': False, 'interpolator': 'sitkBSpline', 'resampledPixelSpacing': None, 'label': 1, 'normalizeScale': 1, 'normalize': False, 'force2Ddimension': 0, 'removeOutliers': None, 'minimumROISize': None, 'minimumROIDimensions': 2, 'preCrop': False, 'resegmentRange': None, 'padDistance': 5}	{'distances': [1], 'additionalInfo': True, 'force2D': False, 'interpolator': 'sitkBSpline', 'resampledPixelSpacing': None, 'label': 1, 'normalizeScale': 1, 'normalize': False, 'force2Ddimension': 0, 'removeOutliers': None, 'minimumROISize': None, 'minimumROIDimensions': 2, 'preCrop': False, 'resegmentRange': None, 'padDistance': 5}	{'distances': [1], 'additionalInfo': True, 'force2D': False, 'interpolator': 'sitkBSpline', 'resampledPixelSpacing': None, 'label': 1, 'normalizeScale': 1, 'normalize': False, 'force2Ddimension': 0, 'removeOutliers': None, 'minimumROISize': None, 'minimumROIDimensions': 2, 'preCrop': False, 'resegmentRange': None, 'padDistance': 5}	{'distances': [1], 'additionalInfo': True, 'force2D': False, 'interpolator': 'sitkBSpline', 'resampledPixelSpacing': None, 'label': 1, 'normalizeScale': 1, 'normalize': False, 'force2Ddimension': 0, 'removeOutliers': None, 'minimumROISize': None, 'minimumROIDimensions': 2, 'preCrop': False, 'resegmentRange': None, 'padDistance': 5}	{'distances': [1], 'additionalInfo': True, 'force2D': False, 'interpolator': 'sitkBSpline', 'resampledPixelSpacing': None, 'label': 1, 'normalizeScale': 1, 'normalize': False, 'force2Ddimension': 0, 'removeOutliers': None, 'minimumROISize': None, 'minimumROIDimensions': 2, 'preCrop': False, 'resegmentRange': None, 'padDistance': 5}	{'distances': [1], 'additionalInfo': True, 'force2D': False, 'interpolator': 'sitkBSpline', 'resampledPixelSpacing': None, 'label': 1, 'normalizeScale': 1, 'normalize': False, 'force2Ddimension': 0, 'removeOutliers': None, 'minimumROISize': None, 'minimumROIDimensions': 2, 'preCrop': False, 'resegmentRange': None, 'padDistance': 5}	{'distances': [1], 'additionalInfo': True, 'force2D': False, 'interpolator': 'sitkBSpline', 'resampledPixelSpacing': None, 'label': 1, 'normalizeScale': 1, 'normalize': False, 'force2Ddimension': 0, 'removeOutliers': None, 'minimumROISize': None, 'minimumROIDimensions': 2, 'preCrop': False, 'resegmentRange': None, 'padDistance': 5}	{'distances': [1], 'additionalInfo': True, 'force2D': False, 'interpolator': 'sitkBSpline', 'resampledPixelSpacing': None, 'label': 1, 'normalizeScale': 1, 'normalize': False, 'force2Ddimension': 0, 'removeOutliers': None, 'minimumROISize': None, 'minimumROIDimensions': 2, 'preCrop': False, 'resegmentRange': None, 'padDistance': 5}	{'distances': [1], 'additionalInfo': True, 'force2D': False, 'interpolator': 'sitkBSpline', 'resampledPixelSpacing': None, 'label': 1, 'normalizeScale': 1, 'normalize': False, 'force2Ddimension': 0, 'removeOutliers': None, 'minimumROISize': None, 'minimumROIDimensions': 2, 'preCrop': False, 'resegmentRange': None, 'padDistance': 5}	{'distances': [1], 'additionalInfo': True, 'force2D': False, 'interpolator': 'sitkBSpline', 'resampledPixelSpacing': None, 'label': 1, 'normalizeScale': 1, 'normalize': False, 'force2Ddimension': 0, 'removeOutliers': None, 'minimumROISize': None, 'minimumROIDimensions': 2, 'preCrop': False, 'resegmentRange': None, 'padDistance': 5}	{'distances': [1], 'additionalInfo': True, 'force2D': False, 'interpolator': 'sitkBSpline', 'resampledPixelSpacing': None, 'label': 1, 'normalizeScale': 1, 'normalize': False, 'force2Ddimension': 0, 'removeOutliers': None, 'minimumROISize': None, 'minimumROIDimensions': 2, 'preCrop': False, 'resegmentRange': None, 'padDistance': 5}	{'distances': [1], 'additionalInfo': True, 'force2D': False, 'interpolator': 'sitkBSpline', 'resampledPixelSpacing': None, 'label': 1, 'normalizeScale': 1, 'normalize': False, 'force2Ddimension': 0, 'removeOutliers': None, 'minimumROISize': None, 'minimumROIDimensions': 2, 'preCrop': False, 'resegmentRange': None, 'padDistance': 5}	{'distances': [1], 'additionalInfo': True, 'force2D': False, 'interpolator': 'sitkBSpline', 'resampledPixelSpacing': None, 'label': 1, 'normalizeScale': 1, 'normalize': False, 'force2Ddimension': 0, 'removeOutliers': None, 'minimumROISize': None, 'minimumROIDimensions': 2, 'preCrop': False, 'resegmentRange': None, 'padDistance': 5}	{'distances': [1], 'additionalInfo': True, 'force2D': False, 'interpolator': 'sitkBSpline', 'resampledPixelSpacing': None, 'label': 1, 'normalizeScale': 1, 'normalize': False, 'force2Ddimension': 0, 'removeOutliers': None, 'minimumROISize': None, 'minimumROIDimensions': 2, 'preCrop': False, 'resegmentRange': None, 'padDistance': 5}	{'distances': [1], 'additionalInfo': True, 'force2D': False, 'interpolator': 'sitkBSpline', 'resampledPixelSpacing': None, 'label': 1, 'normalizeScale': 1, 'normalize': False, 'force2Ddimension': 0, 'removeOutliers': None, 'minimumROISize': None, 'minimumROIDimensions': 2, 'preCrop': False, 'resegmentRange': None, 'padDistance': 5}	{'distances': [1], 'additionalInfo': True, 'force2D': False, 'interpolator': 'sitkBSpline', 'resampledPixelSpacing': None, 'label': 1, 'normalizeScale': 1, 'normalize': False, 'force2Ddimension': 0, 'removeOutliers': None, 'minimumROISize': None, 'minimumROIDimensions': 2, 'preCrop': False, 'resegmentRange': None, 'padDistance': 5}	{'distances': [1], 'additionalInfo': True, 'force2D': False, 'interpolator': 'sitkBSpline', 'resampledPixelSpacing': None, 'label': 1, 'normalizeScale': 1, 'normalize': False, 'force2Ddimension': 0, 'removeOutliers': None, 'minimumROISize': None, 'minimumROIDimensions': 2, 'preCrop': False, 'resegmentRange': None, 'padDistance': 5}	{'distances': [1], 'additionalInfo': True, 'force2D': False, 'interpolator': 'sitkBSpline', 'resampledPixelSpacing': None, 'label': 1, 'normalizeScale': 1, 'normalize': False, 'force2Ddimension': 0, 'removeOutliers': None, 'minimumROISize': None, 'minimumROIDimensions': 2, 'preCrop': False, 'resegmentRange': None, 'padDistance': 5}	{'distances': [1], 'additionalInfo': True, 'force2D': False, 'interpolator': 'sitkBSpline', 'resampledPixelSpacing': None, 'label': 1, 'normalizeScale': 1, 'normalize': False, 'force2Ddimension': 0, 'removeOutliers': None, 'minimumROISize': None, 'minimumROIDimensions': 2, 'preCrop': False, 'resegmentRange': None, 'padDistance': 5}	{'distances': [1], 'additionalInfo': True, 'force2D': False, 'interpolator': 'sitkBSpline', 'resampledPixelSpacing': None, 'label': 1, 'normalizeScale': 1, 'normalize': False, 'force2Ddimension': 0, 'removeOutliers': None, 'minimumROISize': None, 'minimumROIDimensions': 2, 'preCrop': False, 'resegmentRange': None, 'padDistance': 5}	{'distances': [1], 'additionalInfo': True, 'force2D': False, 'interpolator': 'sitkBSpline', 'resampledPixelSpacing': None, 'label': 1, 'normalizeScale': 1, 'normalize': False, 'force2Ddimension': 0, 'removeOutliers': None, 'minimumROISize': None, 'minimumROIDimensions': 2, 'preCrop': False, 'resegmentRange': None, 'padDistance': 5}	{'distances': [1], 'additionalInfo': True, 'force2D': False, 'interpolator': 'sitkBSpline', 'resampledPixelSpacing': None, 'label': 1, 'normalizeScale': 1, 'normalize': False, 'force2Ddimension': 0, 'removeOutliers': None, 'minimumROISize': None, 'minimumROIDimensions': 2, 'preCrop': False, 'resegmentRange': None, 'padDistance': 5}	{'distances': [1], 'additionalInfo': True, 'force2D': False, 'interpolator': 'sitkBSpline', 'resampledPixelSpacing': None, 'label': 1, 'normalizeScale': 1, 'normalize': False, 'force2Ddimension': 0, 'removeOutliers': None, 'minimumROISize': None, 'minimumROIDimensions': 2, 'preCrop': False, 'resegmentRange': None, 'padDistance': 5}	{'distances': [1], 'additionalInfo': True, 'force2D': False, 'interpolator': 'sitkBSpline', 'resampledPixelSpacing': None, 'label': 1, 'normalizeScale': 1, 'normalize': False, 'force2Ddimension': 0, 'removeOutliers': None, 'minimumROISize': None, 'minimumROIDimensions': 2, 'preCrop': False, 'resegmentRange': None, 'padDistance': 5}	{'distances': [1], 'additionalInfo': True, 'force2D': False, 'interpolator': 'sitkBSpline', 'resampledPixelSpacing': None, 'label': 1, 'normalizeScale': 1, 'normalize': False, 'force2Ddimension': 0, 'removeOutliers': None, 'minimumROISize': None, 'minimumROIDimensions': 2, 'preCrop': False, 'resegmentRange': None, 'padDistance': 5}	{'distances': [1], 'additionalInfo': True, 'force2D': False, 'interpolator': 'sitkBSpline', 'resampledPixelSpacing': None, 'label': 1, 'normalizeScale': 1, 'normalize': False, 'force2Ddimension': 0, 'removeOutliers': None, 'minimumROISize': None, 'minimumROIDimensions': 2, 'preCrop': False, 'resegmentRange': None, 'padDistance': 5}	{'distances': [1], 'additionalInfo': True, 'force2D': False, 'interpolator': 'sitkBSpline', 'resampledPixelSpacing': None, 'label': 1, 'normalizeScale': 1, 'normalize': False, 'force2Ddimension': 0, 'removeOutliers': None, 'minimumROISize': None, 'minimumROIDimensions': 2, 'preCrop': False, 'resegmentRange': None, 'padDistance': 5}	{'distances': [1], 'additionalInfo': True, 'force2D': False, 'interpolator': 'sitkBSpline', 'resampledPixelSpacing': None, 'label': 1, 'normalizeScale': 1, 'normalize': False, 'force2Ddimension': 0, 'removeOutliers': None, 'minimumROISize': None, 'minimumROIDimensions': 2, 'preCrop': False, 'resegmentRange': None, 'padDistance': 5}
diagnostics_Image-original_Dimensionality	3D	3D	3D	3D	3D	3D	3D	3D	3D	3D	3D	3D	3D	3D	3D	3D	3D	3D	3D	3D	3D	3D	3D	3D	3D	3D	3D	3D	3D	3D	3D	3D	3D	3D	3D	3D	3D	3D	3D	3D	3D	3D	3D	3D	3D	3D	3D	3D	3D
diagnostics_Image-original_Hash	7655f4c11a4506b53a1cd90186f2d6a94a5080d3	8bd62f34bd71689d04ce771aad06f24f1a995083	ada93fd85838793cb70ed372ba7b970dfdfd7e14	6020954d398eaa6bc3126ad7d93dd3864e742764	afeb72f460a55f97a193e372efb507ceecf39152	bc691fd0bcc531bdd72b6dceb20dd3003582f5fa	93cde3350f337281c5ed3dd387b9237dd7f5f95e	e08b4bb1272714556eb889a4a380d568f30ab18b	9222c4f8c43f21408bd8aa6c0deede2ceff41c6a	5cbffddf539693c834a2ce0b9a93ca12ef590c4a	3640780e00c05893ff7f6f8bceb8e327fa313ecf	5523b17154aceb63840c645d12b812334fe33034	6491f16df057d97600c88130153b1d42719758c7	550d432eff845a7f06c84fcb28375d516be50b47	d92276f5ba493ea5fd25cbc995b65a8357ca97eb	09cc26397cc2ab300288ba7f4b8cc331c2800304	73763da9d2b39583c94683273ffa05baf09f29de	a7e1fbd6460076696485dd1956dd2cf1aa7daf7f	f52023463189804260e136c407f5af7eb6d6fc6c	431a079f3a40670ee8ac151848daebd00b0195fb	f1843b436d534b767a12619f0ba50f7125b96151	35065f321ff1a1256cbe0c071d258ba0b1e7b413	52e38decd2e57e04c97c23f7d94d2bd8ca61abcd	90e55bea4eeac117d7d2c1ac0930f264eea91b3c	9ff0c04cd88fa17c2e097acea8cac0d0e653c9c6	bcd86e2032ea7512909dda04ed5f4539d67df9c1	ff97457a00e1301301fe4d50c3da6a2a5761b3c8	6cd7f4180888dcaf3dcf029e279c4b4952349fa9	0f1e2369ac58171433137fc17e08fe24c65cd3a4	51dcfd07c93a8d463afc454bf9ff6241f05e2fb3	1122ceff6ea48119beafc32db0d149af02091b61	054c0a26e993069d15522b331a060469405ace7c	fe8baa6493a70320e6e2861910d1b8b612c7ed82	1e4d22f10391bf7d9c5fdc258c97f44111f02e15	f6ad49fb4b8812e2ace718f534d8795de021b66e	d8feedb61c62a9772e594a66a330762f31c651f2	dd83fe9c2ff311fdbe0a730eea58a95f578ff35d	2bbdf7a40644588cdcc3fb7d5a2ec478ef3f0a64	ec231e608aa17c25265d267b3d5e1c8359f9cafa	303b156bb3c47328a9a7d85e368050797818b3a6	6e29e2e2c2c7d5c8a77e38c0633f2ecc61ccf10f	6f5951abd9d667138c682d3950791c94fd660de2	8a0c7af4b9c9df45a7f09a04c470c8bb32006ffe	d1cf83b9109332101100675f4086a082b4be3353	773944e91c24ba7a04080290b491133bd2f81e6b	998661365fefc4e50959e7d8fc21247b3cb2336f	561df89a3459494f92be755fc4bb7a97e3f1459b	561533599623e881845b5667a89f209c1c555e92	b78747a8279f7c66776635e0ac43cc67cb923056
diagnostics_Image-original_Maximum	1450	1161	1777	1845	3570	1668	1508	2579	2032	5550.31	1640	1120	1726	979	1132	1250	1484	1693	564	1871	1225	1136	1078	1449	1836	1320	841	1671	2542	1023	719	1534	1245	1303	1200	1788	1549	1139	1240	928	1350	1119	791	953	1694	974	1202	1080	1052
diagnostics_Image-original_Mean	138.324	117.431	155.669	175.699	178.194	135.153	116.114	262.311	162.549	435.561	145.336	98.4191	146.88	86.3461	96.653	116.76	143.484	181.412	38.0586	218.652	130.411	87.5172	100.622	140.216	150.73	128.365	99.1337	115.662	124.401	100.705	82.5305	95.3619	109.431	133.306	107.171	145.362	136.837	103.789	118.123	93.1758	127.202	90.0506	84.3942	86.0923	117.229	99.8657	82.7188	98.7475	98.4188
diagnostics_Image-original_Minimum	0	0	0	0	0	0	0	0	0	0	0	0	0	0	0	0	0	0	0	0	0	0	0	0	0	0	0	0	0	0	0	0	0	0	0	0	0	0	0	0	0	0	0	0	0	0	0	0	0
diagnostics_Image-original_Size	(240, 240, 155)	(240, 240, 155)	(240, 240, 155)	(240, 240, 155)	(240, 240, 155)	(240, 240, 155)	(240, 240, 155)	(240, 240, 155)	(240, 240, 155)	(240, 240, 155)	(240, 240, 155)	(240, 240, 155)	(240, 240, 155)	(240, 240, 155)	(240, 240, 155)	(240, 240, 155)	(240, 240, 155)	(240, 240, 155)	(240, 240, 155)	(240, 240, 155)	(240, 240, 155)	(240, 240, 155)	(240, 240, 155)	(240, 240, 155)	(240, 240, 155)	(240, 240, 155)	(240, 240, 155)	(240, 240, 155)	(240, 240, 155)	(240, 240, 155)	(240, 240, 155)	(240, 240, 155)	(240, 240, 155)	(240, 240, 155)	(240, 240, 155)	(240, 240, 155)	(240, 240, 155)	(240, 240, 155)	(240, 240, 155)	(240, 240, 155)	(240, 240, 155)	(240, 240, 155)	(240, 240, 155)	(240, 240, 155)	(240, 240, 155)	(240, 240, 155)	(240, 240, 155)	(240, 240, 155)	(240, 240, 155)
diagnostics_Image-original_Spacing	(1.0, 1.0, 1.0)	(1.0, 1.0, 1.0)	(1.0, 1.0, 1.0)	(1.0, 1.0, 1.0)	(1.0, 1.0, 1.0)	(1.0, 1.0, 1.0)	(1.0, 1.0, 1.0)	(1.0, 1.0, 1.0)	(1.0, 1.0, 1.0)	(1.0, 1.0, 1.0)	(1.0, 1.0, 1.0)	(1.0, 1.0, 1.0)	(1.0, 1.0, 1.0)	(1.0, 1.0, 1.0)	(1.0, 1.0, 1.0)	(1.0, 1.0, 1.0)	(1.0, 1.0, 1.0)	(1.0, 1.0, 1.0)	(1.0, 1.0, 1.0)	(1.0, 1.0, 1.0)	(1.0, 1.0, 1.0)	(1.0, 1.0, 1.0)	(1.0, 1.0, 1.0)	(1.0, 1.0, 1.0)	(1.0, 1.0, 1.0)	(1.0, 1.0, 1.0)	(1.0, 1.0, 1.0)	(1.0, 1.0, 1.0)	(1.0, 1.0, 1.0)	(1.0, 1.0, 1.0)	(1.0, 1.0, 1.0)	(1.0, 1.0, 1.0)	(1.0, 1.0, 1.0)	(1.0, 1.0, 1.0)	(1.0, 1.0, 1.0)	(1.0, 1.0, 1.0)	(1.0, 1.0, 1.0)	(1.0, 1.0, 1.0)	(1.0, 1.0, 1.0)	(1.0, 1.0, 1.0)	(1.0, 1.0, 1.0)	(1.0, 1.0, 1.0)	(1.0, 1.0, 1.0)	(1.0, 1.0, 1.0)	(1.0, 1.0, 1.0)	(1.0, 1.0, 1.0)	(1.0, 1.0, 1.0)	(1.0, 1.0, 1.0)	(1.0, 1.0, 1.0)
diagnostics_Mask-original_BoundingBox	(55, 123, 47, 28, 34, 34)	(61, 108, 45, 20, 31, 24)	(72, 80, 24, 38, 48, 43)	(144, 127, 80, 35, 46, 37)	(65, 72, 33, 55, 91, 64)	(134, 128, 42, 47, 54, 51)	(96, 45, 74, 29, 39, 46)	(125, 116, 37, 49, 62, 47)	(95, 131, 41, 75, 56, 69)	(118, 50, 64, 28, 26, 31)	(107, 42, 68, 66, 78, 63)	(82, 158, 33, 25, 38, 38)	(109, 98, 68, 68, 65, 59)	(57, 130, 60, 33, 32, 35)	(96, 53, 56, 70, 75, 67)	(79, 62, 70, 56, 49, 54)	(148, 158, 76, 27, 26, 24)	(99, 94, 70, 41, 63, 40)	(118, 98, 94, 28, 44, 35)	(56, 44, 28, 115, 113, 89)	(130, 99, 72, 41, 43, 40)	(143, 142, 96, 26, 33, 30)	(138, 85, 25, 33, 38, 32)	(65, 84, 38, 45, 61, 55)	(131, 110, 33, 51, 67, 54)	(149, 141, 57, 35, 44, 58)	(73, 40, 47, 56, 70, 67)	(129, 123, 77, 48, 58, 48)	(138, 91, 40, 36, 74, 43)	(110, 81, 82, 40, 68, 56)	(124, 87, 36, 36, 52, 32)	(58, 124, 68, 36, 55, 57)	(125, 100, 77, 38, 37, 45)	(65, 119, 47, 36, 43, 42)	(89, 113, 112, 29, 31, 28)	(96, 131, 45, 52, 31, 43)	(55, 72, 59, 74, 103, 69)	(120, 135, 64, 35, 61, 56)	(0, 0, 32, 240, 240, 67)	(138, 88, 63, 43, 52, 45)	(64, 91, 36, 54, 73, 43)	(87, 101, 41, 35, 38, 32)	(141, 98, 100, 25, 28, 22)	(55, 110, 57, 79, 65, 69)	(112, 77, 88, 51, 62, 49)	(69, 49, 45, 73, 73, 74)	(133, 133, 46, 49, 65, 60)	(91, 50, 80, 36, 62, 50)	(85, 57, 68, 42, 57, 59)
diagnostics_Mask-original_CenterOfMass	(70.61302970894285, -99.83366008143568, 63.87664002412909)	(68.48704663212435, -115.82210708117444, 57.203799654576855)	(88.01597659765977, -136.02407740774078, 44.08432718271827)	(161.7379119647261, -88.1488677976235, 97.14154398027053)	(87.54135051178896, -121.17894790446606, 71.06350257167591)	(159.47458141534727, -82.01841266629572, 68.17790480044515)	(109.54315259921744, -175.27121296813863, 96.53823365008384)	(151.24436701509873, -93.15698025551683, 59.28325203252032)	(142.7626772778288, -82.22450090126858, 75.86406149032412)	(129.86396546922862, -177.72528543581174, 79.82818156502367)	(132.9926129877107, -166.83506816197703, 93.96507957826876)	(95.38033133591823, -58.07137821642581, 46.65209728586535)	(148.73181429182713, -110.76674154899445, 93.19881258023106)	(67.16837782340862, -92.67813141683777, 75.59394250513347)	(131.37402160918504, -145.7877314867029, 86.27542688290889)	(106.67185954500495, -150.01706231454006, 90.19807121661721)	(161.76798109584996, -69.06941367597105, 86.364938709201)	(115.56086714841578, -109.92884936075598, 92.13118399110617)	(129.87299380033605, -118.78133147922823, 110.81319891071325)	(109.98292745348952, -135.98908553991535, 68.92988286248647)	(150.56061927605757, -118.55037069341473, 93.77082424771042)	(154.07660714285714, -82.17696428571429, 110.21642857142857)	(153.5634659234862, -134.49252596909045, 40.51203445654928)	(85.85628277335405, -129.71664400854536, 65.95330072917955)	(160.41097236674761, -97.66782286969593, 63.0627432843874)	(168.20626639549621, -78.00226957880153, 84.8178736699384)	(99.84376667509197, -168.13590024433398, 77.86617799870812)	(152.41729778854892, -84.80808845804302, 101.2075128748864)	(157.09782301385354, -126.05004240882103, 58.43921402318349)	(128.6378205810365, -123.29611578163244, 109.86938384590827)	(143.29561958304052, -123.95186226282502, 50.69407355352541)	(75.59211618257261, -85.83257261410787, 103.78526970954357)	(143.50346907993966, -120.70377073906485, 99.00723981900452)	(80.10839969175443, -99.06652966863601, 68.78422810172104)	(104.47581471613036, -111.44394343103095, 125.44404591104734)	(122.25874831763123, -93.65545087483176, 66.5693135935397)	(80.3887098939455, -112.25641025641026, 85.1408913948181)	(137.23575672841665, -66.23138762670396, 93.66631713852965)	(99.75805219861196, -121.7945617513867, 78.69083442750342)	(161.78148423256127, -123.32412721993383, 82.17718954689715)	(88.64825608289388, -113.66961174330034, 57.792318129953436)	(98.79535343549185, -118.12506178942165, 53.84626791893228)	(150.73219178082192, -126.93127853881279, 108.68949771689498)	(86.69218312969232, -95.9647431179155, 92.93515383482998)	(140.64958792572733, -130.55883229073578, 112.2530036739152)	(106.43551904541295, -157.09192194262081, 75.82464208635126)	(153.07559963566442, -65.78433356947679, 65.15180649731809)	(108.47491067616458, -156.9176198287679, 103.00964023280376)	(106.2147294883076, -153.99770685011867, 100.79140335439831)
diagnostics_Mask-original_CenterOfMassIndex	(70.61302970894285, 139.16633991856432, 63.87664002412909)	(68.48704663212435, 123.17789291882556, 57.203799654576855)	(88.01597659765977, 102.97592259225922, 44.08432718271827)	(161.7379119647261, 150.8511322023765, 97.14154398027053)	(87.54135051178896, 117.82105209553394, 71.06350257167591)	(159.47458141534727, 156.98158733370428, 68.17790480044515)	(109.54315259921744, 63.72878703186137, 96.53823365008384)	(151.24436701509873, 145.84301974448317, 59.28325203252032)	(142.7626772778288, 156.77549909873142, 75.86406149032412)	(129.86396546922862, 61.27471456418825, 79.82818156502367)	(132.9926129877107, 72.16493183802297, 93.96507957826876)	(95.38033133591823, 180.9286217835742, 46.65209728586535)	(148.73181429182713, 128.23325845100555, 93.19881258023106)	(67.16837782340862, 146.32186858316223, 75.59394250513347)	(131.37402160918504, 93.21226851329709, 86.27542688290889)	(106.67185954500495, 88.98293768545994, 90.19807121661721)	(161.76798109584996, 169.93058632402895, 86.364938709201)	(115.56086714841578, 129.07115063924402, 92.13118399110617)	(129.87299380033605, 120.21866852077177, 110.81319891071325)	(109.98292745348952, 103.01091446008465, 68.92988286248647)	(150.56061927605757, 120.44962930658527, 93.77082424771042)	(154.07660714285714, 156.8230357142857, 110.21642857142857)	(153.5634659234862, 104.50747403090955, 40.51203445654928)	(85.85628277335405, 109.28335599145466, 65.95330072917955)	(160.41097236674761, 141.33217713030407, 63.0627432843874)	(168.20626639549621, 160.99773042119847, 84.8178736699384)	(99.84376667509197, 70.86409975566602, 77.86617799870812)	(152.41729778854892, 154.19191154195698, 101.2075128748864)	(157.09782301385354, 112.94995759117897, 58.43921402318349)	(128.6378205810365, 115.70388421836756, 109.86938384590827)	(143.29561958304052, 115.04813773717498, 50.69407355352541)	(75.59211618257261, 153.16742738589213, 103.78526970954357)	(143.50346907993966, 118.29622926093515, 99.00723981900452)	(80.10839969175443, 139.933470331364, 68.78422810172104)	(104.47581471613036, 127.55605656896905, 125.44404591104734)	(122.25874831763123, 145.34454912516824, 66.5693135935397)	(80.3887098939455, 126.74358974358974, 85.1408913948181)	(137.23575672841665, 172.76861237329604, 93.66631713852965)	(99.75805219861196, 117.2054382486133, 78.69083442750342)	(161.78148423256127, 115.67587278006617, 82.17718954689715)	(88.64825608289388, 125.33038825669966, 57.792318129953436)	(98.79535343549185, 120.87493821057835, 53.84626791893228)	(150.73219178082192, 112.06872146118721, 108.68949771689498)	(86.69218312969232, 143.0352568820845, 92.93515383482998)	(140.64958792572733, 108.44116770926422, 112.2530036739152)	(106.43551904541295, 81.90807805737919, 75.82464208635126)	(153.07559963566442, 173.2156664305232, 65.15180649731809)	(108.47491067616458, 82.0823801712321, 103.00964023280376)	(106.2147294883076, 85.00229314988134, 100.79140335439831)
diagnostics_Mask-original_Hash	bb532065e440b2813f6679d718b2d66bf723b222	c292b68416acb0ce4625ee93d2ef93e36df9b082	c5f7779361812dfc4423a28157c598bf470b10d3	74e6adeb3962d9c99dd2e53988df61f3f2c19541	2bf2ed0dcd02542f3aff42fa041adaefe3799c68	4014d7f22e9dd35a0b8ed136feca9e8668159302	a978095bdb9f328ee1ac542a44ad4f99d5f19169	916046e3597d0811775f11983ae1296cef50bd49	6cdf08668ee7161914b57e1c444301596e847137	61a5a643c464fb3e000d26b4f9ab3a0a8a5e62ef	2e1c5bb852c868f7f664259c613c2d0c039610b7	27209a6b07099d7faa7bc5323f74ea5fbbd27737	ca8e2f994641edf71e4e9a48ca5b4b1d2de9ddc7	56a821a862c5576632093fee5637c4689b3d58d4	9bd0bbc19ed357bb55dd3893efff1ddb4997a7e8	fa320d334fbeaa7ab6b74c93c1ce6cee7905ee8a	dd6ae7ef2b029be29a47e3ca0682a9eb31ee2786	586d9618ecefdac2df43380f7db844de3bd89560	fc3ca0312ab7688955ac363a14e38b4fa2d6b645	a4af337d9eb9223bf9c9ce90e785adca72205785	abb6bda6a48fd144dd58f2ef897be27f7fdeecdc	a4904a3bd5f0af7c01e72fb24cc815c188f7284f	c917a9c785023773589426df58b22c387400ec5d	87cabd12b709441611d08abb8bfd91cf8ee49b3d	2528ee8431db4b92a385007e885e0896f5addafd	09f1189067e7e06ee7f2f00b9c026060adf00844	0e5faf4473e3bfc215bf90e576cd95dd17a41e89	fea61610d6bd30f2d979247469a8b36c57d47203	cbc5c8aae05533c9436a1fa453f2df328ef1d4ee	46ca3a89038895ae22eb2843d3979a7a12d63b36	aa0bb88acb9321fe7dd3b771db7eefc65a1223d2	359abc7a7fc0e445fe453f110170f51a6addb14d	152f0eaa71cd8b1fea00ec34f6298a434101aa13	4f460c5dcf140d7cfbf87fb34548a968c70c8294	524a9482f9a463dea40f5df5865c7a414324bfa7	55b4796c555745ff9c77caf4903782734589a3ec	cc966323afb5dd767798c626f80f1643e2515a86	41409a8c818b6a5a9f377f281254ac85270877dd	b1d0be92744a7a2ba747b133a536e3f0950b51a0	a9038e56c9cff23ada22c0cd821db34aa45fdbc4	364af7239375f5f073301a375f7b0c773ada7714	9a15b594cef1fa59add5bf20268fbf60a2764b91	0871728cf634281ec07b2ca3e1e1f2499c9adfde	1486620cdc9dfaeafa21fb836790dc1a298e7354	5e3268fa5d898c19130b095dcef1fafd9db35679	59ae05f3a65c5f34a9607102f865f293b8ec4102	75ae9cf37af557525d73ba18509547c3dd147187	5b645bd81d88e3d536a1c6b9423245d947508f34	a24040336765a89d9987900dd0b22dbfd8960367
diagnostics_Mask-original_Size	(240, 240, 155)	(240, 240, 155)	(240, 240, 155)	(240, 240, 155)	(240, 240, 155)	(240, 240, 155)	(240, 240, 155)	(240, 240, 155)	(240, 240, 155)	(240, 240, 155)	(240, 240, 155)	(240, 240, 155)	(240, 240, 155)	(240, 240, 155)	(240, 240, 155)	(240, 240, 155)	(240, 240, 155)	(240, 240, 155)	(240, 240, 155)	(240, 240, 155)	(240, 240, 155)	(240, 240, 155)	(240, 240, 155)	(240, 240, 155)	(240, 240, 155)	(240, 240, 155)	(240, 240, 155)	(240, 240, 155)	(240, 240, 155)	(240, 240, 155)	(240, 240, 155)	(240, 240, 155)	(240, 240, 155)	(240, 240, 155)	(240, 240, 155)	(240, 240, 155)	(240, 240, 155)	(240, 240, 155)	(240, 240, 155)	(240, 240, 155)	(240, 240, 155)	(240, 240, 155)	(240, 240, 155)	(240, 240, 155)	(240, 240, 155)	(240, 240, 155)	(240, 240, 155)	(240, 240, 155)	(240, 240, 155)
diagnostics_Mask-original_Spacing	(1.0, 1.0, 1.0)	(1.0, 1.0, 1.0)	(1.0, 1.0, 1.0)	(1.0, 1.0, 1.0)	(1.0, 1.0, 1.0)	(1.0, 1.0, 1.0)	(1.0, 1.0, 1.0)	(1.0, 1.0, 1.0)	(1.0, 1.0, 1.0)	(1.0, 1.0, 1.0)	(1.0, 1.0, 1.0)	(1.0, 1.0, 1.0)	(1.0, 1.0, 1.0)	(1.0, 1.0, 1.0)	(1.0, 1.0, 1.0)	(1.0, 1.0, 1.0)	(1.0, 1.0, 1.0)	(1.0, 1.0, 1.0)	(1.0, 1.0, 1.0)	(1.0, 1.0, 1.0)	(1.0, 1.0, 1.0)	(1.0, 1.0, 1.0)	(1.0, 1.0, 1.0)	(1.0, 1.0, 1.0)	(1.0, 1.0, 1.0)	(1.0, 1.0, 1.0)	(1.0, 1.0, 1.0)	(1.0, 1.0, 1.0)	(1.0, 1.0, 1.0)	(1.0, 1.0, 1.0)	(1.0, 1.0, 1.0)	(1.0, 1.0, 1.0)	(1.0, 1.0, 1.0)	(1.0, 1.0, 1.0)	(1.0, 1.0, 1.0)	(1.0, 1.0, 1.0)	(1.0, 1.0, 1.0)	(1.0, 1.0, 1.0)	(1.0, 1.0, 1.0)	(1.0, 1.0, 1.0)	(1.0, 1.0, 1.0)	(1.0, 1.0, 1.0)	(1.0, 1.0, 1.0)	(1.0, 1.0, 1.0)	(1.0, 1.0, 1.0)	(1.0, 1.0, 1.0)	(1.0, 1.0, 1.0)	(1.0, 1.0, 1.0)	(1.0, 1.0, 1.0)
diagnostics_Mask-original_VolumeNum	5	10	6	10	49	24	7	17	51	2	155	11	50	40	13	87	1	62	3	10	73	8	15	5	16	1	58	41	91	14	7	66	27	74	1	90	55	54	25	49	13	27	2	108	100	43	111	4	33
diagnostics_Mask-original_VoxelNum	6631	579	17776	13381	39274	19769	17890	21525	29403	7182	14891	5674	37392	1948	88666	4044	6771	5397	17259	253975	4586	5600	3947	56639	51894	33927	35607	6602	7074	46985	8538	4820	6630	3893	9758	2972	14898	17166	149276	14809	64854	2023	4380	13586	10071	88499	9881	44501	37503
diagnostics_Versions_Numpy	1.16.4	1.16.4	1.16.4	1.16.4	1.16.4	1.16.4	1.16.4	1.16.4	1.16.4	1.16.4	1.16.4	1.16.4	1.16.4	1.16.4	1.16.4	1.16.4	1.16.4	1.16.4	1.16.4	1.16.4	1.16.4	1.16.4	1.16.4	1.16.4	1.16.4	1.16.4	1.16.4	1.16.4	1.16.4	1.16.4	1.16.4	1.16.4	1.16.4	1.16.4	1.16.4	1.16.4	1.16.4	1.16.4	1.16.4	1.16.4	1.16.4	1.16.4	1.16.4	1.16.4	1.16.4	1.16.4	1.16.4	1.16.4	1.16.4
diagnostics_Versions_PyRadiomics	2.2.0	2.2.0	2.2.0	2.2.0	2.2.0	2.2.0	2.2.0	2.2.0	2.2.0	2.2.0	2.2.0	2.2.0	2.2.0	2.2.0	2.2.0	2.2.0	2.2.0	2.2.0	2.2.0	2.2.0	2.2.0	2.2.0	2.2.0	2.2.0	2.2.0	2.2.0	2.2.0	2.2.0	2.2.0	2.2.0	2.2.0	2.2.0	2.2.0	2.2.0	2.2.0	2.2.0	2.2.0	2.2.0	2.2.0	2.2.0	2.2.0	2.2.0	2.2.0	2.2.0	2.2.0	2.2.0	2.2.0	2.2.0	2.2.0
diagnostics_Versions_PyWavelet	1.0.0	1.0.0	1.0.0	1.0.0	1.0.0	1.0.0	1.0.0	1.0.0	1.0.0	1.0.0	1.0.0	1.0.0	1.0.0	1.0.0	1.0.0	1.0.0	1.0.0	1.0.0	1.0.0	1.0.0	1.0.0	1.0.0	1.0.0	1.0.0	1.0.0	1.0.0	1.0.0	1.0.0	1.0.0	1.0.0	1.0.0	1.0.0	1.0.0	1.0.0	1.0.0	1.0.0	1.0.0	1.0.0	1.0.0	1.0.0	1.0.0	1.0.0	1.0.0	1.0.0	1.0.0	1.0.0	1.0.0	1.0.0	1.0.0
diagnostics_Versions_Python	2.7.15	2.7.15	2.7.15	2.7.15	2.7.15	2.7.15	2.7.15	2.7.15	2.7.15	2.7.15	2.7.15	2.7.15	2.7.15	2.7.15	2.7.15	2.7.15	2.7.15	2.7.15	2.7.15	2.7.15	2.7.15	2.7.15	2.7.15	2.7.15	2.7.15	2.7.15	2.7.15	2.7.15	2.7.15	2.7.15	2.7.15	2.7.15	2.7.15	2.7.15	2.7.15	2.7.15	2.7.15	2.7.15	2.7.15	2.7.15	2.7.15	2.7.15	2.7.15	2.7.15	2.7.15	2.7.15	2.7.15	2.7.15	2.7.15
diagnostics_Versions_SimpleITK	1.2.0	1.2.0	1.2.0	1.2.0	1.2.0	1.2.0	1.2.0	1.2.0	1.2.0	1.2.0	1.2.0	1.2.0	1.2.0	1.2.0	1.2.0	1.2.0	1.2.0	1.2.0	1.2.0	1.2.0	1.2.0	1.2.0	1.2.0	1.2.0	1.2.0	1.2.0	1.2.0	1.2.0	1.2.0	1.2.0	1.2.0	1.2.0	1.2.0	1.2.0	1.2.0	1.2.0	1.2.0	1.2.0	1.2.0	1.2.0	1.2.0	1.2.0	1.2.0	1.2.0	1.2.0	1.2.0	1.2.0	1.2.0	1.2.0
original_firstorder_10Percentile	341	275	383	538	362	366	311	664	394	1036.09	307	278	334	303	285	237	270	267.6	68	664	270	194	209	220	227	211	166	236	213	244	183	220	304	260	208	277.1	234	297	10	149	248	225	124	188	267	243	185	156	183
original_firstorder_90Percentile	398	307	463	679	422	470	423	844	539	1422.69	401	315	480	343	338	339	352	408	109	782	334	255	264	305	314	264	249	326	320	305	216	327	384	366	282	390	385	324	316	234	343	316	163	254	387	303	227	210	277
original_firstorder_Energy	909040660	48872571	3181189951	5054445000	5894695526	3491700927	2455782324	11983780388	6346972174	1.05745e+10	1851759634	500901989	6498791521	204279547	8607973833	355835492	648514231	643780508	143911082	134006907567	413584314	277829012	219632159	3885891531	3801969582	1925926340	1462694037	521709027	504648240	3491706277	339340442	392023498	776855606	387850993	564586768	350480418	1510476699	1655452104	9129024163	485944995	5552376876	149518744	89880903	703176587	1121586517	6688703608	415249372	1454440338	2105502733
original_firstorder_Entropy	1.95567	1.19146	2.44953	2.95746	1.95154	2.80032	2.85413	3.50742	3.19455	4.53173	2.60861	1.43923	3.19188	1.51615	1.92118	2.63545	2.35725	3.12222	1.49213	3.00892	2.05945	2.09122	1.87747	2.49772	2.48035	1.89799	2.25754	2.52844	2.69404	2.03563	1.33738	2.61969	2.34264	2.69851	2.18284	2.89288	3.12357	1.11207	2.80987	2.12116	2.54882	2.60242	1.45301	2.16818	2.8252	2.04522	1.65711	1.81462	2.47978
original_firstorder_InterquartileRange	30	15	43	102	33	57	55	85	74	195.677	51	19	79	21	27	53	47	65	20	62	34	28	29	42.5	45	29	54	41	67	31	17	58	43	52	35	53	97	14	260	38	52	46	18	34	76	30	19	28	55
original_firstorder_Kurtosis	3.06891	3.31976	3.60679	1.66472	3.12072	3.27036	3.54233	3.70749	4.24747	2.85835	3.67102	4.35471	2.93701	3.20363	4.36812	3.38279	2.48491	3.35386	2.93004	9.54624	2.87209	4.16636	3.02756	4.23485	2.89501	3.16906	2.04063	3.55966	2.08954	3.50707	6.06303	2.65284	2.73089	2.65513	3.49681	5.35081	1.92688	10.7648	2.86378	3.82341	2.58239	7.51167	3.58529	3.93411	2.14938	4.80911	4.25262	3.42417	2.22121
original_firstorder_Maximum	434	332	565	727	531	603	496	1101	822	1675.88	526	335	674	383	394	388	423	481	138	1330	382	318	308	439	381	337	297	436	381	371	244	375	429	410	346	554	481	367	1036	304	427	528	200	335	549	386	287	280	350
original_firstorder_Mean	369.592	290.264	421.769	612.131	386.689	418.187	367.85	742.677	460.888	1204.55	350.603	296.752	413.098	323.446	310.799	293.821	307.896	341.153	90.0082	724.42	299.296	221.254	234.924	259.612	268.641	237.305	200.119	278.911	263.986	271.514	198.873	282.39	340.957	313.204	238.819	339.825	313.305	310.268	212.952	178.037	290.37	269.138	142.388	225.778	330.596	273.805	204.261	179.529	234.347
original_firstorder_MeanAbsoluteDeviation	17.5482	9.6105	25.8515	49.3894	19.394	33.1335	34.48	55.3424	45.6173	117.722	29.9043	11.6262	45.2383	12.4525	16.9378	31.941	26.0697	41.714	12.2335	39.19	19.7969	19.3261	17.0281	26.7231	26.4157	16.9849	28.2851	27.0662	34.8568	19.1891	10.7038	32.7556	24.6224	31.388	22.5133	36.4416	49.0557	9.17243	104.885	26.5375	29.6322	28.5355	12.1056	21.7331	39.256	18.8948	12.8252	17.0042	29.3164
original_firstorder_Median	370	289	421	618	380	417	370	732	452	1183.75	346	298	418	324	311	301	304	347	91	730	297	219	233	255	267	237	188	276	261	268	199	291	338	311	232	348	318	311	265	165	285	269	142	232	338	276	203	176	240
original_firstorder_Minimum	282	260	244	481	261	273	182	525	251	822.148	235	199	259	277	171	168	237	152	31	60	219	101	167	58	124	148	138	173	145	137	90	144	190	172	150	99	179	188	0	128	178	82	82	119	196	93	124	72	129
original_firstorder_Range	152	72	321	246	270	330	314	576	571	853.728	291	136	415	106	223	220	186	329	107	1270	163	217	141	381	257	189	159	263	236	234	154	231	239	238	196	455	302	179	1036	176	249	446	118	216	353	293	163	208	221
original_firstorder_RobustMeanAbsoluteDeviation	12.3138	6.43985	18.0339	41.2371	13.9684	23.2549	23.6516	36.6648	31.0651	82.8282	20.8711	8.19467	32.3406	8.72482	11.4202	21.6599	19.5683	27.9022	8.74774	25.817	14.1494	12.6127	12.0678	17.8298	18.813	12.0182	23.0178	18.114	27.2982	13.2708	7.47316	24.0029	18.0456	22.1741	15.2223	22.9424	38.9621	5.86583	87.593	17.5318	21.7974	19.3705	8.19743	14.6327	31.1896	12.8224	8.06053	12.1092	22.3738
original_firstorder_RootMeanSquared	370.256	290.532	423.036	614.6	387.417	420.268	370.501	746.149	464.609	1213.41	352.639	297.12	416.895	323.831	311.582	296.633	309.481	345.376	91.3144	726.387	300.307	222.738	235.893	261.931	270.674	238.258	202.679	281.11	267.093	272.608	199.361	285.189	342.305	315.639	240.539	343.406	318.415	310.544	247.296	181.147	292.598	271.863	143.251	227.503	333.718	274.917	205	180.785	236.944
original_firstorder_Skewness	-0.203604	0.37502	-0.15133	-0.1358	0.74874	0.126715	-0.53243	0.643729	0.886705	0.504917	0.730335	-0.554641	0.0093731	-0.018303	-0.532281	-0.838594	0.392302	-0.501751	-0.358635	-1.3384	0.288363	0.292565	0.386834	0.701977	0.0280763	0.113424	0.55807	0.487843	0.163375	0.328995	-0.781793	-0.671399	0.0686253	-0.00245206	0.86916	-1.07829	-0.0972777	-1.41175	-0.582172	1.3036	0.439012	0.581502	-0.0860284	-0.677738	-0.0569129	-0.732379	0.298625	0.721618	-0.160578
original_firstorder_TotalEnergy	909040660	48872571	3181189951	5054445000	5894695526	3491700927	2455782324	11983780388	6346972174	1.05745e+10	1851759634	500901989	6498791521	204279547	8607973833	355835492	648514231	643780508	143911082	134006907567	413584314	277829012	219632159	3885891531	3801969582	1925926340	1462694037	521709027	504648240	3491706277	339340442	392023498	776855606	387850993	564586768	350480418	1510476699	1655452104	9129024163	485944995	5552376876	149518744	89880903	703176587	1121586517	6688703608	415249372	1454440338	2105502733
original_firstorder_Uniformity	0.300297	0.540939	0.217902	0.141652	0.29525	0.169004	0.164013	0.108999	0.131222	0.0505492	0.192938	0.418306	0.126282	0.39959	0.319319	0.187956	0.217995	0.138539	0.409489	0.153101	0.281155	0.297444	0.315451	0.215463	0.20837	0.31258	0.225487	0.209756	0.167899	0.296604	0.446826	0.186401	0.226283	0.175928	0.265116	0.173338	0.122023	0.6143	0.190437	0.318566	0.195276	0.199557	0.440457	0.28461	0.154387	0.293451	0.377814	0.335024	0.200248
original_firstorder_Variance	491.12	155.251	1070.97	3029.07	562.808	1744.44	1957.55	5168.25	3443.25	21434.2	1431.79	218.667	3151.73	248.919	487.145	1659.92	978.515	2899.35	236.84	2854.18	605.94	659.181	455.82	1209.65	1095.99	453.149	1031.2	1231.48	1649.62	595.353	194.331	1588.31	921.003	1531.07	824.141	2446.41	3227.73	171.562	15806.8	1117.16	1298.89	1474.2	246.31	781.832	2074.44	610.104	302.353	452.527	1223.96
original_glcm_Autocorrelation	19.8046	5.04128	71.2081	36.5197	36.1313	56.0286	70.4925	96.9839	86.0358	307.705	32.2293	29.9661	54.6714	5.80978	49.0505	41.4615	14.7993	66.7177	9.78894	767.192	19.7465	29.5417	14.1342	79.2687	53.0074	25.6421	12.1365	30.6781	32.6686	41.1865	30.1498	43.9226	48.466	46.7366	16.9693	124.494	33.3977	35.5142	122.55	6.09971	27.0249	65.0256	10.1954	31.4896	42.5802	72.5728	21.6019	32.3641	25.2644
original_glcm_ClusterProminence	25.0487	3.09503	114.767	614.513	37.2843	370.411	429.404	3876.01	1732.61	40903.1	293.562	6.27612	1191.06	5.28122	40.2255	371.796	76.6263	823.875	7.27479	1480.66	34.4171	55.335	17.2521	177.657	113.607	22.8925	92.3991	120.067	159.083	40.798	5.04876	237.618	68.3178	230.434	71.0713	1242.58	616.47	5.30855	8446.58	119.433	145.195	283.829	5.86587	110.393	338.785	60.6028	9.05689	19.2836	125.031
original_glcm_ClusterShade	-0.98553	0.36393	-0.191441	10.5892	5.18202	5.45148	-19.085	98.5585	81.3277	758.511	20.9701	-0.593752	-6.37332	-0.251086	-2.51413	-28.3193	5.57093	-34.9228	-0.426307	-59.3071	2.17518	2.52934	2.12917	11.6558	0.20817	0.313782	11.6316	4.10953	11.314	2.32829	-0.45946	-10.95	2.94277	4.33665	8.14657	-74.818	13.9149	-0.677463	-179.206	15.9108	8.41545	14.771	-0.180755	-9.18927	7.76248	-4.711	0.26618	2.40301	-3.88671
original_glcm_ClusterTendency	2.80175	0.956407	5.90801	19.6491	3.56163	10.7616	10.8286	34.1466	20.8825	119.882	9.19509	1.40088	20.3341	1.38714	3.14832	10.8558	5.37395	14.7334	1.61221	14.8639	3.35844	3.76269	2.20419	6.55173	6.2367	2.77048	6.15121	5.73911	7.63459	3.47819	1.16644	10.1256	4.6565	9.16851	4.37759	15.1576	17.5565	0.689846	33.363	4.13218	7.4137	5.85418	1.26478	5.4556	13.1798	3.67968	1.53919	2.463	7.67269
original_glcm_Contrast	0.467905	0.32871	0.598372	0.75988	0.378209	0.715723	1.23688	1.0754	0.939438	5.21668	0.53759	0.229162	0.553588	0.351902	0.316829	0.512252	0.611554	1.779	0.212669	1.19599	0.432488	0.314639	0.44516	0.819757	0.67304	0.425935	0.255234	0.511108	1.65223	0.380636	0.281323	0.854332	0.582631	0.620801	0.557935	1.54346	2.45067	0.190873	0.787872	0.271691	0.514233	0.654	0.36131	0.577928	0.50459	0.451939	0.275358	0.407378	0.344891
original_glcm_Correlation	0.712737	0.487138	0.815762	0.925461	0.807852	0.875241	0.794078	0.939035	0.913709	0.915862	0.889641	0.718102	0.947007	0.594981	0.817104	0.909337	0.79511	0.783525	0.766864	0.850947	0.771057	0.844746	0.660865	0.77709	0.80501	0.733374	0.919835	0.834548	0.642649	0.802364	0.609776	0.844823	0.775615	0.872399	0.772753	0.814713	0.755108	0.561123	0.792422	0.873766	0.869945	0.795075	0.554904	0.809304	0.926289	0.781088	0.693228	0.715377	0.913973
original_glcm_DifferenceAverage	0.425767	0.325155	0.491937	0.588421	0.360588	0.548699	0.733393	0.709662	0.615068	1.6736	0.454223	0.227783	0.467042	0.338922	0.292262	0.4416	0.516373	0.901319	0.207924	0.684605	0.402907	0.29757	0.407947	0.592196	0.526198	0.387598	0.253804	0.456532	0.891534	0.350241	0.269179	0.634276	0.485049	0.49479	0.473089	0.793368	1.10172	0.186185	0.434304	0.267296	0.43665	0.500092	0.322804	0.441221	0.437271	0.390315	0.254183	0.354639	0.321136
original_glcm_DifferenceEntropy	1.06771	0.886612	1.19466	1.30591	0.973339	1.27711	1.53816	1.47803	1.4101	2.32456	1.14048	0.772205	1.15961	0.951189	0.913091	1.12003	1.19679	1.73469	0.747231	1.49157	1.03968	0.902641	1.05936	1.35062	1.25723	1.04111	0.816175	1.11281	1.74456	0.995508	0.862311	1.3672	1.18801	1.20996	1.16896	1.67151	1.966	0.700445	1.15606	0.846253	1.13442	1.234	0.977795	1.20035	1.11852	1.07172	0.854177	1.0299	0.949916
original_glcm_DifferenceVariance	0.278662	0.214139	0.34809	0.402952	0.24218	0.400996	0.667313	0.549761	0.544629	2.26676	0.321338	0.175584	0.327432	0.233835	0.227619	0.307914	0.337085	0.921065	0.168543	0.707471	0.26561	0.222879	0.275107	0.460302	0.389092	0.271001	0.189068	0.296099	0.838991	0.254261	0.206906	0.441606	0.341667	0.367796	0.328057	0.898698	1.21059	0.155341	0.593824	0.19863	0.318533	0.394951	0.25443	0.377821	0.307797	0.294856	0.208841	0.277711	0.238701
original_glcm_Id	0.794082	0.838015	0.770112	0.732213	0.822567	0.750539	0.697913	0.697066	0.735453	0.501842	0.785679	0.886338	0.779924	0.832673	0.857803	0.790497	0.757054	0.656507	0.896819	0.71529	0.803463	0.853639	0.802049	0.73582	0.75847	0.812272	0.873335	0.780567	0.655218	0.829738	0.867264	0.716382	0.772421	0.770821	0.776997	0.691918	0.610764	0.907622	0.809787	0.867078	0.79363	0.771455	0.844664	0.800336	0.79171	0.814016	0.876238	0.830812	0.843067
original_glcm_Idm	0.79133	0.837778	0.764515	0.722787	0.821466	0.742099	0.680459	0.680746	0.723101	0.440317	0.781138	0.886246	0.775074	0.831837	0.856323	0.786265	0.751324	0.630081	0.896513	0.70087	0.801505	0.85288	0.799748	0.725606	0.751257	0.810017	0.873241	0.777189	0.627362	0.827914	0.866612	0.704674	0.767162	0.764801	0.771933	0.670889	0.573089	0.90737	0.804922	0.866791	0.789367	0.764584	0.842445	0.792964	0.78801	0.810894	0.875024	0.82791	0.84179
original_glcm_Idmn	0.99074	0.980727	0.996986	0.993861	0.997397	0.996862	0.992962	0.998148	0.998243	0.996066	0.996861	0.99542	0.998099	0.986573	0.996879	0.994975	0.990739	0.991316	0.99186	0.99956	0.993387	0.996187	0.991189	0.996853	0.995423	0.994845	0.994899	0.996492	0.987046	0.996251	0.99441	0.993115	0.995276	0.994995	0.991549	0.996235	0.986303	0.997072	0.999564	0.995826	0.995825	0.998207	0.990418	0.994382	0.997778	0.997361	0.995798	0.996006	0.996603
original_glcm_Idn	0.947362	0.935088	0.967637	0.952039	0.972359	0.966305	0.949846	0.972162	0.974892	0.957094	0.967944	0.971546	0.974303	0.94382	0.973615	0.960383	0.943668	0.943288	0.965458	0.987254	0.955561	0.97039	0.949518	0.965877	0.960301	0.961583	0.968294	0.96518	0.930265	0.968387	0.966515	0.948518	0.96019	0.95954	0.948363	0.963737	0.927185	0.979363	0.990065	0.970349	0.964098	0.975348	0.954556	0.960898	0.972913	0.972405	0.971988	0.96815	0.970981
original_glcm_Imc1	-0.291591	-0.196053	-0.349307	-0.423268	-0.382057	-0.397022	-0.292443	-0.442007	-0.434963	-0.326539	-0.430893	-0.365204	-0.516303	-0.227642	-0.420471	-0.469294	-0.321853	-0.272938	-0.418492	-0.355677	-0.33292	-0.449061	-0.250534	-0.286565	-0.326376	-0.307401	-0.553189	-0.37671	-0.168899	-0.378674	-0.260411	-0.338714	-0.311299	-0.415112	-0.303097	-0.303284	-0.209149	-0.242092	-0.370813	-0.442937	-0.416565	-0.344624	-0.216126	-0.353823	-0.483004	-0.341889	-0.345488	-0.304674	-0.512293
original_glcm_Imc2	0.803782	0.579478	0.894263	0.955007	0.870477	0.938715	0.879969	0.975879	0.964524	0.967051	0.941246	0.792347	0.980025	0.68112	0.889177	0.954069	0.870324	0.87666	0.839154	0.929349	0.850092	0.910704	0.749705	0.859571	0.88643	0.819764	0.950483	0.905222	0.743439	0.877447	0.689454	0.912289	0.857065	0.94064	0.83999	0.900831	0.841024	0.590696	0.861585	0.881441	0.932228	0.883055	0.659845	0.886884	0.963883	0.859305	0.7892	0.800533	0.957514
original_glcm_InverseVariance	0.389437	0.322044	0.413356	0.457692	0.345877	0.428633	0.452965	0.468247	0.423315	0.419478	0.391089	0.226577	0.400139	0.327842	0.272257	0.384291	0.438924	0.453874	0.203867	0.443196	0.377154	0.286315	0.377082	0.442544	0.422854	0.35693	0.25256	0.411248	0.449021	0.325573	0.260068	0.470176	0.411609	0.408033	0.404457	0.429374	0.442127	0.182672	0.335572	0.263515	0.377515	0.399338	0.292404	0.33829	0.386017	0.345981	0.237527	0.314398	0.303291
original_glcm_JointAverage	4.38415	2.20965	8.35946	5.63821	5.94436	7.31551	8.25194	9.41873	9.00274	16.7044	5.48314	5.4473	7.05166	2.35601	6.95289	6.23482	3.6889	7.96714	3.0723	27.6364	4.36054	5.35529	3.7005	8.82244	7.18445	5.00559	3.26497	5.41935	5.58293	6.35705	5.47069	6.44975	6.88802	6.6782	4.00177	11.004	5.44198	5.9489	10.6366	2.26538	5.02988	7.98228	3.15743	5.50181	6.27734	8.47147	4.61366	5.64359	4.8407
original_glcm_JointEnergy	0.147073	0.319972	0.0959228	0.0555273	0.159874	0.0665006	0.0562887	0.0334784	0.0518346	0.00832064	0.0857634	0.283255	0.0538938	0.225861	0.192097	0.0888389	0.0953569	0.0479957	0.28858	0.0564517	0.146483	0.189052	0.175255	0.085778	0.0859625	0.156362	0.158578	0.105687	0.0566576	0.166776	0.28312	0.0569802	0.112189	0.0760958	0.130458	0.0694618	0.0287264	0.536765	0.143297	0.28955	0.0958764	0.104303	0.284761	0.148137	0.0724552	0.15038	0.272749	0.197727	0.109863
original_glcm_JointEntropy	3.24348	2.20037	3.94567	4.6397	3.11097	4.48729	4.78635	5.55362	4.9656	7.46476	4.09659	2.26869	4.73608	2.54817	3.02986	4.05377	3.83637	5.16222	2.32987	4.83621	3.31242	3.12037	3.00228	4.17655	4.07843	3.18861	3.08894	3.8133	4.68253	3.22986	2.24123	4.4881	3.73314	4.23291	3.55461	4.82676	5.51902	1.63052	3.561	2.68966	3.94703	3.80484	2.48054	3.68595	4.22403	3.36129	2.41481	2.96386	3.65918
original_glcm_MCC	0.773734	0.514926	0.824194	0.947072	0.863796	0.880619	0.799441	0.942302	0.922331	0.935213	0.901571	0.856133	0.954102	0.599677	0.81854	0.914468	0.799177	0.799709	0.775214	0.866473	0.777239	0.867937	0.738647	0.789204	0.807293	0.73568	0.951265	0.867418	0.656468	0.817603	0.627053	0.850487	0.785053	0.885617	0.797023	0.844607	0.759154	0.705649	0.804627	0.942395	0.876212	0.944256	0.622928	0.841453	0.950674	0.78504	0.775353	0.725964	0.939999
original_glcm_MaximumProbability	0.256907	0.514262	0.188652	0.12506	0.274743	0.132469	0.121195	0.0799765	0.115722	0.0207955	0.156733	0.37038	0.115688	0.341887	0.358487	0.174086	0.201701	0.117631	0.47633	0.10974	0.29612	0.365904	0.275427	0.167352	0.183953	0.294827	0.281732	0.21256	0.125071	0.332344	0.367529	0.111654	0.210795	0.149232	0.233289	0.16664	0.073985	0.724057	0.27219	0.512143	0.203372	0.183681	0.487417	0.334258	0.132825	0.277886	0.414689	0.351381	0.191471
original_glcm_SumAverage	8.7683	4.4193	16.7189	11.2764	11.8887	14.631	16.5039	18.8375	18.0055	33.4089	10.9663	10.8946	14.1033	4.71201	13.9058	12.4696	7.3778	15.9343	6.1446	55.2729	8.72108	10.7106	7.40101	17.6449	14.3689	10.0112	6.52993	10.8387	11.1659	12.7141	10.9414	12.8995	13.776	13.3564	8.00354	22.008	10.884	11.8978	21.2731	4.53076	10.0598	15.9646	6.31487	11.0036	12.5547	16.9429	9.22731	11.2872	9.68139
original_glcm_SumEntropy	2.72344	1.86379	3.28228	3.8304	2.69918	3.7196	3.70969	4.52083	4.10904	5.40833	3.50114	2.03487	4.1194	2.17015	2.67586	3.50924	3.16437	3.88934	2.10271	3.86976	2.83379	2.78847	2.50371	3.32926	3.33489	2.70766	2.82856	3.24206	3.41736	2.80828	1.94625	3.61628	3.08256	3.57117	2.94138	3.73867	3.98666	1.43179	2.99476	2.40704	3.37599	3.13895	2.06366	3.03928	3.66664	2.85911	2.10602	2.50857	3.27931
original_glcm_SumSquares	0.817412	0.321279	1.62659	5.10224	0.98496	2.86934	3.01637	8.8055	5.4555	31.2746	2.43317	0.40751	5.22191	0.43476	0.866288	2.84202	1.49638	4.12809	0.456219	4.01497	0.947732	1.01933	0.662339	1.84287	1.72744	0.799103	1.60161	1.56256	2.3217	0.964707	0.361941	2.74499	1.30978	2.44733	1.23388	4.17525	5.00178	0.22018	8.53772	1.10097	1.98198	1.62704	0.406523	1.50838	3.42109	1.03291	0.453638	0.717595	2.00439
original_gldm_DependenceEntropy	6.28025	5.0564	6.86645	7.10378	6.38471	7.15875	7.07558	7.63327	7.50509	7.83819	7.1101	5.80257	7.65186	5.98296	6.2954	6.78668	6.41112	6.87146	5.69969	7.34176	6.42691	6.52749	5.97861	6.83003	6.87902	6.38124	6.65145	6.76559	6.40025	6.50667	5.81298	6.34235	6.4941	6.67205	6.47889	6.58849	6.80667	5.06118	6.19634	6.23817	6.92401	6.42006	5.78523	6.54944	7.05967	6.54973	6.17561	6.12083	6.9295
original_gldm_DependenceNonUniformity	341.786	37.7288	846.945	737.539	1819.71	1040.89	961.916	1350.24	1474.11	766.276	653.179	275.143	1778.86	83.4199	4558.75	231.619	369.428	417.147	1092.1	11861.3	212.685	243.271	211.843	2700.13	2534.65	1563.06	1563.41	328.374	509.271	2065.72	373.007	388.477	361.051	248.287	442.781	247.721	1147.12	1333.15	13179.7	601.545	2848.35	121.443	189.594	674.68	490.921	3922.21	403.755	2013.05	1733.85
original_gldm_DependenceNonUniformityNormalized	0.0515437	0.0651621	0.0476454	0.0551184	0.0463338	0.0526525	0.0537684	0.0627291	0.0501347	0.106694	0.043864	0.0484919	0.0475732	0.0428234	0.0514149	0.0572748	0.0545603	0.0772925	0.0632773	0.0467028	0.0463769	0.0434413	0.0536719	0.0476726	0.0488429	0.0460712	0.0439075	0.0497386	0.0719919	0.0439655	0.0436879	0.0805968	0.0544571	0.0637778	0.0453762	0.0833517	0.0769982	0.0776622	0.0882911	0.0406202	0.0439194	0.0600311	0.0432863	0.0496599	0.048746	0.0443193	0.0408617	0.0452361	0.0462324
original_gldm_DependenceVariance	28.1082	19.6977	32.922	26.5565	36.1934	27.7831	26.6032	20.2591	30.8736	8.85873	38.1413	39.6384	33.0284	41.7686	38.4923	28.7378	31.2334	19.7366	39.6971	33.8603	34.6552	41.9799	31.5217	32.0177	30.9466	35.3014	42.4481	33.3939	25.7586	39.2971	41.5145	14.1246	32.2093	27.0739	35.5786	25.1929	20.4001	62.2874	44.0612	58.1261	38.0972	24.3505	48.0882	37.0322	34.7917	37.7436	60.4554	45.2127	38.9021
original_gldm_GrayLevelNonUniformity	1991.27	313.204	3873.43	1895.45	11595.7	3341.03	2934.19	2346.2	3858.32	363.045	2873.05	2373.47	4721.95	778.401	28312.8	760.096	1476.05	747.695	7067.37	38883.9	1289.38	1665.68	1245.09	12203.6	10813.1	10604.9	8028.92	1384.81	1187.71	13935.9	3815	898.451	1500.25	684.889	2587	515.161	1817.89	10545.1	28427.7	4717.64	12664.4	403.703	1929.2	3866.71	1554.83	25970.1	3733.18	14908.9	7509.91
original_gldm_GrayLevelVariance	0.885044	0.305571	1.77579	4.93774	1.00706	2.87048	3.21499	8.3467	5.59109	34.4282	2.37608	0.444697	5.12865	0.481693	0.871796	2.74096	1.64584	4.7341	0.469104	4.65003	1.0459	1.13951	0.810125	2.0185	1.83646	0.815499	1.78151	2.03296	2.71146	1.02697	0.395748	2.6421	1.55389	2.5139	1.40023	3.99927	5.23448	0.315474	25.1702	1.83457	2.15761	2.42575	0.44304	1.32447	3.40842	1.05878	0.592864	0.790429	2.04026
original_gldm_HighGrayLevelEmphasis	19.4019	4.75993	72.1748	40.9593	36.7076	55.4357	71.0338	93.4807	85.8795	312.768	33.0921	29.5807	54.768	6.54825	49.1717	42.1877	16.368	71.4119	10.1573	760.73	21.2782	30.0993	16.2397	81.3111	54.6259	25.9439	14.0794	34.2517	39.7692	41.7873	30.1773	49.0855	52.7854	52.2394	18.0419	127.634	41.833	35.4981	107.059	8.88399	28.5225	71.087	10.7929	32.041	48.9009	72.8742	22.6803	33.3225	26.0671
original_gldm_LargeDependenceEmphasis	203.832	83.6149	196.81	145.523	305.946	179.365	160.19	111.702	162.242	42.0134	224.689	364.26	213.255	222.111	373.595	118.453	210.222	65.9046	420.459	176.243	169.207	321.395	126.642	205.676	212.477	297.292	296.112	145.327	78.9121	309.778	317.811	61.3689	123.97	89.0637	241.444	66.391	71.3282	424.098	201.92	312.708	284.838	93.8828	310.573	147.105	142.837	296.099	296.058	346.367	343.097
original_gldm_LargeDependenceHighGrayLevelEmphasis	3930.11	416.062	14049	5325.88	10663.9	9730.28	12001	10192.1	11929.7	11835.5	6689.36	11039.9	11017.5	1302.47	18655.6	5638.08	2546.17	4850.41	4096.96	139342	3143.56	9390.29	1673.88	15484.9	10915.8	7645.46	3257.44	4148.47	2159.43	12596.6	9635.13	2682.2	5734.32	3795.92	3652.98	8896.73	2058.1	15189.8	23909.5	1563.14	6769.81	5872.09	3052.44	4766.55	5473.01	21953.7	6460.79	10556	8447.7
original_gldm_LargeDependenceLowGrayLevelEmphasis	12.5143	19.5983	2.95997	8.40788	9.65765	4.02692	2.5566	1.87074	2.64892	0.213043	9.94887	12.5939	7.54015	53.023	7.93888	4.23088	25.7459	1.68932	51.9441	0.225683	10.7688	12.4022	10.8903	2.91147	4.68909	12.9216	45.2294	6.07023	3.6516	8.16714	10.8774	2.05098	2.89104	2.58233	19.4439	0.526733	6.30815	11.9596	20.8659	95.3722	15.6983	1.60608	35.2232	5.70597	5.3063	4.18582	14.4512	12.0785	21.056
original_gldm_LowGrayLevelEmphasis	0.0662178	0.294377	0.0156498	0.0497213	0.0303513	0.0233397	0.0194716	0.0172767	0.0154903	0.00655915	0.0412436	0.0364948	0.0322888	0.231938	0.0222111	0.0392399	0.100503	0.0260999	0.12631	0.00137052	0.0590131	0.0407603	0.0773451	0.0136344	0.0213906	0.0443994	0.12426	0.0386744	0.0346603	0.0266906	0.035402	0.0281287	0.0216967	0.0243646	0.0770831	0.0100744	0.0522533	0.029701	0.255656	0.275828	0.0495375	0.0174229	0.114886	0.0404058	0.0289303	0.0147488	0.0495781	0.0329608	0.0587387
original_gldm_SmallDependenceEmphasis	0.0178525	0.0804055	0.0234368	0.0311796	0.0121542	0.021702	0.0229717	0.0364365	0.0296892	0.0872249	0.0302279	0.0105908	0.0194076	0.0405702	0.00767222	0.0566389	0.0160476	0.105382	0.00815006	0.0351448	0.0475118	0.0144108	0.0503713	0.0211456	0.0192599	0.0127349	0.0146851	0.0473785	0.10087	0.0127077	0.016459	0.0823239	0.0549106	0.100393	0.015866	0.1471	0.0826194	0.0193231	0.0435031	0.0256344	0.0133349	0.0898437	0.0167612	0.0490828	0.057223	0.0124772	0.0316775	0.0125938	0.0116437
original_gldm_SmallDependenceHighGrayLevelEmphasis	0.326474	0.322493	1.70825	1.48457	0.503168	1.20766	1.49715	3.49428	3.1779	27.4693	1.0532	0.263418	1.18068	0.370402	0.354347	2.42113	0.423601	7.62136	0.0973616	22.9131	1.35786	0.391	0.997165	2.05528	1.17567	0.368595	0.295883	2.26934	5.39556	0.54446	0.482581	4.34832	3.21898	6.24999	0.40128	18.5737	4.82975	0.662318	7.27993	0.497051	0.531168	7.44534	0.257	1.63509	3.66187	0.876066	0.827883	0.542829	0.34247
original_gldm_SmallDependenceLowGrayLevelEmphasis	0.00166571	0.036459	0.000525943	0.00140017	0.000406651	0.000658492	0.000621741	0.000813103	0.00046751	0.00149632	0.00143148	0.000599091	0.000656761	0.00805106	0.000222657	0.00249622	0.00152046	0.00284914	0.00108765	7.82998e-05	0.00235322	0.00104606	0.00420369	0.000298912	0.000448556	0.000683694	0.0013069	0.00174853	0.00268846	0.000448193	0.000848513	0.00238667	0.00131744	0.00219723	0.0012741	0.00192701	0.0026519	0.000751157	0.00447539	0.00409565	0.000625346	0.00290445	0.00203143	0.00214968	0.00125985	0.000231677	0.00171379	0.000406674	0.000782704
original_glrlm_GrayLevelNonUniformity	964.801	218.267	1933.79	1121.18	4408.18	1788.91	1597.57	1549.99	2108.01	285.983	1438.3	730.706	2402.76	382.365	8155.34	499.52	731.755	538.539	1773.96	20515.4	705.763	533.971	779.064	5736.18	5252.38	4009.51	3169.82	795.406	894.281	4726.28	1363.83	720.385	942.354	508.225	1044.58	372.67	1425.99	1866.51	16738.7	1158.19	4876.69	270.817	651.635	2228.02	1014.28	9627.94	1384.41	4541.04	2633.62
original_glrlm_GrayLevelNonUniformityNormalized	0.2749	0.515019	0.198681	0.135376	0.275614	0.159881	0.150147	0.107138	0.119679	0.0487011	0.188042	0.372239	0.122891	0.375824	0.274695	0.183166	0.206198	0.128313	0.356774	0.138877	0.259633	0.241258	0.297326	0.190166	0.194437	0.283817	0.209012	0.190546	0.166812	0.247523	0.399727	0.193186	0.212012	0.177563	0.219407	0.158217	0.125345	0.353774	0.198802	0.183786	0.173031	0.185938	0.357623	0.257862	0.157805	0.258562	0.312265	0.274577	0.190846
original_glrlm_GrayLevelVariance	1.0354	0.337498	2.12981	4.68073	1.10193	3.1996	3.69111	8.69301	6.46089	36.1884	2.56988	0.595251	5.33621	0.558626	1.14916	2.69194	1.74964	5.08552	0.615762	5.85954	1.16147	1.4984	0.897863	2.45704	2.05676	0.989316	1.78159	2.33797	2.65557	1.34423	0.547897	2.53371	1.70657	2.48409	1.74187	4.48791	4.8573	0.727455	26.5095	2.52672	2.48006	2.85689	0.626498	1.42181	3.22923	1.33929	0.831398	1.05259	2.14178
original_glrlm_HighGrayLevelRunEmphasis	19.4042	4.69326	72.4795	42.5367	38.3923	56.048	69.1794	94.273	91.5592	316.823	35.0713	28.7144	56.7136	7.05926	48.1044	40.8877	18.7425	71.0178	10.8116	744.094	22.5799	30.823	17.2652	84.9971	56.4547	26.2534	16.6563	36.7381	42.4494	42.7679	29.9965	50.0017	54.8866	54.7261	20.1174	126.54	44.4339	34.948	109.333	12.8598	32.5564	73.4882	11.7613	32.0171	52.8453	71.7594	23.5422	36.6597	27.5719
original_glrlm_LongRunEmphasis	5.97061	2.77081	5.68227	4.13961	13.5606	5.27832	4.68319	3.37377	4.59013	1.88719	6.96359	15.2759	6.35392	5.94925	18.7164	3.16182	6.33807	2.23174	23.8593	5.25732	4.49116	11.7272	3.3834	5.96282	6.17209	10.881	10.603	3.84594	2.41563	11.9608	11.2143	2.17341	3.38229	2.55047	7.40006	2.10869	2.2774	29.7763	24.9294	12.3961	10.3091	2.72006	11.3671	4.04525	3.82298	10.7922	10.4472	15.557	14.6305
original_glrlm_LongRunHighGrayLevelEmphasis	116.206	13.3139	405.276	159.328	468.836	288.459	341.797	309.321	363.732	575.27	214.249	466.789	337.911	36.2295	934.994	141.132	87.5368	159.875	231.247	4104.64	89.0974	342.38	50.1551	461.978	323.334	281.83	117.692	120.986	85.0242	485.99	339.929	103.093	168.779	124.271	119.107	273.684	85.3148	1067.98	832.853	70.4881	250.261	185.28	114.231	131.656	162.872	800.624	231.041	473.547	356.592
original_glrlm_LongRunLowGrayLevelEmphasis	0.37107	0.745931	0.0869748	0.224608	0.432499	0.119911	0.0818395	0.057582	0.0727512	0.0114494	0.300934	0.526136	0.213728	1.38778	0.397146	0.118278	0.709957	0.0565138	2.92694	0.00689182	0.27413	0.455325	0.274841	0.0831963	0.134598	0.470312	1.64207	0.153043	0.093645	0.316282	0.386563	0.0640426	0.075475	0.0661747	0.583932	0.0196198	0.144715	0.839476	19.0424	3.558	0.562239	0.0462584	1.27524	0.15528	0.12994	0.152893	0.507587	0.544299	0.906514
original_glrlm_LowGrayLevelRunEmphasis	0.069506	0.312364	0.0161117	0.0469386	0.029377	0.023838	0.021185	0.0174862	0.0151728	0.00687746	0.0397567	0.039201	0.0307085	0.225667	0.0236025	0.0400019	0.0898474	0.0260902	0.132033	0.00142669	0.0569305	0.043658	0.0748778	0.0133577	0.0210983	0.0452752	0.101644	0.0373419	0.032297	0.0272137	0.036924	0.0273307	0.021218	0.0231726	0.074917	0.0105138	0.0458598	0.0324848	0.277954	0.240156	0.0450881	0.0177633	0.116325	0.0408419	0.026059	0.0153429	0.0501831	0.0308721	0.056511
original_glrlm_RunEntropy	3.92576	2.33117	4.3689	4.4962	4.43414	4.61837	4.57089	4.89037	4.90476	5.37433	4.5863	4.22356	5.12574	3.44753	4.83731	3.96995	4.214	4.11794	4.55825	4.80731	3.73072	4.64069	3.27246	4.47864	4.45823	4.36989	4.54691	4.07339	3.66779	4.58908	3.9108	3.56145	3.71105	3.75466	4.33175	3.8656	4.0767	4.15433	4.29643	4.51561	4.85022	3.8227	3.86553	3.70138	4.22486	4.52188	3.95047	4.46269	5.08189
original_glrlm_RunLengthNonUniformity	1300.76	258.862	3922.09	3961.14	4499.32	4638.95	4810.36	7594.25	8071.11	4187.23	2883.26	431.507	7426	381.879	6604.12	1451.96	1400.52	2825.69	959.305	65957.8	1233.51	596.545	1395.98	11872.3	10183.3	4040.65	4572.41	2063.12	3528.56	5476.07	920.339	2435.68	2440.34	1766.48	1694.08	1633.37	7396.2	1672.43	47969.4	2284.98	8961.56	854.423	567.936	4397.6	3271.57	11013.7	1655.39	4610.18	3533.68
original_glrlm_RunLengthNonUniformityNormalized	0.36014	0.603234	0.394251	0.469119	0.271265	0.404076	0.440265	0.514084	0.448942	0.70884	0.366446	0.214431	0.370207	0.36796	0.214906	0.523737	0.386843	0.66539	0.189226	0.439358	0.445416	0.262086	0.526369	0.388182	0.370686	0.278025	0.293814	0.486786	0.653753	0.279864	0.264792	0.646238	0.541787	0.610498	0.349498	0.6897	0.646609	0.31113	0.539378	0.356795	0.311343	0.579915	0.306452	0.502983	0.500376	0.288751	0.366471	0.271894	0.249157
original_glrlm_RunPercentage	0.528613	0.730969	0.546082	0.618955	0.406764	0.564929	0.593924	0.670669	0.597631	0.817	0.513144	0.34549	0.522121	0.521955	0.334392	0.674161	0.523897	0.777127	0.287957	0.579522	0.592321	0.395549	0.663347	0.531618	0.520257	0.415918	0.425891	0.631545	0.758052	0.405912	0.399148	0.774098	0.670031	0.73564	0.486615	0.791593	0.763985	0.306872	0.555224	0.424783	0.434308	0.717746	0.415332	0.634941	0.638673	0.420252	0.448102	0.371008	0.367646
original_glrlm_RunVariance	1.94182	0.816078	2.0441	1.35849	5.89256	1.77625	1.54801	0.94541	1.54703	0.360999	2.67083	6.17073	2.32077	2.03587	8.32517	0.872252	2.46399	0.52201	10.9322	2.00654	1.48724	4.74888	1.03153	2.25025	2.28406	4.41787	4.63287	1.22543	0.645276	5.36047	4.53883	0.462289	1.07178	0.648112	2.91753	0.485178	0.540254	18.36	20.4715	6.54581	4.64009	0.708182	5.17336	1.46231	1.25902	4.63482	5.14091	7.59091	6.51578
original_glrlm_ShortRunEmphasis	0.598911	0.80189	0.639805	0.704012	0.509709	0.645529	0.679548	0.734933	0.687724	0.865854	0.61527	0.438578	0.615933	0.618609	0.442351	0.745779	0.636001	0.839554	0.420768	0.683521	0.685564	0.505002	0.750263	0.639625	0.621267	0.52054	0.539332	0.720641	0.834393	0.527101	0.510139	0.828807	0.761203	0.807515	0.602309	0.854798	0.83088	0.574206	0.747346	0.615777	0.563912	0.786543	0.563907	0.733634	0.730348	0.534946	0.62273	0.524716	0.489041
original_glrlm_ShortRunHighGrayLevelEmphasis	11.6392	3.70504	46.41	30.6539	20.2065	36.5529	45.8141	69.6565	66.3266	276.737	22.4707	12.3375	36.2198	4.7038	20.7136	29.9327	13.1467	59.2617	4.82504	499.131	16.2643	15.7507	13.5432	56.5558	35.992	13.9264	10.024	28.1013	36.9127	22.9233	15.197	41.9576	42.9755	45.7865	13.3139	107.615	38.4214	19.895	75.6544	9.83526	20.2739	59.4209	7.15827	23.5916	40.5262	37.9007	15.1235	20.794	14.0023
original_glrlm_ShortRunLowGrayLevelEmphasis	0.0433205	0.262586	0.0106369	0.0317817	0.0147479	0.0156389	0.0153937	0.0129868	0.0102606	0.00617771	0.023987	0.0186606	0.0180289	0.132748	0.0111808	0.0300359	0.0520919	0.0216427	0.0587347	0.00101065	0.037722	0.0238633	0.0549481	0.00839209	0.0129923	0.0238926	0.0473363	0.0258859	0.025653	0.014743	0.0198729	0.0221699	0.0158708	0.0179064	0.0436341	0.00924082	0.0346137	0.0198337	0.271109	0.12371	0.0234926	0.0142353	0.0653829	0.0298747	0.0177737	0.00851092	0.0313707	0.0153339	0.0273634
original_glszm_GrayLevelNonUniformity	20.6893	16.9167	34.3762	48.5385	53.7869	32.4306	23.4036	51.9253	53.1295	17.1488	81.5641	10.6364	50.1838	26.087	49.4201	49.5283	13.5263	66.1396	20.7647	499.545	53.4675	11.129	38.8602	84.8325	77.9094	46.8571	78.9363	41.9739	128.885	54.9037	24.3448	73.0848	60.9116	79.588	18.0208	63.0845	166.726	69.3247	292.02	61.5276	67.6004	21.9293	14.96	123.168	99.0368	102.126	74.0412	75.0716	35.6136
original_glszm_GrayLevelNonUniformityNormalized	0.200867	0.352431	0.110534	0.155572	0.17635	0.112606	0.104949	0.0945816	0.0800143	0.0375247	0.190126	0.241736	0.10723	0.283554	0.154922	0.186899	0.237304	0.106163	0.244291	0.0699252	0.231461	0.179501	0.208926	0.111037	0.128352	0.176155	0.20938	0.137169	0.190096	0.146801	0.209869	0.182256	0.168264	0.184231	0.187717	0.121083	0.160932	0.22508	0.0507067	0.188735	0.139959	0.110754	0.2992	0.198658	0.165613	0.145894	0.217768	0.206809	0.1349
original_glszm_GrayLevelVariance	2.37402	0.609375	7.11525	4.64382	3.01313	6.37904	9.11054	14.319	14.6141	69.211	2.91053	1.65702	7.25186	0.974008	3.47316	2.74908	4.34226	6.9484	1.40484	20.5569	1.69217	3.12721	1.81986	8.07367	5.04528	3.41184	1.97245	4.2391	3.02114	4.0298	2.01992	3.11519	2.98432	2.54165	5.0204	6.69086	3.94932	1.76062	44.8308	2.58692	5.56528	8.65588	2.09	2.21893	3.28782	4.18265	1.65851	3.73501	4.31537
original_glszm_HighGrayLevelZoneEmphasis	17.835	4.125	71.4759	49.6026	44.4361	54.2674	62.5381	94.5993	111.417	302.893	33.5851	22.3182	64.2415	9.58696	40.8401	43.4679	32.2281	73.2022	12.6471	607.771	29.4026	24.8548	19.2258	101.156	62.4003	30.797	21.8541	50.8889	55.4661	42.5428	28.2414	52.7456	58.9033	62.6759	26.6042	125.756	64.4315	33.0552	182.098	20.5583	44.4017	82.4596	15.78	33.2726	66.6739	67.9543	26.4824	46.6501	31.5606
original_glszm_LargeAreaEmphasis	109140	2510.35	170024	65449.3	1.41223e+06	183612	217850	57385.1	66254.5	3914.96	79372.1	295825	302609	13002.6	7.09203e+06	2877.93	168123	1705.34	1.41669e+06	1.15607e+06	14081.7	146118	12109.7	859461	871296	1.29254e+06	466348	9242.36	4263.29	1.68805e+06	264830	2338.17	10968.3	1696.03	258929	589.24	8111.72	523108	669646	197670	1.64988e+06	1938.61	166453	33321.7	10310.9	3.04149e+06	58628.3	1.78145e+06	1.02312e+06
original_glszm_LargeAreaHighGrayLevelEmphasis	2.17285e+06	10630.9	1.19259e+07	2.71922e+06	4.62881e+07	9.77687e+06	1.59474e+07	4.59928e+06	5.10709e+06	1.06655e+06	2.20864e+06	8.90032e+06	1.67838e+07	79673.3	3.58391e+08	143140	2.4408e+06	123113	1.41822e+07	9.01672e+08	260385	4.09537e+06	175074	6.51161e+07	4.6634e+07	3.28189e+07	5.17959e+06	281220	122211	6.67598e+07	8.06572e+06	116954	492129	74863.8	3.82979e+06	78007.1	194888	1.87821e+07	5.65182e+07	877166	4.06888e+07	128714	1.69609e+06	1.16548e+06	387901	2.27647e+08	1.27331e+06	5.39813e+07	2.74299e+07
original_glszm_LargeAreaLowGrayLevelEmphasis	5855.69	617.319	2509.53	3031.7	45880.8	3754.08	3186.57	835.704	982.727	17.711	3344.17	10180.9	7443.89	2555.45	143340	83.6936	15058.7	27.2615	155823	1491.57	835.324	5488.2	926.175	11763.2	17349.6	54129.6	68514	336.683	175.931	44355.6	8989.99	58.3508	256.455	43.8985	20234.7	4.58431	551.521	14607.7	241641	54380.4	80478.8	30.2313	17406	991.891	376.231	41386.2	2831.82	61421.3	50596.9
original_glszm_LowGrayLevelZoneEmphasis	0.113733	0.485677	0.0280807	0.0569782	0.0370606	0.0377873	0.0437815	0.0281335	0.0185248	0.0234523	0.052384	0.0796836	0.0394331	0.210939	0.0433398	0.043573	0.150698	0.0293483	0.15949	0.00252315	0.0512108	0.108692	0.0970473	0.016929	0.0273211	0.0651383	0.0962921	0.0374871	0.0274777	0.0439487	0.0605275	0.0303809	0.0247064	0.0218984	0.122233	0.0133076	0.0319988	0.0457002	0.0351014	0.143707	0.0556709	0.0316214	0.162078	0.0468143	0.0209079	0.0223105	0.055838	0.0356802	0.0786306
original_glszm_SizeZoneNonUniformity	12.9417	13.6667	68.3248	64.8654	58.6656	57.6458	40.1839	107.536	119.395	126.085	115.289	11.1818	96.7051	22.4783	55.5643	51.1736	16.7544	150.075	20.4824	2020.97	61.6234	14.9355	34.9355	201.291	179.455	69.2857	77.8382	64.7582	198.15	85.6738	28.2069	88.7656	71.8066	106.255	18.875	139.967	274.728	66.4221	2594.19	80.0123	139.207	58.7778	13.04	150.51	149.378	136.446	71.3118	85.9421	75.2727
original_glszm_SizeZoneNonUniformityNormalized	0.125648	0.284722	0.219694	0.207902	0.192346	0.200159	0.180197	0.195875	0.179811	0.275898	0.268739	0.254132	0.206635	0.244329	0.174183	0.193108	0.293937	0.240892	0.240969	0.282891	0.266768	0.240895	0.187825	0.263469	0.295642	0.260473	0.206467	0.211628	0.292257	0.229074	0.243163	0.221361	0.198361	0.24596	0.196615	0.268651	0.265181	0.215656	0.450459	0.245436	0.288213	0.296857	0.2608	0.242758	0.249796	0.194922	0.20974	0.236755	0.285124
original_glszm_SmallAreaEmphasis	0.332911	0.546397	0.47414	0.464465	0.444448	0.460251	0.429541	0.453205	0.428703	0.542223	0.534114	0.510327	0.462534	0.494373	0.422978	0.449548	0.553269	0.504503	0.49785	0.548195	0.527856	0.501943	0.436494	0.527511	0.560752	0.523822	0.466387	0.472039	0.55861	0.488206	0.507909	0.481508	0.451821	0.505016	0.450266	0.533825	0.531478	0.464855	0.698021	0.508048	0.547861	0.562749	0.519774	0.505842	0.513333	0.449333	0.465302	0.497461	0.552796
original_glszm_SmallAreaHighGrayLevelEmphasis	5.58543	2.02582	35.3559	24.1061	19.8962	25.341	29.092	45.3962	48.3603	157.023	18.0963	10.1731	28.7205	4.75533	18.2756	20.3087	19.6545	37.8823	6.59044	322.114	16.6414	10.5763	8.82945	55.3801	36.6351	16.8487	10.583	24.2766	32.7605	20.8461	14.6667	25.5992	26.8144	32.6178	13.2684	68.0218	36.1943	15.934	136.136	10.6994	24.856	47.4789	9.58382	17.0777	34.7234	30.9533	12.6533	23.4131	17.7952
original_glszm_SmallAreaLowGrayLevelEmphasis	0.0422605	0.286972	0.0147862	0.0217715	0.0196009	0.0186983	0.0140157	0.0137915	0.0069773	0.0180778	0.0287713	0.0360428	0.020997	0.0986914	0.0175314	0.0214843	0.0598071	0.0142383	0.054859	0.00172433	0.0239095	0.0536802	0.0447064	0.00831062	0.015012	0.0354802	0.0387106	0.0203815	0.0143814	0.0217959	0.0342412	0.0161339	0.0128842	0.01175	0.0416899	0.00771717	0.0156872	0.0193317	0.0250931	0.0780357	0.0307742	0.024369	0.0634392	0.024288	0.0114695	0.0107779	0.0274387	0.0194796	0.0444756
original_glszm_ZoneEntropy	5.50288	3.76843	6.01896	5.75775	5.63872	6.15251	6.15344	6.64483	6.86655	6.99392	5.19573	4.19463	6.18935	4.24384	6.00529	5.64968	4.05712	6.10737	4.31922	6.86909	4.83092	4.59056	5.32601	6.0238	5.50093	5.2657	5.58507	5.88612	5.16523	5.6973	4.93201	5.56351	5.7873	5.29142	5.17609	5.79671	5.67339	5.13567	6.46377	5.29534	5.36384	5.6225	4.05051	5.44758	5.60651	6.10659	5.35684	5.38575	5.33486
original_glszm_ZonePercentage	0.0155331	0.0829016	0.0174955	0.0233166	0.00776595	0.0145683	0.0124651	0.0255052	0.0225827	0.0636313	0.0288093	0.00775467	0.012516	0.0472279	0.00359777	0.0655292	0.00841825	0.115435	0.00492497	0.0281288	0.0503707	0.0110714	0.0471244	0.0134889	0.0116969	0.00784036	0.0105878	0.0463496	0.0958439	0.00795999	0.0135863	0.083195	0.0546003	0.110968	0.00983808	0.175303	0.0695395	0.0179424	0.0385795	0.0220136	0.0074475	0.0978744	0.0114155	0.0456352	0.0593784	0.00790969	0.0344095	0.00815712	0.00703944
original_glszm_ZoneVariance	104995	2364.85	166757	63610	1.39565e+06	178901	211414	55847.9	64293.7	3667.98	78167.3	279195	296225	12554.2	7.01477e+06	2645.05	154013	1630.29	1.37546e+06	1.15481e+06	13687.6	137960	11659.4	853965	863988	1.27627e+06	457427	8776.87	4154.43	1.67227e+06	259413	2193.69	10632.8	1614.82	248597	556.7	7904.92	520002	668974	195607	1.63185e+06	1834.22	158779	32841.5	10027.3	3.02551e+06	57783.7	1.76642e+06	1.00294e+06
original_ngtdm_Busyness	17.8594	7.07956	8.06025	11.384	34.2438	8.25192	9.13386	3.75397	5.0409	0.521993	10.5459	9.17633	10.643	15.5726	61.3407	3.08568	16.7888	2.9683	67.9643	7.04785	8.68918	6.50316	12.3341	21.7573	33.9722	50.8913	111.973	5.35325	10.3292	41.447	16.4451	4.09505	6.21664	3.47897	24.1649	0.770295	15.963	17.6322	9.83397	46.0508	60.9662	0.579614	17.5262	13.6131	4.56148	42.4376	15.6361	46.5657	34.4438
original_ngtdm_Coarseness	0.00163359	0.0152926	0.000752588	0.00134571	0.00028154	0.000864378	0.00085263	0.000965641	0.000717148	0.00339221	0.00107595	0.00212301	0.000641739	0.00464954	0.000163996	0.00444856	0.00209941	0.002588	0.000835787	6.13563e-05	0.00273491	0.00249458	0.00257026	0.000223859	0.000264325	0.000321052	0.000521867	0.00220081	0.00141976	0.000278221	0.00114595	0.00263944	0.00189338	0.00407522	0.00121809	0.00419517	0.000776061	0.000761641	0.00015852	0.00110128	0.000261253	0.00729026	0.00230788	0.00096837	0.00188609	0.000139925	0.0012262	0.000267305	0.000504857
original_ngtdm_Complexity	7.03135	1.78972	34.3628	20.7898	22.076	37.6486	33.8757	129.338	101.227	478.947	27.3002	5.66168	45.2153	3.25648	12.0729	13.075	9.4934	46.4726	1.99637	555.815	8.63611	9.76864	7.14125	50.2512	25.2114	11.8792	4.92876	23.097	32.9083	13.7418	6.67183	23.4295	17.8309	16.1573	9.6142	92.5314	51.4174	6.3136	303.072	8.38566	17.7911	67.4562	4.46507	14.2997	34.0567	25.7246	6.94425	13.9202	12.2116
original_ngtdm_Contrast	0.014156	0.0140529	0.007333	0.0386316	0.00489347	0.01013	0.0191351	0.0141529	0.00870658	0.0498921	0.0104734	0.00458425	0.0128312	0.0144428	0.00470602	0.0190293	0.0209855	0.0301402	0.00906696	0.00200062	0.0116246	0.00873783	0.0131581	0.00708759	0.0106565	0.00730754	0.0203651	0.0109827	0.0310969	0.00670451	0.00477648	0.0209391	0.013185	0.0208104	0.0179549	0.0130484	0.0488118	0.00214881	0.00965836	0.0168702	0.0130243	0.00556395	0.00852605	0.00964241	0.0134426	0.00417872	0.00506494	0.0052359	0.0125985
original_ngtdm_Strength	0.0312834	0.0854878	0.0788827	0.0570745	0.025151	0.0905046	0.0586684	0.319142	0.233613	1.59928	0.0939572	0.0729278	0.0880509	0.0474255	0.0104222	0.183637	0.0485519	0.191876	0.00743968	0.163016	0.0705826	0.0925881	0.0500753	0.0314194	0.0173159	0.0123059	0.00986757	0.149145	0.0627101	0.014575	0.0421761	0.139334	0.0898099	0.167956	0.0311785	0.845897	0.0483178	0.0372142	0.543132	0.0440105	0.013187	1.69356	0.0326464	0.0430307	0.181955	0.0164457	0.0398219	0.013693	0.020436
original_shape_Elongation	0.860353	0.721222	0.862324	0.894347	0.68854	0.830619	0.938467	0.773095	0.627987	0.837269	0.735173	0.789066	0.886548	0.671322	0.780976	0.488916	0.911929	0.681766	0.7573	0.868358	0.909605	0.797019	0.913365	0.722997	0.772062	0.739706	0.781908	0.412693	0.73328	0.798066	0.756944	0.611064	0.847068	0.739846	0.838178	0.607994	0.324137	0.854927	0.947602	0.829212	0.647061	0.789912	0.792063	0.837661	0.898621	0.883226	0.607049	0.772736	0.834542
original_shape_Flatness	0.688519	0.541443	0.757904	0.830007	0.543617	0.577383	0.725925	0.600668	0.530843	0.604868	0.703646	0.552504	0.756181	0.484078	0.698831	0.368776	0.786322	0.558195	0.617144	0.63825	0.711326	0.678036	0.814328	0.61946	0.562029	0.595305	0.632015	0.351656	0.676449	0.50308	0.642329	0.43476	0.739387	0.667216	0.697006	0.442188	0.267402	0.602758	0.3721	0.695535	0.573791	0.653196	0.569012	0.721438	0.846765	0.744595	0.43544	0.536233	0.664227
original_shape_LeastAxisLength	20.6222	14.7617	30.5028	28.7996	31.6354	25.035	24.6931	31.4665	37.31	16.8145	29.1245	15.6261	38.5047	13.2063	45.6253	25.9832	18.7103	26.9757	23.4935	63.9596	23.3649	18.0233	25.2239	35.4677	33.2857	28.9735	40.0905	23.0301	29.1645	28.6841	21.1659	25.6792	27.9499	27.2894	20.0972	20.4297	33.3518	23.2746	70.1206	26.2062	36.2268	23.9929	14.696	42.0374	37.7809	45.9971	25.1552	28.7573	30.8457
original_shape_MajorAxisLength	29.9515	27.2636	40.2462	34.6981	58.1942	43.3595	34.0161	52.3859	70.2843	27.7986	41.3908	28.2823	50.9199	27.2812	65.288	70.4578	23.7947	48.3267	38.0681	100.211	32.8469	26.5816	30.9752	57.2558	59.2241	48.6699	63.4329	65.4904	43.1141	57.017	32.9517	59.0652	37.8014	40.9005	28.8336	46.2014	124.726	38.6136	188.445	37.6777	63.136	36.7316	25.8272	58.269	44.6179	61.7747	57.7697	53.6284	46.4384
original_shape_Maximum2DDiameterColumn	34.9285	21.9545	43.2666	39.8121	62.6259	50.6063	43.4166	50.1597	84.9058	32.0156	65.0077	32.573	68.0074	34.8855	70.4911	53.6004	28.1603	41.1096	35.4683	114.127	41.7852	30.4795	33.1361	53.8516	54.7083	59.7746	68	44.3847	44.4185	55.5788	33.541	60.7454	46.8188	44.4185	30.2324	52.2398	53.9073	50.6952	240	45.0111	54.1202	34.4819	29.4109	77.2334	52.3546	76.5376	58.5491	49.7293	52.1536
original_shape_Maximum2DDiameterRow	37.6431	32.7567	45.1774	45.8039	97.2471	51.0882	46.8722	56.5685	69.8713	31.0644	79.712	45.8039	65.2534	37.5366	73.5391	52.4976	26.4764	59.5399	45.3542	109.458	43.3244	31.6228	37.3363	68.2422	69.7711	56.7539	71.1688	56.8595	72.7324	71.8471	49.0918	54.7449	44.643	46.0435	33.2866	40.2616	68.0074	60.1332	240	48.2701	71.5681	38.6005	29.5466	68.9493	64.195	73.5527	67.0075	62.6498	64.8151
original_shape_Maximum2DDiameterSlice	32.5576	28.2312	47.1275	42.0595	88.3233	56.648	38.8973	62.6259	69.0507	28.4429	77.8974	35.8469	67.0075	31.3847	74.3236	62.482	28.1603	60.1664	42.9535	121.491	43.9659	34.8855	38.3275	62.0967	64.846	45.607	68.1175	57.3062	72.9932	66.4831	50.3587	55.4437	38.9487	43.4166	31.7805	51.0098	101.39	58.3095	338.705	53.3385	72.9932	39.0512	26.8328	79.511	60.8276	73.437	58.6941	60.0167	52.8394
original_shape_Maximum3DDiameter	38.7943	33.2566	49.0102	46.9042	97.8366	57.5587	47.8121	65.3146	86.2206	35.6931	85.8545	48.1768	68.0147	44.6542	83.4446	63.3719	28.6705	68.5347	45.9347	122.658	46.9042	34.9428	39.9249	68.2715	73.7699	60.5723	71.5751	73.4507	77.9936	73.6614	52.8488	61.498	47.3392	49.6588	33.6601	52.2781	109.95	65.9848	338.705	55.5878	74.3034	40.6202	31.5911	81.1234	65.1537	79.6681	74.6726	63.0952	67.5056
original_shape_MeshVolume	6505.08	464.25	17555.1	13149	38833.4	19233.5	17814.9	21015.7	28528.4	7149.5	14390.1	5577.25	37067.2	1832.79	88420.8	3517.12	6733.71	4523.83	17220.6	253970	4053.08	5488.25	3347.5	56550.1	51966.6	33796.3	34528.7	6161.17	6142.21	46843.6	8375.58	4244.79	6030.25	2725.17	9686.04	2146.54	14409.8	16234.9	148998	13950.5	64690.3	1415.54	4341.83	11772.4	9061.79	87900.8	8890.96	44380.3	37366.3
original_shape_MinorAxisLength	25.7688	19.6631	34.7053	31.0321	40.069	36.0152	31.923	40.4993	44.1376	23.2749	30.4294	22.3166	45.143	18.3145	50.9884	34.448	21.6991	32.9475	28.829	87.0189	29.8777	21.1861	28.2916	41.3958	45.7247	36.0015	49.5987	27.0274	31.6147	45.5033	24.9426	36.0926	32.0203	30.2601	24.1677	28.0902	40.4281	33.0118	178.571	31.2428	40.8528	29.0147	20.4568	48.8096	40.0946	54.561	35.069	41.4406	38.7548
original_shape_Sphericity	0.38405	0.25929	0.314852	0.286162	0.535149	0.321904	0.643267	0.212472	0.233772	0.682003	0.378694	0.560854	0.273055	0.432599	0.453756	0.193716	0.807969	0.175533	0.569514	0.225546	0.259192	0.577451	0.189455	0.643507	0.385152	0.641841	0.196798	0.21689	0.188678	0.398952	0.39667	0.159136	0.180086	0.149293	0.753574	0.1635	0.200714	0.382793	0.100019	0.272793	0.698738	0.187421	0.586624	0.140402	0.167782	0.381475	0.250336	0.720867	0.549395
original_shape_SurfaceArea	4387.98	1118.23	10374.8	9414.55	10362.9	10784.4	5128	17333.2	19314.2	2631.57	7555.07	2711.74	19689.2	1674.2	21152.7	5773.55	2134.32	7535.83	5662.55	85987.8	4743	2605.7	5712.05	11071.8	17485.1	7875.95	26056.6	7493.53	8596.31	15751.8	5028.03	7966.87	8896.69	6319.86	2916.01	4921.83	14267.3	8100.04	135891	10273.3	11153.1	3252.98	2194.01	17824.7	12528	25061.8	8290.73	8409.23	9838.3
original_shape_SurfaceVolumeRatio	0.674547	2.40869	0.590985	0.715992	0.266854	0.56071	0.287849	0.824771	0.677015	0.368078	0.525018	0.486214	0.531175	0.913469	0.239227	1.64155	0.31696	1.66581	0.328824	0.338575	1.17022	0.474778	1.70636	0.195788	0.336468	0.233042	0.754636	1.21625	1.39955	0.336264	0.60032	1.87686	1.47534	2.31907	0.301053	2.29291	0.990118	0.498927	0.912029	0.736413	0.172408	2.29805	0.50532	1.51411	1.38251	0.285115	0.93249	0.189481	0.263293
original_shape_VoxelVolume	6631	579	17776	13381	39274	19769	17890	21525	29403	7182	14891	5674	37392	1948	88666	4044	6771	5397	17259	253975	4586	5600	3947	56639	51894	33927	35607	6602	7074	46985	8538	4820	6630	3893	9758	2972	14898	17166	149276	14809	64854	2023	4380	13586	10071	88499	9881	44501	37503
[truncated: 15 more columns]
