# Supplementary material for: Enhancing the REMBRANDT MRI collection with expert segmentation labels and quantitative radiomic features
Source: Sci Data. 2022 Jun 14;9:338. doi: 10.1038/s41597-022-01415-1 (PMC9198015; doi:10.1038/s41597-022-01415-1)
Supplement: Supplementary file 2 [file 41597_2022_1415_MOESM2_ESM.xlsx]

## Sheet: SUPP FILE 2
Supplementary File 2: The output of the radiomics from the Pyradomics tool from the TCGA brain cancer (TCGA-GBM and TCGA-LGG) datasets
ID	TCGA-02-0006	TCGA-02-0009	TCGA-02-0011	TCGA-02-0027	TCGA-02-0033	TCGA-02-0034	TCGA-02-0037	TCGA-02-0046	TCGA-02-0047	TCGA-02-0054	TCGA-02-0059	TCGA-02-0064	TCGA-02-0068	TCGA-02-0069	TCGA-02-0070	TCGA-02-0075	TCGA-02-0085	TCGA-02-0086	TCGA-02-0087	TCGA-02-0102	TCGA-02-0106	TCGA-02-0116	TCGA-06-0119	TCGA-06-0122	TCGA-06-0130	TCGA-06-0137	TCGA-06-0138	TCGA-06-0139	TCGA-06-0142	TCGA-06-0145	TCGA-06-0149	TCGA-06-0154	TCGA-06-0158	TCGA-06-0162	TCGA-06-0164	TCGA-06-0176	TCGA-06-0177	TCGA-06-0179	TCGA-06-0182	TCGA-06-0184	TCGA-06-0185	TCGA-06-0187	TCGA-06-0188	TCGA-06-0190	TCGA-06-0192	TCGA-06-0238	TCGA-06-0240	TCGA-06-0644	TCGA-06-0646
diagnostics_Configuration_EnabledImageTypes	{'Original': {}}	{'Original': {}}	{'Original': {}}	{'Original': {}}	{'Original': {}}	{'Original': {}}	{'Original': {}}	{'Original': {}}	{'Original': {}}	{'Original': {}}	{'Original': {}}	{'Original': {}}	{'Original': {}}	{'Original': {}}	{'Original': {}}	{'Original': {}}	{'Original': {}}	{'Original': {}}	{'Original': {}}	{'Original': {}}	{'Original': {}}	{'Original': {}}	{'Original': {}}	{'Original': {}}	{'Original': {}}	{'Original': {}}	{'Original': {}}	{'Original': {}}	{'Original': {}}	{'Original': {}}	{'Original': {}}	{'Original': {}}	{'Original': {}}	{'Original': {}}	{'Original': {}}	{'Original': {}}	{'Original': {}}	{'Original': {}}	{'Original': {}}	{'Original': {}}	{'Original': {}}	{'Original': {}}	{'Original': {}}	{'Original': {}}	{'Original': {}}	{'Original': {}}	{'Original': {}}	{'Original': {}}	{'Original': {}}
diagnostics_Configuration_Settings	{'minimumROIDimensions': 2, 'minimumROISize': None, 'normalize': False, 'normalizeScale': 1, 'removeOutliers': None, 'resampledPixelSpacing': None, 'interpolator': 'sitkBSpline', 'preCrop': False, 'padDistance': 5, 'distances': [1], 'force2D': False, 'force2Ddimension': 0, 'resegmentRange': None, 'label': 1, 'additionalInfo': True}	{'minimumROIDimensions': 2, 'minimumROISize': None, 'normalize': False, 'normalizeScale': 1, 'removeOutliers': None, 'resampledPixelSpacing': None, 'interpolator': 'sitkBSpline', 'preCrop': False, 'padDistance': 5, 'distances': [1], 'force2D': False, 'force2Ddimension': 0, 'resegmentRange': None, 'label': 1, 'additionalInfo': True}	{'minimumROIDimensions': 2, 'minimumROISize': None, 'normalize': False, 'normalizeScale': 1, 'removeOutliers': None, 'resampledPixelSpacing': None, 'interpolator': 'sitkBSpline', 'preCrop': False, 'padDistance': 5, 'distances': [1], 'force2D': False, 'force2Ddimension': 0, 'resegmentRange': None, 'label': 1, 'additionalInfo': True}	{'minimumROIDimensions': 2, 'minimumROISize': None, 'normalize': False, 'normalizeScale': 1, 'removeOutliers': None, 'resampledPixelSpacing': None, 'interpolator': 'sitkBSpline', 'preCrop': False, 'padDistance': 5, 'distances': [1], 'force2D': False, 'force2Ddimension': 0, 'resegmentRange': None, 'label': 1, 'additionalInfo': True}	{'minimumROIDimensions': 2, 'minimumROISize': None, 'normalize': False, 'normalizeScale': 1, 'removeOutliers': None, 'resampledPixelSpacing': None, 'interpolator': 'sitkBSpline', 'preCrop': False, 'padDistance': 5, 'distances': [1], 'force2D': False, 'force2Ddimension': 0, 'resegmentRange': None, 'label': 1, 'additionalInfo': True}	{'minimumROIDimensions': 2, 'minimumROISize': None, 'normalize': False, 'normalizeScale': 1, 'removeOutliers': None, 'resampledPixelSpacing': None, 'interpolator': 'sitkBSpline', 'preCrop': False, 'padDistance': 5, 'distances': [1], 'force2D': False, 'force2Ddimension': 0, 'resegmentRange': None, 'label': 1, 'additionalInfo': True}	{'minimumROIDimensions': 2, 'minimumROISize': None, 'normalize': False, 'normalizeScale': 1, 'removeOutliers': None, 'resampledPixelSpacing': None, 'interpolator': 'sitkBSpline', 'preCrop': False, 'padDistance': 5, 'distances': [1], 'force2D': False, 'force2Ddimension': 0, 'resegmentRange': None, 'label': 1, 'additionalInfo': True}	{'minimumROIDimensions': 2, 'minimumROISize': None, 'normalize': False, 'normalizeScale': 1, 'removeOutliers': None, 'resampledPixelSpacing': None, 'interpolator': 'sitkBSpline', 'preCrop': False, 'padDistance': 5, 'distances': [1], 'force2D': False, 'force2Ddimension': 0, 'resegmentRange': None, 'label': 1, 'additionalInfo': True}	{'minimumROIDimensions': 2, 'minimumROISize': None, 'normalize': False, 'normalizeScale': 1, 'removeOutliers': None, 'resampledPixelSpacing': None, 'interpolator': 'sitkBSpline', 'preCrop': False, 'padDistance': 5, 'distances': [1], 'force2D': False, 'force2Ddimension': 0, 'resegmentRange': None, 'label': 1, 'additionalInfo': True}	{'minimumROIDimensions': 2, 'minimumROISize': None, 'normalize': False, 'normalizeScale': 1, 'removeOutliers': None, 'resampledPixelSpacing': None, 'interpolator': 'sitkBSpline', 'preCrop': False, 'padDistance': 5, 'distances': [1], 'force2D': False, 'force2Ddimension': 0, 'resegmentRange': None, 'label': 1, 'additionalInfo': True}	{'minimumROIDimensions': 2, 'minimumROISize': None, 'normalize': False, 'normalizeScale': 1, 'removeOutliers': None, 'resampledPixelSpacing': None, 'interpolator': 'sitkBSpline', 'preCrop': False, 'padDistance': 5, 'distances': [1], 'force2D': False, 'force2Ddimension': 0, 'resegmentRange': None, 'label': 1, 'additionalInfo': True}	{'minimumROIDimensions': 2, 'minimumROISize': None, 'normalize': False, 'normalizeScale': 1, 'removeOutliers': None, 'resampledPixelSpacing': None, 'interpolator': 'sitkBSpline', 'preCrop': False, 'padDistance': 5, 'distances': [1], 'force2D': False, 'force2Ddimension': 0, 'resegmentRange': None, 'label': 1, 'additionalInfo': True}	{'minimumROIDimensions': 2, 'minimumROISize': None, 'normalize': False, 'normalizeScale': 1, 'removeOutliers': None, 'resampledPixelSpacing': None, 'interpolator': 'sitkBSpline', 'preCrop': False, 'padDistance': 5, 'distances': [1], 'force2D': False, 'force2Ddimension': 0, 'resegmentRange': None, 'label': 1, 'additionalInfo': True}	{'minimumROIDimensions': 2, 'minimumROISize': None, 'normalize': False, 'normalizeScale': 1, 'removeOutliers': None, 'resampledPixelSpacing': None, 'interpolator': 'sitkBSpline', 'preCrop': False, 'padDistance': 5, 'distances': [1], 'force2D': False, 'force2Ddimension': 0, 'resegmentRange': None, 'label': 1, 'additionalInfo': True}	{'minimumROIDimensions': 2, 'minimumROISize': None, 'normalize': False, 'normalizeScale': 1, 'removeOutliers': None, 'resampledPixelSpacing': None, 'interpolator': 'sitkBSpline', 'preCrop': False, 'padDistance': 5, 'distances': [1], 'force2D': False, 'force2Ddimension': 0, 'resegmentRange': None, 'label': 1, 'additionalInfo': True}	{'minimumROIDimensions': 2, 'minimumROISize': None, 'normalize': False, 'normalizeScale': 1, 'removeOutliers': None, 'resampledPixelSpacing': None, 'interpolator': 'sitkBSpline', 'preCrop': False, 'padDistance': 5, 'distances': [1], 'force2D': False, 'force2Ddimension': 0, 'resegmentRange': None, 'label': 1, 'additionalInfo': True}	{'minimumROIDimensions': 2, 'minimumROISize': None, 'normalize': False, 'normalizeScale': 1, 'removeOutliers': None, 'resampledPixelSpacing': None, 'interpolator': 'sitkBSpline', 'preCrop': False, 'padDistance': 5, 'distances': [1], 'force2D': False, 'force2Ddimension': 0, 'resegmentRange': None, 'label': 1, 'additionalInfo': True}	{'minimumROIDimensions': 2, 'minimumROISize': None, 'normalize': False, 'normalizeScale': 1, 'removeOutliers': None, 'resampledPixelSpacing': None, 'interpolator': 'sitkBSpline', 'preCrop': False, 'padDistance': 5, 'distances': [1], 'force2D': False, 'force2Ddimension': 0, 'resegmentRange': None, 'label': 1, 'additionalInfo': True}	{'minimumROIDimensions': 2, 'minimumROISize': None, 'normalize': False, 'normalizeScale': 1, 'removeOutliers': None, 'resampledPixelSpacing': None, 'interpolator': 'sitkBSpline', 'preCrop': False, 'padDistance': 5, 'distances': [1], 'force2D': False, 'force2Ddimension': 0, 'resegmentRange': None, 'label': 1, 'additionalInfo': True}	{'minimumROIDimensions': 2, 'minimumROISize': None, 'normalize': False, 'normalizeScale': 1, 'removeOutliers': None, 'resampledPixelSpacing': None, 'interpolator': 'sitkBSpline', 'preCrop': False, 'padDistance': 5, 'distances': [1], 'force2D': False, 'force2Ddimension': 0, 'resegmentRange': None, 'label': 1, 'additionalInfo': True}	{'minimumROIDimensions': 2, 'minimumROISize': None, 'normalize': False, 'normalizeScale': 1, 'removeOutliers': None, 'resampledPixelSpacing': None, 'interpolator': 'sitkBSpline', 'preCrop': False, 'padDistance': 5, 'distances': [1], 'force2D': False, 'force2Ddimension': 0, 'resegmentRange': None, 'label': 1, 'additionalInfo': True}	{'minimumROIDimensions': 2, 'minimumROISize': None, 'normalize': False, 'normalizeScale': 1, 'removeOutliers': None, 'resampledPixelSpacing': None, 'interpolator': 'sitkBSpline', 'preCrop': False, 'padDistance': 5, 'distances': [1], 'force2D': False, 'force2Ddimension': 0, 'resegmentRange': None, 'label': 1, 'additionalInfo': True}	{'minimumROIDimensions': 2, 'minimumROISize': None, 'normalize': False, 'normalizeScale': 1, 'removeOutliers': None, 'resampledPixelSpacing': None, 'interpolator': 'sitkBSpline', 'preCrop': False, 'padDistance': 5, 'distances': [1], 'force2D': False, 'force2Ddimension': 0, 'resegmentRange': None, 'label': 1, 'additionalInfo': True}	{'minimumROIDimensions': 2, 'minimumROISize': None, 'normalize': False, 'normalizeScale': 1, 'removeOutliers': None, 'resampledPixelSpacing': None, 'interpolator': 'sitkBSpline', 'preCrop': False, 'padDistance': 5, 'distances': [1], 'force2D': False, 'force2Ddimension': 0, 'resegmentRange': None, 'label': 1, 'additionalInfo': True}	{'minimumROIDimensions': 2, 'minimumROISize': None, 'normalize': False, 'normalizeScale': 1, 'removeOutliers': None, 'resampledPixelSpacing': None, 'interpolator': 'sitkBSpline', 'preCrop': False, 'padDistance': 5, 'distances': [1], 'force2D': False, 'force2Ddimension': 0, 'resegmentRange': None, 'label': 1, 'additionalInfo': True}	{'minimumROIDimensions': 2, 'minimumROISize': None, 'normalize': False, 'normalizeScale': 1, 'removeOutliers': None, 'resampledPixelSpacing': None, 'interpolator': 'sitkBSpline', 'preCrop': False, 'padDistance': 5, 'distances': [1], 'force2D': False, 'force2Ddimension': 0, 'resegmentRange': None, 'label': 1, 'additionalInfo': True}	{'minimumROIDimensions': 2, 'minimumROISize': None, 'normalize': False, 'normalizeScale': 1, 'removeOutliers': None, 'resampledPixelSpacing': None, 'interpolator': 'sitkBSpline', 'preCrop': False, 'padDistance': 5, 'distances': [1], 'force2D': False, 'force2Ddimension': 0, 'resegmentRange': None, 'label': 1, 'additionalInfo': True}	{'minimumROIDimensions': 2, 'minimumROISize': None, 'normalize': False, 'normalizeScale': 1, 'removeOutliers': None, 'resampledPixelSpacing': None, 'interpolator': 'sitkBSpline', 'preCrop': False, 'padDistance': 5, 'distances': [1], 'force2D': False, 'force2Ddimension': 0, 'resegmentRange': None, 'label': 1, 'additionalInfo': True}	{'minimumROIDimensions': 2, 'minimumROISize': None, 'normalize': False, 'normalizeScale': 1, 'removeOutliers': None, 'resampledPixelSpacing': None, 'interpolator': 'sitkBSpline', 'preCrop': False, 'padDistance': 5, 'distances': [1], 'force2D': False, 'force2Ddimension': 0, 'resegmentRange': None, 'label': 1, 'additionalInfo': True}	{'minimumROIDimensions': 2, 'minimumROISize': None, 'normalize': False, 'normalizeScale': 1, 'removeOutliers': None, 'resampledPixelSpacing': None, 'interpolator': 'sitkBSpline', 'preCrop': False, 'padDistance': 5, 'distances': [1], 'force2D': False, 'force2Ddimension': 0, 'resegmentRange': None, 'label': 1, 'additionalInfo': True}	{'minimumROIDimensions': 2, 'minimumROISize': None, 'normalize': False, 'normalizeScale': 1, 'removeOutliers': None, 'resampledPixelSpacing': None, 'interpolator': 'sitkBSpline', 'preCrop': False, 'padDistance': 5, 'distances': [1], 'force2D': False, 'force2Ddimension': 0, 'resegmentRange': None, 'label': 1, 'additionalInfo': True}	{'minimumROIDimensions': 2, 'minimumROISize': None, 'normalize': False, 'normalizeScale': 1, 'removeOutliers': None, 'resampledPixelSpacing': None, 'interpolator': 'sitkBSpline', 'preCrop': False, 'padDistance': 5, 'distances': [1], 'force2D': False, 'force2Ddimension': 0, 'resegmentRange': None, 'label': 1, 'additionalInfo': True}	{'minimumROIDimensions': 2, 'minimumROISize': None, 'normalize': False, 'normalizeScale': 1, 'removeOutliers': None, 'resampledPixelSpacing': None, 'interpolator': 'sitkBSpline', 'preCrop': False, 'padDistance': 5, 'distances': [1], 'force2D': False, 'force2Ddimension': 0, 'resegmentRange': None, 'label': 1, 'additionalInfo': True}	{'minimumROIDimensions': 2, 'minimumROISize': None, 'normalize': False, 'normalizeScale': 1, 'removeOutliers': None, 'resampledPixelSpacing': None, 'interpolator': 'sitkBSpline', 'preCrop': False, 'padDistance': 5, 'distances': [1], 'force2D': False, 'force2Ddimension': 0, 'resegmentRange': None, 'label': 1, 'additionalInfo': True}	{'minimumROIDimensions': 2, 'minimumROISize': None, 'normalize': False, 'normalizeScale': 1, 'removeOutliers': None, 'resampledPixelSpacing': None, 'interpolator': 'sitkBSpline', 'preCrop': False, 'padDistance': 5, 'distances': [1], 'force2D': False, 'force2Ddimension': 0, 'resegmentRange': None, 'label': 1, 'additionalInfo': True}	{'minimumROIDimensions': 2, 'minimumROISize': None, 'normalize': False, 'normalizeScale': 1, 'removeOutliers': None, 'resampledPixelSpacing': None, 'interpolator': 'sitkBSpline', 'preCrop': False, 'padDistance': 5, 'distances': [1], 'force2D': False, 'force2Ddimension': 0, 'resegmentRange': None, 'label': 1, 'additionalInfo': True}	{'minimumROIDimensions': 2, 'minimumROISize': None, 'normalize': False, 'normalizeScale': 1, 'removeOutliers': None, 'resampledPixelSpacing': None, 'interpolator': 'sitkBSpline', 'preCrop': False, 'padDistance': 5, 'distances': [1], 'force2D': False, 'force2Ddimension': 0, 'resegmentRange': None, 'label': 1, 'additionalInfo': True}	{'minimumROIDimensions': 2, 'minimumROISize': None, 'normalize': False, 'normalizeScale': 1, 'removeOutliers': None, 'resampledPixelSpacing': None, 'interpolator': 'sitkBSpline', 'preCrop': False, 'padDistance': 5, 'distances': [1], 'force2D': False, 'force2Ddimension': 0, 'resegmentRange': None, 'label': 1, 'additionalInfo': True}	{'minimumROIDimensions': 2, 'minimumROISize': None, 'normalize': False, 'normalizeScale': 1, 'removeOutliers': None, 'resampledPixelSpacing': None, 'interpolator': 'sitkBSpline', 'preCrop': False, 'padDistance': 5, 'distances': [1], 'force2D': False, 'force2Ddimension': 0, 'resegmentRange': None, 'label': 1, 'additionalInfo': True}	{'minimumROIDimensions': 2, 'minimumROISize': None, 'normalize': False, 'normalizeScale': 1, 'removeOutliers': None, 'resampledPixelSpacing': None, 'interpolator': 'sitkBSpline', 'preCrop': False, 'padDistance': 5, 'distances': [1], 'force2D': False, 'force2Ddimension': 0, 'resegmentRange': None, 'label': 1, 'additionalInfo': True}	{'minimumROIDimensions': 2, 'minimumROISize': None, 'normalize': False, 'normalizeScale': 1, 'removeOutliers': None, 'resampledPixelSpacing': None, 'interpolator': 'sitkBSpline', 'preCrop': False, 'padDistance': 5, 'distances': [1], 'force2D': False, 'force2Ddimension': 0, 'resegmentRange': None, 'label': 1, 'additionalInfo': True}	{'minimumROIDimensions': 2, 'minimumROISize': None, 'normalize': False, 'normalizeScale': 1, 'removeOutliers': None, 'resampledPixelSpacing': None, 'interpolator': 'sitkBSpline', 'preCrop': False, 'padDistance': 5, 'distances': [1], 'force2D': False, 'force2Ddimension': 0, 'resegmentRange': None, 'label': 1, 'additionalInfo': True}	{'minimumROIDimensions': 2, 'minimumROISize': None, 'normalize': False, 'normalizeScale': 1, 'removeOutliers': None, 'resampledPixelSpacing': None, 'interpolator': 'sitkBSpline', 'preCrop': False, 'padDistance': 5, 'distances': [1], 'force2D': False, 'force2Ddimension': 0, 'resegmentRange': None, 'label': 1, 'additionalInfo': True}	{'minimumROIDimensions': 2, 'minimumROISize': None, 'normalize': False, 'normalizeScale': 1, 'removeOutliers': None, 'resampledPixelSpacing': None, 'interpolator': 'sitkBSpline', 'preCrop': False, 'padDistance': 5, 'distances': [1], 'force2D': False, 'force2Ddimension': 0, 'resegmentRange': None, 'label': 1, 'additionalInfo': True}	{'minimumROIDimensions': 2, 'minimumROISize': None, 'normalize': False, 'normalizeScale': 1, 'removeOutliers': None, 'resampledPixelSpacing': None, 'interpolator': 'sitkBSpline', 'preCrop': False, 'padDistance': 5, 'distances': [1], 'force2D': False, 'force2Ddimension': 0, 'resegmentRange': None, 'label': 1, 'additionalInfo': True}	{'minimumROIDimensions': 2, 'minimumROISize': None, 'normalize': False, 'normalizeScale': 1, 'removeOutliers': None, 'resampledPixelSpacing': None, 'interpolator': 'sitkBSpline', 'preCrop': False, 'padDistance': 5, 'distances': [1], 'force2D': False, 'force2Ddimension': 0, 'resegmentRange': None, 'label': 1, 'additionalInfo': True}	{'minimumROIDimensions': 2, 'minimumROISize': None, 'normalize': False, 'normalizeScale': 1, 'removeOutliers': None, 'resampledPixelSpacing': None, 'interpolator': 'sitkBSpline', 'preCrop': False, 'padDistance': 5, 'distances': [1], 'force2D': False, 'force2Ddimension': 0, 'resegmentRange': None, 'label': 1, 'additionalInfo': True}	{'minimumROIDimensions': 2, 'minimumROISize': None, 'normalize': False, 'normalizeScale': 1, 'removeOutliers': None, 'resampledPixelSpacing': None, 'interpolator': 'sitkBSpline', 'preCrop': False, 'padDistance': 5, 'distances': [1], 'force2D': False, 'force2Ddimension': 0, 'resegmentRange': None, 'label': 1, 'additionalInfo': True}	{'minimumROIDimensions': 2, 'minimumROISize': None, 'normalize': False, 'normalizeScale': 1, 'removeOutliers': None, 'resampledPixelSpacing': None, 'interpolator': 'sitkBSpline', 'preCrop': False, 'padDistance': 5, 'distances': [1], 'force2D': False, 'force2Ddimension': 0, 'resegmentRange': None, 'label': 1, 'additionalInfo': True}
diagnostics_Image-original_Hash	cf7eef9f6f12a01d6619c43bdd3c73682ea3cb1a	2a6de38eb2a01829058381d08d359df1a627f4df	abd84417a8ec942a889872dfed222e0e1c56b5df	36b7a0b79122686dd0546bc3e79e2695d3118138	9b8efeae3748d9049ab7982cac58a6c07b6b0477	388b9accb5d74a568b8a2f392f79a48bf594c8ab	3973446fcfb7d1030da1e789da1b7ec41d85d132	be4757cbbec94457b542733d71673bcbc06814fb	5c86e101fc32a72d697e2b2eaed9ff24d2dcceb7	15bde99e419d83542c7dfa0ed3a27ad2641440f5	a1ec40cdbea1b810dcb468e1aef9f3f6732c21ad	a79f7102cc06ac1c85b917ddf0b45a9cddf0a021	5ec5ba5b8f2fa95e8a073e27202e7e79cc34a7bb	f3bcc09294714a405ece4e0f5c27328f2bf3a21a	5a9b268efbc728308ce0b9664150828724474746	c88c012ffe5f76df3cd32cbfdf53369993b89f1c	1c07ad1fd025445d7a65f4bf9e01deb1efcad96c	ec067458f5c8e71b4d99495be37aa15f86474899	1dcc90996dc8d545d6109149290ecc06900e6c4c	5f1ed30054c3f017d9a6e8c510438e699d521996	cd61bd360809e941e42df589b5ceccd7bb7ef920	f4c99f9267c2f153adc18686df9a24614128c067	5ce828f7236ec67185d6c760556217e4e0124e8c	7c04a21dd2102139297574caee05c8749c70e02a	a5b6a2046c166547cfd9d96d891129dd5feac34d	96643eb16a5d57f7d54d158a9a988fab0fad1c86	fbbd8805aa0731afe37896ef668fab02d1c567c5	0b4d145f6132a92b0df61b14ab36a5eb0e345466	004d89c01e86e45e8af4dc1a6d042db8ab779da5	b70699940805c2b75369bc819be27323c6ab9e36	ef4955d2baaa15cebe5f1aa64a68d04b5233165e	420e113e7a2e826fa6353cec898ef55bb9fd70b7	c657ab09704f2faecebc04d2d1bf672fc6b3a06f	81c946ba34e6d59be6571add109b1eeb984ce6b3	3db258b37d656fcde25dc4c343aee228d247cfb4	7a662b36e80e6e329b9b827ba9fe7975f52b500e	8fd06b7b67de03995b83dfcce29274fb22a561a2	889c81caafd5fb3cef1cebc49a8ffd4178fe654f	e67a4ff8c986d30a3d5682a33e07a6b25d58d915	59683f673fd5a022e8ee1e2a6db31b86a1db6430	77cf24216165f5580fcf6c9aceb95f48a1351006	d4c4549eba1c946549c3a6ce203b5e37f2b82abc	6da117ae0dce56e8759ec606b18974b2330ef8ca	f3a7701be013b9258371223f1741b92314ccf8c0	eaef527347b0f37ed5013141a871c142385ae3a4	7fb69f1a4aaba6899167f87b2fac2ac7b1962ec0	6b2bff2c7a496184d44242cae9a751bb837afad7	90f172d7237e2bed99a367ac1d0809ebba42be73	765db0ce35933a9f0debb3f5d50b38d2927d8708
diagnostics_Image-original_Maximum	502	844	518	2474	880	1294	820	752	843	567	7118	5116	854	3291	2783	7779	681	677	7462	573	723	1202	702	1852	976	689	2424	3237	678	785	1549	981	1149	1087	801	4778	204	2484	788	367	619	697	489	645	1306	1729	699	2505	1077
diagnostics_Image-original_Mean	41.6818	37.1926	36.0521	177.965	35.7677	69.5415	34.5176	38.3686	44.2868	33.5867	328.315	448.088	53.1681	171.721	193.117	551.191	32.7731	42.2409	414.866	31.9395	43.4962	35.7415	41.4212	121.475	55.8054	32.1742	129.435	166.86	41.8392	34.4897	117.168	54.5516	45.329	55.7874	42.988	59.8243	9.15872	178.527	38.9112	18.1666	44.0454	40.5766	37.9577	46.2963	97.2482	110.664	35.9552	89.8238	77.7708
diagnostics_Image-original_Minimum	0	0	0	0	0	0	0	0	0	0	0	0	0	0	0	0	0	0	0	0	0	0	0	0	0	0	0	0	0	0	0	0	0	0	0	0	0	0	0	0	0	0	0	0	0	0	0	0	0
diagnostics_Image-original_Size	(240, 240, 155)	(240, 240, 155)	(240, 240, 155)	(240, 240, 155)	(240, 240, 155)	(240, 240, 155)	(240, 240, 155)	(240, 240, 155)	(240, 240, 155)	(240, 240, 155)	(240, 240, 155)	(240, 240, 155)	(240, 240, 155)	(240, 240, 155)	(240, 240, 155)	(240, 240, 155)	(240, 240, 155)	(240, 240, 155)	(240, 240, 155)	(240, 240, 155)	(240, 240, 155)	(240, 240, 155)	(240, 240, 155)	(240, 240, 155)	(240, 240, 155)	(240, 240, 155)	(240, 240, 155)	(240, 240, 155)	(240, 240, 155)	(240, 240, 155)	(240, 240, 155)	(240, 240, 155)	(240, 240, 155)	(240, 240, 155)	(240, 240, 155)	(240, 240, 155)	(240, 240, 155)	(240, 240, 155)	(240, 240, 155)	(240, 240, 155)	(240, 240, 155)	(240, 240, 155)	(240, 240, 155)	(240, 240, 155)	(240, 240, 155)	(240, 240, 155)	(240, 240, 155)	(240, 240, 155)	(240, 240, 155)
diagnostics_Image-original_Spacing	(1.0, 1.0, 1.0)	(1.0, 1.0, 1.0)	(1.0, 1.0, 1.0)	(1.0, 1.0, 1.0)	(1.0, 1.0, 1.0)	(1.0, 1.0, 1.0)	(1.0, 1.0, 1.0)	(1.0, 1.0, 1.0)	(1.0, 1.0, 1.0)	(1.0, 1.0, 1.0)	(1.0, 1.0, 1.0)	(1.0, 1.0, 1.0)	(1.0, 1.0, 1.0)	(1.0, 1.0, 1.0)	(1.0, 1.0, 1.0)	(1.0, 1.0, 1.0)	(1.0, 1.0, 1.0)	(1.0, 1.0, 1.0)	(1.0, 1.0, 1.0)	(1.0, 1.0, 1.0)	(1.0, 1.0, 1.0)	(1.0, 1.0, 1.0)	(1.0, 1.0, 1.0)	(1.0, 1.0, 1.0)	(1.0, 1.0, 1.0)	(1.0, 1.0, 1.0)	(1.0, 1.0, 1.0)	(1.0, 1.0, 1.0)	(1.0, 1.0, 1.0)	(1.0, 1.0, 1.0)	(1.0, 1.0, 1.0)	(1.0, 1.0, 1.0)	(1.0, 1.0, 1.0)	(1.0, 1.0, 1.0)	(1.0, 1.0, 1.0)	(1.0, 1.0, 1.0)	(1.0, 1.0, 1.0)	(1.0, 1.0, 1.0)	(1.0, 1.0, 1.0)	(1.0, 1.0, 1.0)	(1.0, 1.0, 1.0)	(1.0, 1.0, 1.0)	(1.0, 1.0, 1.0)	(1.0, 1.0, 1.0)	(1.0, 1.0, 1.0)	(1.0, 1.0, 1.0)	(1.0, 1.0, 1.0)	(1.0, 1.0, 1.0)	(1.0, 1.0, 1.0)
diagnostics_Mask-original_BoundingBox	(168, 97, 42, 13, 14, 17)	(69, 127, 76, 31, 33, 24)	(105, 85, 59, 52, 87, 70)	(86, 84, 76, 32, 44, 32)	(82, 133, 61, 36, 36, 35)	(125, 70, 75, 52, 63, 49)	(82, 139, 65, 36, 48, 56)	(126, 106, 38, 37, 60, 47)	(58, 118, 60, 35, 47, 58)	(125, 99, 37, 36, 65, 40)	(64, 127, 53, 48, 60, 59)	(135, 120, 37, 34, 52, 33)	(139, 132, 35, 37, 40, 38)	(76, 74, 68, 52, 59, 60)	(123, 124, 85, 23, 30, 28)	(145, 107, 67, 39, 82, 44)	(125, 95, 68, 38, 29, 45)	(100, 61, 52, 61, 66, 49)	(69, 100, 87, 47, 55, 49)	(90, 152, 49, 13, 18, 12)	(70, 150, 53, 42, 51, 55)	(156, 126, 50, 22, 47, 33)	(57, 93, 37, 45, 58, 50)	(121, 173, 55, 30, 29, 41)	(135, 90, 82, 30, 32, 33)	(57, 140, 42, 45, 49, 49)	(67, 92, 31, 37, 58, 55)	(123, 78, 32, 51, 104, 71)	(126, 87, 40, 50, 48, 52)	(64, 100, 69, 44, 58, 53)	(73, 127, 57, 22, 25, 23)	(82, 91, 93, 38, 42, 41)	(150, 102, 62, 23, 27, 27)	(66, 121, 57, 64, 77, 57)	(124, 152, 76, 31, 42, 36)	(64, 72, 75, 53, 54, 44)	(136, 102, 44, 44, 64, 46)	(136, 89, 27, 29, 39, 38)	(134, 91, 39, 45, 54, 36)	(71, 51, 62, 54, 62, 50)	(53, 97, 36, 43, 53, 53)	(88, 140, 78, 30, 53, 41)	(73, 105, 41, 6, 7, 7)	(122, 134, 65, 38, 62, 43)	(125, 142, 42, 46, 61, 50)	(147, 97, 39, 27, 37, 37)	(53, 103, 48, 27, 22, 18)	(154, 154, 84, 18, 18, 21)	(73, 119, 58, 24, 21, 14)
diagnostics_Mask-original_CenterOfMass	(174.015625, -135.53125, 48.106770833333336)	(81.81512991492298, -98.17981145090826, 87.23269717176362)	(132.07957210450525, -99.74334499074266, 88.0729068092985)	(101.47924080664295, -133.58086200079083, 92.73111901937524)	(97.46938489561441, -90.61762645369203, 77.91186773153986)	(148.69977159959046, -138.713633141687, 94.11183744191541)	(94.45806794055201, -77.22012435547467, 94.95799211404307)	(147.21984805318138, -104.85375118708453, 59.13509021842355)	(78.30643265031911, -95.64007389989922, 76.68962042324488)	(143.4611439402386, -116.7979707882707, 57.81213067231575)	(88.65169911897534, -88.12793366402607, 86.89764566521063)	(153.98808682483593, -95.38303886925794, 53.99283190307925)	(156.873518116547, -88.92235765570211, 52.400066789113374)	(102.66028483390951, -132.98731775139035, 93.01559446866075)	(135.33417481855474, -101.16377406121805, 98.4499842221521)	(163.318787268644, -93.27085108030667, 86.71795864632541)	(142.86634116570033, -129.88892279523955, 89.92676228257552)	(130.8152750889902, -142.3707612564791, 76.44888528070942)	(92.36174083403303, -112.21067730198713, 112.46503871629817)	(96.68137254901961, -76.40686274509804, 55.22549019607843)	(89.78047042052744, -66.19711728835037, 80.74055595153243)	(164.3105105105105, -81.84444444444443, 65.55855855855856)	(76.91179072412486, -117.49323897384052, 60.74535574371288)	(135.69565217391303, -46.635869565217405, 74.46875)	(151.84909175593853, -135.6283185840708, 100.98928737773637)	(77.81181375955525, -71.85684503127172, 64.2102849200834)	(85.60070671378092, -125.71230324445872, 57.395309990362996)	(145.85575131740032, -106.8380262947783, 59.734923085112044)	(150.61274118050005, -126.95262016211896, 63.39125470944172)	(83.91987610309158, -114.47869791362281, 88.48898369469931)	(82.25479930191972, -101.23094822571264, 68.78359511343804)	(98.82424621152944, -126.00703015153883, 116.33166692704265)	(161.91717791411043, -124.76687116564418, 78.97852760736197)	(91.31120305936932, -80.92364115102501, 85.43740204375901)	(137.5298481711525, -64.53893489763055, 93.26892109500805)	(86.24284816753926, -136.7665340314136, 99.42961256544503)	(159.9804410940763, -105.60591860642796, 64.54466968878928)	(150.3707925679921, -130.57427519971276, 45.56772282559914)	(152.9517823042648, -119.82113303628262, 52.995862507956716)	(92.60697261944352, -153.2045227801796, 89.29298303957432)	(73.39369416289412, -116.2010336124354, 59.773807139137055)	(106.7617598229109, -75.17736579966797, 97.79551743220809)	(75.896, -131.152, 43.944)	(139.69571023201468, -67.16241028208981, 85.69287264229678)	(148.85963160230804, -60.963604083444295, 65.54837993786063)	(159.8263959390863, -119.3507614213198, 61.14517766497462)	(66.07391304347826, -123.0195652173913, 57.493478260869566)	(163.9941690962099, -76.89795918367346, 91.92711370262391)	(83.70532915360502, -111.3730407523511, 65.58934169278997)
diagnostics_Mask-original_CenterOfMassIndex	(174.015625, 103.46875, 48.106770833333336)	(81.81512991492298, 140.82018854909174, 87.23269717176362)	(132.07957210450525, 139.25665500925734, 88.0729068092985)	(101.47924080664295, 105.41913799920917, 92.73111901937524)	(97.46938489561441, 148.38237354630797, 77.91186773153986)	(148.69977159959046, 100.28636685831299, 94.11183744191541)	(94.45806794055201, 161.77987564452533, 94.95799211404307)	(147.21984805318138, 134.14624881291547, 59.13509021842355)	(78.30643265031911, 143.35992610010078, 76.68962042324488)	(143.4611439402386, 122.2020292117293, 57.81213067231575)	(88.65169911897534, 150.87206633597393, 86.89764566521063)	(153.98808682483593, 143.61696113074206, 53.99283190307925)	(156.873518116547, 150.07764234429789, 52.400066789113374)	(102.66028483390951, 106.01268224860965, 93.01559446866075)	(135.33417481855474, 137.83622593878195, 98.4499842221521)	(163.318787268644, 145.72914891969333, 86.71795864632541)	(142.86634116570033, 109.11107720476045, 89.92676228257552)	(130.8152750889902, 96.62923874352089, 76.44888528070942)	(92.36174083403303, 126.78932269801287, 112.46503871629817)	(96.68137254901961, 162.59313725490196, 55.22549019607843)	(89.78047042052744, 172.80288271164963, 80.74055595153243)	(164.3105105105105, 157.15555555555557, 65.55855855855856)	(76.91179072412486, 121.50676102615948, 60.74535574371288)	(135.69565217391303, 192.3641304347826, 74.46875)	(151.84909175593853, 103.3716814159292, 100.98928737773637)	(77.81181375955525, 167.14315496872828, 64.2102849200834)	(85.60070671378092, 113.28769675554128, 57.395309990362996)	(145.85575131740032, 132.1619737052217, 59.734923085112044)	(150.61274118050005, 112.04737983788104, 63.39125470944172)	(83.91987610309158, 124.52130208637719, 88.48898369469931)	(82.25479930191972, 137.76905177428736, 68.78359511343804)	(98.82424621152944, 112.99296984846117, 116.33166692704265)	(161.91717791411043, 114.23312883435582, 78.97852760736197)	(91.31120305936932, 158.076358848975, 85.43740204375901)	(137.5298481711525, 174.46106510236945, 93.26892109500805)	(86.24284816753926, 102.23346596858639, 99.42961256544503)	(159.9804410940763, 133.39408139357204, 64.54466968878928)	(150.3707925679921, 108.42572480028723, 45.56772282559914)	(152.9517823042648, 119.17886696371738, 52.995862507956716)	(92.60697261944352, 85.79547721982041, 89.29298303957432)	(73.39369416289412, 122.7989663875646, 59.773807139137055)	(106.7617598229109, 163.82263420033203, 97.79551743220809)	(75.896, 107.848, 43.944)	(139.69571023201468, 171.8375897179102, 85.69287264229678)	(148.85963160230804, 178.0363959165557, 65.54837993786063)	(159.8263959390863, 119.6492385786802, 61.14517766497462)	(66.07391304347826, 115.9804347826087, 57.493478260869566)	(163.9941690962099, 162.10204081632654, 91.92711370262391)	(83.70532915360502, 127.6269592476489, 65.58934169278997)
diagnostics_Mask-original_Hash	377920d8cba75721bae2b47cbecc6590aa89c808	742731c20aa0ea228138acfc7c3fe2bd57703a14	9604e85d504c9d5d8581b2faf065044e793c7dd2	7f3878cd851e0e8bd0fb657cc58cc9a81a646bd0	3995bd7116a0afdca8e02eae28a4176108044895	407f4e66ec02b27ffb9781f71ce9e10bb7f1692e	6d7016270283f9105cbdf0062c6f2f63a029ffe8	6c3c23b96d612de0be3c1c1d58d0973e9fe698cf	519def39d4ddcc86a846ab85417d30eb18c9060a	d62db99052cc213f929d1e2730ae3c42b472c76f	33c2c3d0f3fc19495e619029179994ee97275004	5c514f2f3c7a01f2b45eee07495208c5fa5b9967	82f9be051aae2ed5a9434a8eb52dc3f5f421c1eb	2acfe7e4eab64e9d64bc6a428823632780423bb9	b49d2ec41decaa17c29b1627d62fa425ffba57c1	1e3b6db4e96be0fbc83b8dd2eb046cb222e077fe	ec68caadfb91300ae7d5182d53c85a9ac3f044e7	b59166023ba551db91fcb176d007aa1a0c020d30	4b1b934b1f7dfe76abea73d8affcc50bd7f22404	3969b8ae2a453f3995896166b4a1e39923d8b3ba	22a9ed46e151a6a50ed7c6a443d71ac11e7973f2	10ace29c3bf50bf5ddd19593420678217d100505	18b318e61d7cdbab1fbcf43d6da03eb07747a31b	8086c5d4cb9c1dd445d5e51f980a9695192c6a56	38b5f92b42c7d3f055f3c0221d30c7826fa15a29	cc7454ef2b53bd43ce1401ba01e9a25dc65c917a	7f130526824dd706501d4c80a2fb65d835da0f66	5c18244978ebb5e5c8a13d8fa997aa5f36d96ff5	8154789216a0bcb4ba9f4063f5c3998909626f77	5d6a39e835f27aefa7e0fe897aedc2f893e87184	95f2cfbf28cf6b5f5ebf092d35c8f034f4b3bb0d	1fe74ab2623baa9a571d4a318640852549af7916	2ff008c0f2c5b4a6757bb2ca254e4dc67ed64794	8e0892ee8962b6f2689598d477510be12f16628b	de4fb65f5946ea055aeaee8890f57557dda1e3c8	aeca55983b4cbf8a32de482b32733c47e454f344	22d33f29b3c40e6d4ed5c43bca0bc3c7b60b66d7	d72875b58b5afe87bd3f912657331230106c1b9c	cb735a4208ca46b89b4eef90e825d2fe36abd35e	999d57951a800f979115c4615892fe065a8deb71	09cd3ba21afc383ab1f7ffb3af3a2007e584047d	0e74bb766934a884f05c05ec6592dfd0b97975d8	64180b90c00118a8f53d41168e40b7a641a8cdd4	1f4068d165e25fca17494c01d5b7ff39ea8757a0	6318a3c909ad6a70748099d045f2e02d564862a7	f15375e91f41de9fdb289d88f91bb3bbaaf71b5d	8629b3666b3a86aa7c6aa37d6b4261fa89afa8ce	f4c23d28756338ecde2a8dd762099297aeabcb8f	efa2f633cd12e942c9bd4f4fb605ae7297c5b400
diagnostics_Mask-original_Size	(240, 240, 155)	(240, 240, 155)	(240, 240, 155)	(240, 240, 155)	(240, 240, 155)	(240, 240, 155)	(240, 240, 155)	(240, 240, 155)	(240, 240, 155)	(240, 240, 155)	(240, 240, 155)	(240, 240, 155)	(240, 240, 155)	(240, 240, 155)	(240, 240, 155)	(240, 240, 155)	(240, 240, 155)	(240, 240, 155)	(240, 240, 155)	(240, 240, 155)	(240, 240, 155)	(240, 240, 155)	(240, 240, 155)	(240, 240, 155)	(240, 240, 155)	(240, 240, 155)	(240, 240, 155)	(240, 240, 155)	(240, 240, 155)	(240, 240, 155)	(240, 240, 155)	(240, 240, 155)	(240, 240, 155)	(240, 240, 155)	(240, 240, 155)	(240, 240, 155)	(240, 240, 155)	(240, 240, 155)	(240, 240, 155)	(240, 240, 155)	(240, 240, 155)	(240, 240, 155)	(240, 240, 155)	(240, 240, 155)	(240, 240, 155)	(240, 240, 155)	(240, 240, 155)	(240, 240, 155)	(240, 240, 155)
diagnostics_Mask-original_Spacing	(1.0, 1.0, 1.0)	(1.0, 1.0, 1.0)	(1.0, 1.0, 1.0)	(1.0, 1.0, 1.0)	(1.0, 1.0, 1.0)	(1.0, 1.0, 1.0)	(1.0, 1.0, 1.0)	(1.0, 1.0, 1.0)	(1.0, 1.0, 1.0)	(1.0, 1.0, 1.0)	(1.0, 1.0, 1.0)	(1.0, 1.0, 1.0)	(1.0, 1.0, 1.0)	(1.0, 1.0, 1.0)	(1.0, 1.0, 1.0)	(1.0, 1.0, 1.0)	(1.0, 1.0, 1.0)	(1.0, 1.0, 1.0)	(1.0, 1.0, 1.0)	(1.0, 1.0, 1.0)	(1.0, 1.0, 1.0)	(1.0, 1.0, 1.0)	(1.0, 1.0, 1.0)	(1.0, 1.0, 1.0)	(1.0, 1.0, 1.0)	(1.0, 1.0, 1.0)	(1.0, 1.0, 1.0)	(1.0, 1.0, 1.0)	(1.0, 1.0, 1.0)	(1.0, 1.0, 1.0)	(1.0, 1.0, 1.0)	(1.0, 1.0, 1.0)	(1.0, 1.0, 1.0)	(1.0, 1.0, 1.0)	(1.0, 1.0, 1.0)	(1.0, 1.0, 1.0)	(1.0, 1.0, 1.0)	(1.0, 1.0, 1.0)	(1.0, 1.0, 1.0)	(1.0, 1.0, 1.0)	(1.0, 1.0, 1.0)	(1.0, 1.0, 1.0)	(1.0, 1.0, 1.0)	(1.0, 1.0, 1.0)	(1.0, 1.0, 1.0)	(1.0, 1.0, 1.0)	(1.0, 1.0, 1.0)	(1.0, 1.0, 1.0)	(1.0, 1.0, 1.0)
diagnostics_Mask-original_VolumeNum	7	4	22	77	9	94	32	49	5	17	36	32	26	40	12	24	18	58	1	8	65	20	88	51	30	105	74	117	86	87	4	85	19	123	9	43	30	23	67	59	42	70	1	97	46	33	15	9	31
diagnostics_Mask-original_VoxelNum	384	4349	48610	7587	7137	25394	13188	4212	11908	8969	27014	9905	11978	53224	3169	25826	3277	16013	42876	204	12627	1665	15826	736	2147	7195	15565	18787	8759	17111	1719	6401	326	15951	17388	23875	39266	11141	6284	18042	24961	3614	125	5991	18024	3940	460	343	319
diagnostics_Versions_Numpy	1.15.4	1.15.4	1.15.4	1.15.4	1.15.4	1.15.4	1.15.4	1.15.4	1.15.4	1.15.4	1.15.4	1.15.4	1.15.4	1.15.4	1.15.4	1.15.4	1.15.4	1.15.4	1.15.4	1.15.4	1.15.4	1.15.4	1.15.4	1.15.4	1.15.4	1.15.4	1.15.4	1.15.4	1.15.4	1.15.4	1.15.4	1.15.4	1.15.4	1.15.4	1.15.4	1.15.4	1.15.4	1.15.4	1.15.4	1.15.4	1.15.4	1.15.4	1.15.4	1.15.4	1.15.4	1.15.4	1.15.4	1.15.4	1.15.4
diagnostics_Versions_PyRadiomics	2.1.1	2.1.1	2.1.1	2.1.1	2.1.1	2.1.1	2.1.1	2.1.1	2.1.1	2.1.1	2.1.1	2.1.1	2.1.1	2.1.1	2.1.1	2.1.1	2.1.1	2.1.1	2.1.1	2.1.1	2.1.1	2.1.1	2.1.1	2.1.1	2.1.1	2.1.1	2.1.1	2.1.1	2.1.1	2.1.1	2.1.1	2.1.1	2.1.1	2.1.1	2.1.1	2.1.1	2.1.1	2.1.1	2.1.1	2.1.1	2.1.1	2.1.1	2.1.1	2.1.1	2.1.1	2.1.1	2.1.1	2.1.1	2.1.1
diagnostics_Versions_PyWavelet	1.0.1	1.0.1	1.0.1	1.0.1	1.0.1	1.0.1	1.0.1	1.0.1	1.0.1	1.0.1	1.0.1	1.0.1	1.0.1	1.0.1	1.0.1	1.0.1	1.0.1	1.0.1	1.0.1	1.0.1	1.0.1	1.0.1	1.0.1	1.0.1	1.0.1	1.0.1	1.0.1	1.0.1	1.0.1	1.0.1	1.0.1	1.0.1	1.0.1	1.0.1	1.0.1	1.0.1	1.0.1	1.0.1	1.0.1	1.0.1	1.0.1	1.0.1	1.0.1	1.0.1	1.0.1	1.0.1	1.0.1	1.0.1	1.0.1
diagnostics_Versions_Python	3.6.6	3.6.6	3.6.6	3.6.6	3.6.6	3.6.6	3.6.6	3.6.6	3.6.6	3.6.6	3.6.6	3.6.6	3.6.6	3.6.6	3.6.6	3.6.6	3.6.6	3.6.6	3.6.6	3.6.6	3.6.6	3.6.6	3.6.6	3.6.6	3.6.6	3.6.6	3.6.6	3.6.6	3.6.6	3.6.6	3.6.6	3.6.6	3.6.6	3.6.6	3.6.6	3.6.6	3.6.6	3.6.6	3.6.6	3.6.6	3.6.6	3.6.6	3.6.6	3.6.6	3.6.6	3.6.6	3.6.6	3.6.6	3.6.6
diagnostics_Versions_SimpleITK	1.1.0	1.1.0	1.1.0	1.1.0	1.1.0	1.1.0	1.1.0	1.1.0	1.1.0	1.1.0	1.1.0	1.1.0	1.1.0	1.1.0	1.1.0	1.1.0	1.1.0	1.1.0	1.1.0	1.1.0	1.1.0	1.1.0	1.1.0	1.1.0	1.1.0	1.1.0	1.1.0	1.1.0	1.1.0	1.1.0	1.1.0	1.1.0	1.1.0	1.1.0	1.1.0	1.1.0	1.1.0	1.1.0	1.1.0	1.1.0	1.1.0	1.1.0	1.1.0	1.1.0	1.1.0	1.1.0	1.1.0	1.1.0	1.1.0
original_firstorder_10Percentile	213	246	181	1082	220	350	174	202	151	214	1539	2234	244	1025	865	2425	212.6	204	1434	191	248	222	222	466	238.6	187	524	604	244	254	612.8	236	239.5	372	299	199	48	795	234	95	246	213	180	241	334	536	196	338.2	363.8
original_firstorder_90Percentile	268.7	291	236	1539	256	442	214	259	188	258	2037	2569	322	1317	1044	3851	239	276	2523	215	284	296	251	990.5	418	228	812	963	303	340	1082.2	292	335	426	323	325	55	1167	292	122	311	276	211	296	501	710	333	543	535.2
original_firstorder_Energy	22099292	311985617	2151917476	13014076604	404674132	3925545120	495838066	228189093	338531831	503655712	86590626511	57484740548	928927707	74342610421	2847524515	254952466137	167708985	911361947	172314983330	8507073	890562510	113566184	889062196	391482084	239560539	310589568	7067296390	12260229072	664545030	1527155037	1142676641	440251997	30823461	2550090627	1683727110	1583972061	102709281	10796570701	434727510	208626731	1956902173	214274491	4647334	451468502	3223468999	1509724249	37347041	68540317	64566031
original_firstorder_Entropy	1.8678	1.66909	1.8668	4.78959	1.51562	2.55471	1.55893	1.97391	1.34477	1.63026	4.99894	4.49899	2.2294	4.26172	3.49591	6.25812	1.21099	2.19828	6.0081	0.891811	1.41124	2.40991	1.14284	4.8538	3.54384	1.57899	4.21077	4.59294	2.06018	2.49997	4.56481	1.95759	1.92413	1.9723	0.924891	2.77768	0.889665	4.57789	1.90545	1.16238	2.10697	1.94052	0.96143	1.71322	3.43682	3.49216	2.70251	3.59439	3.27303
original_firstorder_InterquartileRange	31	24	26	225	16	44	22	32	20	23	273	161	29.75	134	95	989	14	41	558	14	20	42	15	325.75	91	19	145	186	29	55	199	27	25	28	13	83	4	196	32	14	33	33	16	25	86	98	49.25	135.5	91.5
original_firstorder_Kurtosis	2.51614	3.45687	3.47969	3.22785	7.58222	5.04338	4.8974	3.94369	4.36228	3.52839	4.42762	4.12505	3.75998	3.84634	4.3804	1.99575	5.82689	2.73305	2.55729	2.61146	4.84166	7.57974	5.66555	2.13513	3.15659	3.76285	3.36206	7.2662	7.19931	3.23438	2.91128	4.02668	4.3821	11.2853	4.5655	2.0368	6.70188	3.07215	2.49552	3.28394	3.00336	2.45608	2.57927	3.66563	3.23846	3.02933	3.22321	2.03689	2.30716
original_firstorder_Maximum	298	338	304	2009	287	593	277	367	262	293	2852	3105	383	1739	1276	5013	318	365	3197	223	339	411	329	1206	537	279	1096	1927	363	464	1265	363	368	478	350	395	76	1618	331	153	368	309	225	331	701	956	356	620	603
original_firstorder_Mean	238.964	267.257	209.331	1297.99	237.074	391.181	193.127	231.627	167.923	236.338	1778.26	2405	276.95	1175.8	944.968	3090.16	225.946	236.938	1964.15	203.985	265.178	258.932	236.707	702.141	326.393	207.102	664.064	792.354	274.228	296.649	797.897	261.23	305.936	399.047	311.015	252.887	51.0609	973.649	262.118	107.039	278.884	242.39	192.448	273.76	417.718	615.108	279.924	439.828	445.614
original_firstorder_MeanAbsoluteDeviation	17.2319	14.006	16.3333	136.891	14.361	29.581	13.3086	18.1525	12.0792	13.7573	162.495	105.559	21.7065	90.1101	58.4242	501.46	8.60861	22.8482	325.504	7.89937	11.4058	25.4863	9.22035	168.054	55.3985	12.6561	89.506	116.642	19.0038	29.5861	132.617	17.7166	21.6927	17.8887	7.86006	43.0717	2.21023	115.913	17.9525	8.27894	19.9108	18.9361	9.64326	16.069	52.0389	56.0538	41.8466	69.2764	51.576
original_firstorder_Median	236.5	266	210	1293	242	384	191	232	165	237	1753	2408	273	1176	930	3066	226	233	1950	206	265	257	237	667.5	327	206	657	788	276	294	759	258	312	401	311	239	51	967	261	105	279	241	191	278	416	608	295	436	441
original_firstorder_Minimum	195	186	78	791	139	284	97	166	132	140	1265	1771	165	714	786	2004	181	166	525	176	148	44	193	318	111	149	339	196	102	165	505	195	210	154	245	142	42	503	172	57	132	193	170	168	208	401	114	247	290
original_firstorder_Range	103	152	226	1218	148	309	180	201	130	153	1587	1334	218	1025	490	3009	137	199	2672	47	191	367	136	888	426	130	757	1731	261	299	760	168	158	324	105	253	34	1115	159	96	236	116	55	163	493	555	242	373	313
original_firstorder_RobustMeanAbsoluteDeviation	12.4187	10.0255	11.0703	94.4248	6.9663	18.9722	9.07313	12.9991	8.65864	9.8394	112.47	68.4063	13.557	57.6064	39.8477	408.388	5.86339	16.7743	233.375	5.86021	8.19984	17.5258	6.31916	130.204	37.2821	8.44721	61.1124	77.894	12.4188	22.5745	89.8344	11.65	11.8141	11.6319	5.48039	35.0244	1.60624	81.3104	13.4369	6.13509	14.1434	13.8576	7.04833	11.4509	35.9358	40.2029	28.1926	54.9866	38.612
original_firstorder_RootMeanSquared	239.896	267.838	210.402	1309.7	238.119	393.174	193.901	232.757	168.609	236.971	1790.36	2409.07	278.483	1181.86	947.922	3141.96	226.225	238.566	2004.72	204.209	265.572	261.166	237.018	729.318	334.035	207.768	673.833	807.831	275.445	298.747	815.312	262.257	307.491	399.838	311.18	257.574	51.1442	984.421	263.021	107.533	279.997	243.496	192.818	274.514	422.899	619.014	284.937	447.019	449.89
original_firstorder_Skewness	0.359556	0.10423	-0.246742	0.510481	-2.04687	1.27408	1.01462	0.426284	0.961771	-0.309423	0.920289	0.00164226	0.522717	0.190424	1.04181	0.339845	0.444679	0.481816	0.252487	-0.391937	-0.114441	-0.514792	0.550576	0.396911	-0.119956	0.351879	0.474451	1.06957	-0.938534	0.514718	0.793417	0.770829	-1.33943	-1.70417	-0.432347	0.495557	1.01511	0.207934	0.0635486	0.678314	-0.145168	0.314603	0.608876	-0.809487	0.328192	0.349245	-1.0927	-0.0534111	0.229757
original_firstorder_TotalEnergy	22099292	311985617	2151917476	13014076604	404674132	3925545120	495838066	228189093	338531831	503655712	86590626511	57484740548	928927707	74342610421	2847524515	254952466137	167708985	911361947	172314983330	8507073	890562510	113566184	889062196	391482084	239560539	310589568	7067296390	12260229072	664545030	1527155037	1142676641	440251997	30823461	2550090627	1683727110	1583972061	102709281	10796570701	434727510	208626731	1956902173	214274491	4647334	451468502	3223468999	1509724249	37347041	68540317	64566031
original_firstorder_Uniformity	0.310086	0.376136	0.335928	0.0428876	0.467071	0.213761	0.418818	0.300719	0.485464	0.380217	0.0368427	0.0553804	0.266011	0.0654091	0.108562	0.01537	0.470962	0.248736	0.0173095	0.573097	0.453258	0.228566	0.577207	0.0378589	0.10248	0.406493	0.0640503	0.0503945	0.29958	0.203635	0.0496748	0.312576	0.329331	0.318737	0.668335	0.171136	0.575134	0.0489353	0.299246	0.522474	0.267167	0.289572	0.592064	0.365479	0.108551	0.10342	0.1938	0.092164	0.11473
original_firstorder_Variance	446.665	311.227	449.509	30542.8	496.734	1562.6	299.657	524.653	230.697	299.494	43193.9	19601.3	851.432	14281.8	5592.01	322860	126.008	774.358	161045	91.338	208.918	1162.07	147.321	38902.6	5047.04	276.23	13069	24767	669.036	1249.55	28093.7	537.697	953.913	631.744	102.335	2392.38	8.51075	21091.5	474.175	106.1	621.936	537.269	142.439	413.081	4354.93	4821.05	2831.82	6377.34	3829.14
original_glcm_Autocorrelation	10.6396	17.3887	34.9339	506.872	25.8545	25.6327	26.6781	14.7905	4.96172	24.7821	491.765	728.359	30.3802	400.968	50.8428	2084.13	6.69167	15.5598	3487.14	3.22816	37.3599	96.5158	8.87386	210.532	86.5267	13.8611	203.334	633.446	57.4988	41.5536	161.029	14.5582	23.7972	110.403	15.8253	31.9051	2.95219	396.921	25.2488	7.67896	45.4103	9.60263	4.86489	30.3085	82.2236	79.2353	71.1082	73.2008	57.2309
original_glcm_ClusterProminence	19.5495	10.687	23.4691	96155.7	66.9443	355.111	9.21897	40.6966	6.20657	11.0104	242481	38408.2	75.2147	25653	2512.54	6.78572e+06	1.93005	49.4838	2.21311e+06	1.01054	5.36976	86.7118	2.8105	82080.5	1955.97	6.3345	15618.7	116737	66.4974	137.472	83582.9	22.8758	160.286	141.865	2.14561	405.887	0.862414	35896.5	21.3393	2.36743	41.9581	22.4629	1.46364	18.2809	1575.08	1601.54	490.654	2833.4	837.89
original_glcm_ClusterShade	1.84173	0.200922	-1.0812	1140.11	-9.99375	28.55	1.0384	2.53265	1.0859	-0.616922	3134.75	-27.9786	5.19616	65.4677	114.559	36573.8	-0.0407044	4.56272	6522.21	-0.558033	0.183106	-0.150535	-0.0635056	1982.83	-20.7117	-0.164935	268.091	1381.16	-4.60616	8.02757	1974.73	2.02218	-22.915	-11.749	-0.197098	31.4361	-0.419887	263.875	0.688243	-0.16431	-0.869194	2.45232	0.551721	-2.77438	20.9175	47.3885	-45.1865	106.479	32.4284
original_glcm_ClusterTendency	2.92153	1.78708	2.6279	175.252	2.78425	7.23349	1.42079	3.34363	1.06806	1.82949	231.295	96.726	4.08796	81.042	23.8982	1805.2	0.90226	4.15013	932.49	0.609365	1.2654	4.30578	0.763713	147.441	23.754	1.31094	65.6392	128.216	2.91031	7.08923	145.511	2.28125	6.62647	3.80029	0.575914	13.499	0.670465	109.325	2.94951	0.923882	3.92296	2.7421	0.623939	2.49572	22.0917	22.4255	9.78091	34.8922	19.4211
original_glcm_Contrast	0.435334	0.335141	0.288351	4.57987	0.316543	0.530409	0.291195	0.415965	0.311545	0.296196	11.3086	19.9014	0.346865	2.33837	2.41085	110.903	0.303043	0.432388	20.0197	0.105239	0.262717	0.433509	0.203737	13.9319	3.40528	0.311176	8.98265	8.81061	0.398096	0.652895	7.75316	0.436669	0.303454	0.482213	0.183571	0.536302	0.195276	20.4388	0.356687	0.165871	0.296162	0.331325	0.192728	0.264624	1.62737	2.31668	0.350147	3.1226	2.83209
original_glcm_Correlation	0.740711	0.682755	0.801748	0.948897	0.79343	0.861635	0.655237	0.778344	0.546435	0.721258	0.905982	0.65726	0.840173	0.943629	0.814415	0.883613	0.496226	0.809523	0.957755	0.706428	0.65509	0.810343	0.578101	0.824144	0.74664	0.614128	0.757869	0.870487	0.755256	0.830992	0.897494	0.676401	0.909781	0.773927	0.515035	0.923316	0.548971	0.684701	0.784261	0.695062	0.859435	0.782687	0.531942	0.807492	0.862235	0.811334	0.923908	0.834063	0.740632
original_glcm_DifferenceAverage	0.41572	0.320716	0.277169	1.60458	0.307022	0.4595	0.286389	0.388605	0.299281	0.288301	2.4703	3.29703	0.32765	1.04871	1.14666	6.80726	0.300187	0.402443	3.22786	0.105239	0.260952	0.401638	0.201493	2.90818	1.39378	0.30612	2.24842	2.2323	0.36806	0.486859	2.09691	0.404833	0.281489	0.381404	0.181926	0.437491	0.195276	3.44517	0.339365	0.165493	0.287451	0.321943	0.190591	0.254495	0.93109	1.10975	0.326991	1.22463	1.30631
original_glcm_DifferenceEntropy	1.01532	0.933864	0.872447	2.29298	0.900227	1.13577	0.86789	1.0216	0.906136	0.881448	2.86784	3.24357	0.952448	1.87233	1.9324	4.24039	0.874053	1.03924	3.20347	0.464339	0.822839	1.03309	0.725855	2.98849	2.09028	0.89797	2.70272	2.70686	1.01179	1.25357	2.61649	1.04368	0.892498	1.06489	0.685425	1.15994	0.706791	3.25244	0.959228	0.644529	0.880842	0.92335	0.682822	0.834803	1.68526	1.88792	0.934425	2.00351	1.91504
original_glcm_DifferenceVariance	0.255534	0.229029	0.209038	1.9264	0.217209	0.31121	0.205847	0.259505	0.21942	0.210492	5.09226	8.78244	0.236205	1.20761	1.0635	63.4574	0.207884	0.265875	9.37777	0.0912286	0.191634	0.265423	0.161807	5.27279	1.36835	0.215075	3.71817	3.66558	0.259558	0.409456	3.20772	0.26756	0.221589	0.332561	0.149619	0.340354	0.156003	8.10482	0.238525	0.137688	0.210726	0.224041	0.151768	0.197436	0.725871	1.04397	0.233686	1.54529	1.02913
original_glcm_Id	0.795409	0.841976	0.863207	0.506771	0.848053	0.78159	0.857599	0.810207	0.85239	0.857146	0.420483	0.365109	0.839294	0.616279	0.585982	0.275471	0.850383	0.803662	0.36621	0.94738	0.869816	0.804218	0.899618	0.375188	0.538466	0.847782	0.437257	0.437855	0.820618	0.780549	0.450773	0.8028	0.862916	0.820913	0.909311	0.796156	0.902362	0.35025	0.833011	0.917315	0.857676	0.840592	0.905061	0.87438	0.630045	0.593518	0.840292	0.586765	0.541909
original_glcm_Idm	0.794101	0.841085	0.862531	0.44595	0.847441	0.777331	0.857285	0.808433	0.851586	0.856639	0.341799	0.278623	0.838093	0.584539	0.54551	0.190665	0.850192	0.801765	0.278623	0.94738	0.869701	0.802359	0.899478	0.287231	0.485883	0.847445	0.36125	0.361798	0.818948	0.772795	0.376679	0.800767	0.861452	0.818104	0.909201	0.791036	0.902362	0.26085	0.83204	0.917291	0.85714	0.839967	0.904918	0.873765	0.601528	0.555426	0.83882	0.546052	0.491831
original_glcm_Idmn	0.983412	0.993333	0.997152	0.998183	0.993692	0.996897	0.996453	0.994952	0.991631	0.994095	0.997361	0.993617	0.996578	0.998688	0.994639	0.992862	0.991821	0.994755	0.998277	0.978952	0.996798	0.998317	0.995931	0.990144	0.989847	0.993788	0.991002	0.998265	0.996752	0.996215	0.992193	0.993328	0.993981	0.997602	0.995045	0.995659	0.980472	0.990279	0.994542	0.993624	0.997073	0.991083	0.988701	0.995944	0.99636	0.995708	0.99714	0.988536	0.986131
original_glcm_Idn	0.93118	0.960109	0.974886	0.969609	0.961754	0.967513	0.971405	0.961387	0.957464	0.964071	0.964428	0.94577	0.970358	0.976259	0.950256	0.950008	0.957167	0.960026	0.971433	0.96492	0.973921	0.976477	0.974844	0.930151	0.931562	0.961805	0.935453	0.970185	0.969517	0.965986	0.939325	0.95537	0.965119	0.974952	0.97404	0.964158	0.951181	0.932051	0.96248	0.972427	0.973933	0.954176	0.961953	0.971834	0.959006	0.955662	0.972898	0.933485	0.918872
original_glcm_Imc1	-0.337286	-0.298187	-0.411039	-0.371228	-0.335444	-0.376931	-0.286377	-0.351262	-0.201845	-0.336611	-0.264729	-0.119011	-0.421873	-0.412914	-0.246931	-0.214908	-0.187475	-0.363015	-0.324021	-0.441155	-0.303611	-0.384795	-0.26591	-0.299646	-0.211831	-0.25288	-0.172582	-0.237541	-0.322674	-0.36445	-0.279482	-0.261501	-0.495137	-0.344099	-0.222683	-0.458653	-0.244284	-0.126432	-0.369994	-0.383341	-0.469213	-0.376669	-0.274424	-0.440578	-0.312707	-0.2588	-0.537458	-0.385982	-0.326951
original_glcm_Imc2	0.840531	0.772519	0.874541	0.983185	0.77627	0.904886	0.729508	0.85995	0.612026	0.80318	0.95919	0.789655	0.900284	0.982562	0.885936	0.960819	0.567249	0.877962	0.988453	0.684536	0.736767	0.888747	0.64066	0.963843	0.849089	0.699678	0.846527	0.931144	0.825284	0.906695	0.951301	0.76063	0.905019	0.851853	0.558907	0.953492	0.587932	0.795858	0.864267	0.750854	0.923625	0.857183	0.592028	0.873972	0.926283	0.894315	0.948549	0.959844	0.925775
original_glcm_InverseVariance	0.398558	0.308761	0.268045	0.424952	0.298908	0.401904	0.282243	0.365139	0.288674	0.281581	0.342666	0.282846	0.311597	0.483389	0.472998	0.194879	0.297688	0.377198	0.285546	0.105239	0.259425	0.376282	0.199623	0.295943	0.449383	0.301697	0.35757	0.358403	0.344976	0.373821	0.366976	0.377827	0.262269	0.333357	0.180487	0.36514	0.195276	0.264653	0.325964	0.165174	0.280264	0.313734	0.188721	0.246202	0.497258	0.479975	0.30741	0.453961	0.477545
original_glcm_JointAverage	3.16419	4.12616	5.8608	21.5452	5.02368	4.89439	5.13762	3.74932	2.18459	4.93951	20.8984	26.6299	5.42622	19.5267	6.74279	40.7435	2.5577	3.82471	57.0875	1.76026	6.09173	9.77482	2.95531	13.2907	9.02384	3.68932	13.7538	24.5677	7.54124	6.32013	11.2481	3.75457	4.71214	10.4677	3.96575	5.35369	1.68327	19.3571	4.95988	2.73666	6.6711	2.99983	2.18097	5.45439	8.78095	8.61421	8.28989	8.07362	7.2729
original_glcm_JointEnergy	0.146685	0.232009	0.218894	0.00705572	0.316613	0.110373	0.291241	0.153858	0.347864	0.236117	0.00404894	0.0049532	0.168587	0.0165288	0.0287871	0.00101099	0.282222	0.129956	0.00136879	0.551469	0.306585	0.126751	0.462202	0.00640387	0.0209949	0.269671	0.00790504	0.00592398	0.181194	0.0964258	0.00719884	0.177999	0.219718	0.177445	0.544995	0.0977166	0.411157	0.00387799	0.158849	0.397428	0.156798	0.178052	0.497173	0.23802	0.0287005	0.0268091	0.153933	0.0320037	0.0331181
original_glcm_JointEntropy	3.1063	2.69603	2.86381	7.69362	2.39314	3.83375	2.40722	3.2605	2.22587	2.63201	8.52617	8.36197	3.20715	6.64822	5.76609	10.9719	2.12384	3.42807	9.98128	1.21645	2.29241	3.42685	1.7976	7.5976	6.09116	2.42103	7.53854	7.94895	3.07398	3.98313	7.58897	3.02242	2.64882	3.20597	1.56606	4.09596	1.58199	8.51985	3.0888	1.78219	3.18602	2.95124	1.56372	2.60967	5.59043	5.77159	3.26349	5.52762	5.24581
original_glcm_MCC	0.795444	0.726279	0.806962	0.952876	0.956886	0.920272	0.747937	0.792266	0.673616	0.72365	0.91052	0.686003	0.909299	0.959799	0.871688	0.902456	0.513544	0.823045	0.959894	0.706428	0.736892	0.914468	0.631859	0.962728	0.854605	0.72964	0.769781	0.948571	0.839135	0.885122	0.959205	0.756393	1	0.796429	0.572329	0.936954	0.553179	0.69113	0.796125	0.701041	0.864251	0.825225	0.591261	0.895158	0.864404	0.84523	1	0.93194	0.850426
original_glcm_MaximumProbability	0.264293	0.419716	0.408293	0.0176993	0.521714	0.216579	0.497175	0.289939	0.559181	0.42121	0.00985484	0.014229	0.307786	0.0367201	0.0756048	0.00447848	0.387383	0.248433	0.00324637	0.707641	0.510905	0.212993	0.664622	0.0182241	0.0460713	0.447493	0.0170032	0.0138331	0.319523	0.203932	0.0198326	0.314661	0.37757	0.32129	0.729751	0.252997	0.585601	0.00876186	0.267341	0.576126	0.268482	0.320604	0.681855	0.413543	0.0542304	0.0570176	0.279809	0.094366	0.0713853
original_glcm_SumAverage	6.32837	8.25232	11.7216	43.0904	10.0474	9.78877	10.2752	7.49863	4.36918	9.87901	41.7968	53.2597	10.8524	39.0534	13.4856	81.4869	5.1154	7.64943	114.175	3.52052	12.1835	19.5496	5.91062	26.5814	18.0477	7.37863	27.5076	49.1353	15.0825	12.6403	22.4963	7.50913	9.42428	20.9355	7.9315	10.7074	3.36654	38.7142	9.91976	5.47332	13.3422	5.99966	4.36193	10.9088	17.5619	17.2284	16.5798	16.1472	14.5458
original_glcm_SumEntropy	2.65017	2.33683	2.55053	5.68994	2.05828	3.23674	2.10337	2.80564	1.88846	2.31774	5.8717	5.30334	2.82788	5.16484	4.2036	7.09357	1.81183	2.94948	6.93271	1.11121	2.02419	2.97188	1.58789	5.20063	4.29301	2.09625	5.02748	5.44703	2.64492	3.29002	5.30251	2.53456	2.31406	2.75059	1.37703	3.50504	1.38671	5.41614	2.70141	1.61459	2.87086	2.59682	1.36661	2.32803	4.25599	4.2233	2.91872	4.15524	3.81083
original_glcm_SumSquares	0.839216	0.530556	0.729063	44.958	0.775198	1.94098	0.427996	0.939899	0.344901	0.531421	60.6509	29.1569	1.10871	20.8451	6.57727	479.025	0.301326	1.14563	238.127	0.178651	0.382029	1.18482	0.241862	40.3433	6.78981	0.405528	18.6555	34.2566	0.8271	1.93553	38.3161	0.679479	1.73248	1.07063	0.189871	3.50882	0.216435	32.4409	0.826551	0.272438	1.05478	0.768357	0.204167	0.690086	5.92978	6.18554	2.53276	9.50371	5.5633
original_gldm_DependenceEntropy	5.42094	6.09546	6.27676	8.15849	5.87471	6.9218	5.77184	6.34208	5.37177	6.16555	8.01638	7.27148	6.70116	8.19828	6.96197	8.48453	5.71838	6.5986	8.81151	4.86113	5.93899	6.48279	5.28475	6.63523	6.75521	6.00271	7.23292	7.58575	6.49255	6.98638	7.41309	6.33533	5.2941	6.41	4.69468	7.23142	4.89939	7.26082	6.47507	5.43522	6.64436	6.26657	5.01396	6.26639	7.26183	7.11285	6.37805	6.14984	5.53827
original_gldm_DependenceNonUniformity	31.6302	190.013	2269.38	765.215	298.611	1093.53	594.987	204.794	578.409	391.176	3464.65	1512.86	488.631	3501.52	243.568	5824.26	143.621	723.078	6757.89	12.5686	530.23	81.8913	986.178	206.033	221.564	296.662	2046.4	2572.47	369.309	721.28	226.702	271.939	25.1166	743.904	1650.8	952.869	3596	1899.25	268.486	1102.79	1100.87	164.579	6.792	237.396	1266.64	300.857	20.913	49.1283	63.3824
original_gldm_DependenceNonUniformityNormalized	0.0823703	0.0436912	0.0466854	0.100859	0.0418398	0.0430626	0.0451158	0.0486215	0.0485731	0.0436142	0.128254	0.152737	0.0407941	0.0657884	0.0768596	0.225519	0.0438269	0.0451557	0.157615	0.0616109	0.0419917	0.049184	0.0623138	0.279936	0.103197	0.0412316	0.131474	0.136928	0.0421634	0.042153	0.13188	0.0424838	0.0770447	0.0466368	0.0949389	0.0399107	0.0915806	0.170474	0.0427254	0.0611232	0.0441037	0.0455394	0.054336	0.0396255	0.0702751	0.0763597	0.0454631	0.143231	0.198691
original_gldm_DependenceVariance	11.3906	39.4425	44.0238	9.29446	45.1106	39.6472	43.7952	33.1097	50.056	38.8372	5.67034	4.27248	44.2342	18.8754	16.5917	2.93589	38.5088	36.8242	3.65204	25.058	50.1708	33.8392	50.2943	1.84933	8.70504	43.7717	5.26885	5.41365	43.5879	42.8281	6.31087	42.6204	19.2111	36.1529	44.5285	47.6683	36.9258	3.31179	40.0215	45.4268	40.2532	36.5093	36.7863	48.8938	16.6088	15.5435	39.8753	6.84842	2.78478
original_gldm_GrayLevelNonUniformity	119.073	1635.81	16329.5	325.388	3333.48	5428.25	5523.38	1266.63	5780.91	3410.17	995.268	548.543	3186.28	3481.34	344.033	396.945	1543.34	3983	742.163	116.912	5723.28	380.563	9134.88	27.8641	220.024	2924.72	996.942	946.761	2624.02	3484.4	85.3909	2000.8	107.362	5084.17	11620.8	4085.86	22583.2	545.188	1880.46	9426.48	6668.76	1046.51	73.528	2189.59	1956.53	407.476	89.1478	31.6122	36.5987
original_gldm_GrayLevelVariance	0.819336	0.596317	0.796916	48.908	0.860987	2.58744	0.55506	0.929041	0.400909	0.568842	69.2	31.4334	1.45424	22.9444	9.08606	516.592	0.321098	1.31574	257.828	0.213452	0.421955	1.9429	0.29329	61.9712	8.22398	0.535463	21.005	39.6952	1.15192	2.08098	44.9636	0.95771	1.49649	1.10189	0.205236	3.92006	0.212503	33.828	0.836245	0.293755	1.09199	0.909463	0.242176	0.722059	7.07163	7.81125	4.6526	10.3266	6.10686
original_gldm_HighGrayLevelEmphasis	10.3906	18.3334	35.6011	508.467	25.735	29.2895	28.1486	15.2545	5.53166	25.3319	537.885	745.453	32.8135	405.189	62.645	2463.95	6.89014	17.3252	3631.93	3.07353	37.9518	99.6024	9.17313	337.008	100.114	15.0527	219.287	675.196	57.36	42.9233	199.828	16.6815	24.1319	110.965	15.9012	35.656	3.08226	412.807	25.8601	8.16495	45.5708	11.2991	5.224	30.5266	92.2855	91.0607	63.9761	92.6968	60.3762
original_gldm_LargeDependenceEmphasis	56.9531	241.299	355.389	38.297	307.785	221.288	342.539	154.235	348.561	219.662	23.3692	17.0608	251.005	92.0521	66.0167	9.52869	268.294	216.426	16.5789	105.529	328.279	195.549	405.378	6.55163	37.49	233.56	23.1852	21.125	185.635	201.698	23.107	197.921	63.8466	166.51	472.015	242.817	462.447	13.9929	227.516	395.666	305.485	174.686	225.464	260.149	81.811	60.2569	174.839	21.9971	10.5862
original_gldm_LargeDependenceHighGrayLevelEmphasis	614	4143.02	12368.1	17108.6	7902.5	5096.9	8925.12	2172.92	1596.71	5474.06	9587.46	12508.8	7483.66	33426.7	2518.82	14238.2	1846.56	3115.6	56151.8	371.985	12271.3	18373.8	3569.86	1568.33	3159.07	3313.72	4416.13	13064.1	10772.8	7848.6	3385.91	2815.81	1449.37	18782.7	7540.92	6785.43	1499.18	5490.59	5656.59	3042.64	13939.1	1623.75	1040.7	7735.68	6316.85	4394.15	13106.4	1637.76	671.975
original_gldm_LargeDependenceLowGrayLevelEmphasis	7.17996	15.3996	10.9604	0.123916	14.231	11.6754	13.6856	13.5274	86.1805	9.45837	0.0935574	0.0264989	9.43535	0.315753	2.53807	0.0203295	45.9975	19.6227	0.00683734	38.9154	9.04599	2.16117	49.4679	0.0675241	0.816247	18.1178	0.181882	0.0409607	3.33895	6.08317	0.738887	16.232	5.39695	1.51062	30.2262	13.0135	203.265	0.0512526	10.3601	59.4588	7.28669	25.2426	52.5585	9.74719	1.51756	1.11151	2.61996	0.456067	0.249956
original_gldm_LowGrayLevelEmphasis	0.141638	0.0637919	0.0312046	0.00331731	0.0524218	0.0484273	0.0384446	0.0876937	0.255665	0.0440817	0.00345587	0.00177919	0.0374117	0.00337569	0.032154	0.00144556	0.180608	0.0813535	0.000431935	0.481618	0.0277466	0.0118965	0.12615	0.00981526	0.0203014	0.0780439	0.00767026	0.00197394	0.0207242	0.028711	0.0243649	0.0766752	0.0734517	0.00973977	0.0668884	0.0451499	0.47952	0.00435808	0.0446861	0.144458	0.024483	0.13062	0.233167	0.0373018	0.0160184	0.018087	0.0326935	0.0239034	0.0299291
original_gldm_SmallDependenceEmphasis	0.0866874	0.0192055	0.0114589	0.130803	0.0142445	0.0259612	0.0135537	0.0407752	0.0119453	0.0268492	0.19007	0.240721	0.0242291	0.0554949	0.0843857	0.42513	0.0189727	0.0243869	0.217786	0.0975725	0.0189003	0.0435982	0.0167135	0.508185	0.122078	0.0352005	0.173658	0.2112	0.0498806	0.0358232	0.208046	0.0516103	0.133519	0.0425092	0.00923214	0.0271162	0.00551116	0.263727	0.0316275	0.0113665	0.0134154	0.0424879	0.0422239	0.0363788	0.0606992	0.107725	0.0585075	0.234394	0.363439
original_gldm_SmallDependenceHighGrayLevelEmphasis	0.895831	0.400189	0.446076	74.3027	0.368654	1.27787	0.522767	0.680404	0.110811	0.690985	138.789	187.562	1.017	27.8413	9.75014	1286.77	0.152544	0.595455	857.555	0.21687	0.731552	4.53054	0.223234	206.656	16.3578	0.752067	45.7745	163.66	2.73443	1.87527	51.2065	1.22711	3.35105	4.54018	0.15619	1.30038	0.0150525	117.373	0.896461	0.121415	0.611431	0.721899	0.319033	1.15877	8.27016	13.1571	2.03483	25.1629	21.7902
original_gldm_SmallDependenceLowGrayLevelEmphasis	0.018921	0.00129865	0.000394412	0.000613238	0.00101059	0.000948738	0.00049739	0.0036926	0.00331791	0.00149831	0.000558897	0.00054603	0.000930881	0.000194027	0.00194867	0.000451308	0.00407741	0.00187747	9.25567e-05	0.0677482	0.000680405	0.00163229	0.00213252	0.00519948	0.00177505	0.00225529	0.0014281	0.000452247	0.00150102	0.00109135	0.004038	0.00328592	0.00898046	0.000610135	0.000712704	0.000930788	0.00316827	0.00154683	0.00161585	0.0015125	0.000424946	0.00393212	0.0155522	0.00153599	0.000703894	0.00217031	0.00980182	0.00721091	0.0144609
original_glrlm_GrayLevelNonUniformity	92.2883	696.953	4714.41	263.46	1024.6	2342.23	1562.51	731.725	1575.4	1616.82	856.406	480.8	1286.66	2327.93	243.74	362.585	662.333	1914.23	664.357	77.1118	1864.51	183.414	1905.78	26.362	178.091	1241.93	857.941	827.389	1298.06	1764.02	73.5551	965.841	82.8829	2771.91	1677.88	1686.04	4968.89	492.768	926.628	2682.41	2550.02	580.481	31.2897	990.282	1387.79	303.015	42.5881	27.424	33.8378
original_glrlm_GrayLevelNonUniformityNormalized	0.308704	0.325496	0.269157	0.0417567	0.344348	0.176761	0.316545	0.282598	0.354085	0.345268	0.0361623	0.0538792	0.221055	0.0616045	0.100058	0.0149399	0.443437	0.228511	0.0172131	0.543938	0.371891	0.199473	0.3829	0.0375017	0.0996245	0.338715	0.0629346	0.0497036	0.254957	0.186116	0.0485918	0.269315	0.325337	0.289493	0.396587	0.140857	0.516739	0.0484566	0.288071	0.465985	0.247673	0.273717	0.488119	0.344299	0.105723	0.0983778	0.155457	0.0899287	0.113967
original_glrlm_GrayLevelVariance	0.834849	0.751205	1.10745	50.7854	1.20603	3.28601	0.840294	1.03109	0.642948	0.679582	71.3632	32.6717	1.85029	25.2303	9.81688	515.078	0.385593	1.46116	260.291	0.228031	0.588481	2.70894	0.559032	62.3369	8.51356	0.711109	21.5507	41.1716	1.5229	2.36358	45.2513	1.18593	1.38296	1.37176	0.484931	4.04465	0.242011	34.432	0.910785	0.371911	1.28906	0.980587	0.3372	0.779989	7.4478	8.34181	5.85083	10.478	6.16641
original_glrlm_HighGrayLevelRunEmphasis	10.3007	19.1048	36.5832	517.065	25.7049	33.5311	30.7029	15.7493	6.61076	25.5534	552.194	746.873	35.0155	417.744	68.2305	2516.35	6.95478	19.0816	3653.5	2.93312	38.5638	102.721	9.85944	341.574	102.626	15.8735	222.494	681.467	56.947	45.1473	204.912	18.3114	24.3326	110.152	15.7539	40.5409	2.77436	414.471	26.5254	8.90177	45.5495	12.376	5.63848	31.056	96.6719	94.8707	57.7341	94.2048	60.1632
original_glrlm_LongRunEmphasis	2.08856	7.15122	16.2068	1.77525	12.4198	6.91121	15.8408	4.14553	16.6653	6.02114	1.47513	1.3623	7.79687	2.78864	2.23954	1.20685	8.68539	6.20037	1.36356	2.93392	13.3293	5.27204	23.5291	1.14815	1.77143	6.5005	1.52937	1.4494	4.86733	5.67137	1.46807	5.27818	2.06509	4.41127	43.0592	7.57374	39.7419	1.32194	6.42114	19.6984	11.1299	4.53403	5.47907	7.70806	2.63562	2.14411	4.24737	1.43237	1.26816
original_glrlm_LongRunHighGrayLevelEmphasis	22.0366	125.099	566.123	874.061	318.634	171.102	416.619	61.1084	77.1197	151.328	756.993	1012.42	241.271	1083.61	121.08	2849.9	59.9891	94.7124	4901.51	9.57444	498.15	509.203	209.792	376.509	170.215	94.6609	326.156	962.4	281.055	226.365	280.712	79.8253	48.968	495.15	688.334	221.004	135.176	541.771	162	151.389	507.914	45.9229	26.5132	233.221	226.357	181.787	295.351	128.815	77.6539
original_glrlm_LongRunLowGrayLevelEmphasis	0.284087	0.454669	0.496492	0.0058109	0.578977	0.354452	0.6275	0.361243	4.15085	0.260285	0.00523986	0.00236872	0.290183	0.00941785	0.0760933	0.00183134	1.50921	0.542141	0.00058437	1.27379	0.367765	0.0595024	2.80605	0.0113	0.0364939	0.500322	0.011739	0.00284744	0.0929044	0.169288	0.0375863	0.422234	0.156825	0.0411272	2.73834	0.39328	15.8838	0.00560086	0.289242	2.97533	0.265446	0.625042	1.27931	0.285192	0.0447651	0.0389441	0.0975768	0.0332435	0.0364712
original_glrlm_LowGrayLevelRunEmphasis	0.145702	0.0641145	0.031734	0.00334782	0.058868	0.0455829	0.036629	0.0874322	0.267948	0.0449672	0.00340005	0.0018022	0.0374891	0.00336433	0.0307586	0.00140833	0.187981	0.0761727	0.000433736	0.516719	0.0280517	0.0127733	0.131538	0.00980823	0.0199883	0.0773579	0.0076635	0.0019788	0.0223845	0.0280536	0.0237244	0.072956	0.0718992	0.0101185	0.0732294	0.0397335	0.556756	0.00442338	0.0442372	0.136109	0.025131	0.123519	0.238222	0.0376265	0.0153833	0.0180613	0.044024	0.0243086	0.0304567
original_glrlm_RunEntropy	2.81673	3.77874	4.63621	5.5718	4.08679	4.60197	4.2089	3.56984	3.90774	3.63788	5.62376	5.03173	4.39495	5.53053	4.52229	6.60709	3.47556	4.13872	6.52804	2.11812	3.97739	4.27756	4.19829	5.09028	4.30958	3.64526	4.83017	5.17849	3.88029	4.34175	5.12923	3.79554	2.79051	3.70001	4.36046	4.79063	4.14871	5.04479	3.88962	4.04685	4.57357	3.59329	2.82624	3.79826	4.60425	4.47089	4.24028	4.08674	3.60605
original_glrlm_RunLengthNonUniformity	193.938	753.343	4486.9	4617	909.285	5233.55	1338.39	1229.07	1376.3	1749.31	18620.1	7350.74	2097.47	21924.6	1579.94	21603.5	463.815	3207.98	31710.9	79.6013	1529.19	365.289	1211.14	643.533	1306.29	1340.36	10782.4	13406.9	2289.72	4119.85	1205.43	1536.33	166.506	4360.13	901.874	4724.46	1715.69	8599.13	1178.08	1245.16	2883.72	914.763	21.4898	1002.24	7843.09	2043.44	118.167	246.496	262.668
original_glrlm_RunLengthNonUniformityNormalized	0.63935	0.344146	0.249437	0.729366	0.293664	0.386504	0.261419	0.462859	0.300927	0.365476	0.7854	0.823123	0.35295	0.57589	0.645774	0.889951	0.299593	0.374087	0.821111	0.550493	0.294888	0.389371	0.238476	0.91523	0.726146	0.359774	0.788368	0.803819	0.443783	0.428526	0.794607	0.42191	0.645421	0.446605	0.206984	0.388778	0.173791	0.844161	0.35942	0.211671	0.271505	0.422049	0.326183	0.34199	0.59062	0.658167	0.423102	0.805065	0.878913
original_glrlm_RunPercentage	0.778846	0.492014	0.359787	0.831331	0.415107	0.520099	0.373685	0.615165	0.37395	0.521266	0.876654	0.90092	0.485403	0.709449	0.768066	0.939706	0.455435	0.523017	0.900177	0.693439	0.397055	0.549365	0.313705	0.955059	0.832109	0.508601	0.875663	0.88601	0.580063	0.553679	0.880834	0.559155	0.781501	0.599331	0.24324	0.501171	0.24507	0.912762	0.511813	0.318667	0.41208	0.586352	0.510154	0.479437	0.727893	0.781277	0.591639	0.888764	0.931034
original_glrlm_RunVariance	0.384463	2.73964	7.72178	0.314654	5.42263	2.86925	7.44715	1.29995	8.79524	2.10292	0.171229	0.128566	3.25736	0.761029	0.518374	0.073906	3.14487	2.30203	0.128148	0.747268	6.12161	1.70475	12.4928	0.0512376	0.299239	2.42906	0.210825	0.169185	1.76115	2.272	0.173678	1.90366	0.383103	1.463	24.2792	3.40416	21.3244	0.11665	2.38326	9.06203	4.54879	1.41691	1.16749	3.03871	0.676275	0.463146	1.17333	0.154483	0.097543
original_glrlm_ShortRunEmphasis	0.822833	0.591336	0.493109	0.877587	0.539601	0.635397	0.502928	0.696655	0.557289	0.613611	0.907205	0.925471	0.606131	0.785727	0.830356	0.955559	0.541997	0.621812	0.924613	0.762655	0.546994	0.631744	0.489454	0.966358	0.875119	0.611071	0.908162	0.915859	0.687735	0.676435	0.91144	0.669918	0.826911	0.686181	0.449882	0.64271	0.387638	0.934919	0.608939	0.447526	0.510839	0.663977	0.523238	0.59691	0.794096	0.836612	0.661858	0.915557	0.948359
original_glrlm_ShortRunHighGrayLevelEmphasis	8.4131	11.6877	18.5126	458.948	13.8506	23.5848	16.7972	11.3119	4.10206	15.8154	511.025	692.289	22.4099	336.489	60.3495	2441.11	3.87135	12.7841	3393.74	2.15597	21.3838	66.8188	5.25672	333.312	91.5515	10.3679	204.244	628.507	38.8983	31.5988	190.272	13.3174	20.2244	75.1895	7.06455	27.998	1.00045	388.685	16.5623	4.36932	23.2622	8.9178	3.21877	18.833	79.5919	81.7943	33.6935	87.2676	57.011
original_glrlm_ShortRunLowGrayLevelEmphasis	0.122974	0.0381958	0.0159257	0.00296125	0.0346669	0.0273868	0.0174171	0.0602897	0.156137	0.0281688	0.00304536	0.00168451	0.022893	0.00263114	0.0245079	0.00131942	0.105406	0.0447128	0.000402267	0.414327	0.0155474	0.00880813	0.0648063	0.00947682	0.0172447	0.0458412	0.00695439	0.00181557	0.0164757	0.018751	0.0212448	0.0463431	0.0583222	0.00719257	0.0351977	0.023257	0.234772	0.00418169	0.0266471	0.05731	0.0131822	0.0773196	0.132398	0.0228835	0.0118243	0.0150935	0.0377943	0.0225489	0.0292091
original_glszm_GrayLevelNonUniformity	8.94737	15.8986	65.3188	31.4237	19.325	82.1227	37.3846	47.6842	35.2151	44.1782	151.976	101.666	39.4348	94.6279	20.7561	160.815	13.4615	70.9946	153.979	11.6	51.6161	8.01235	54.5812	14.9347	27.3088	88.5587	135.405	174.913	82.4132	63.6318	17.695	83.5424	15.1429	131.578	47.5128	74.597	40.1667	135.706	47.5481	55	37.1849	51.8667	2.75	60.6154	92.1248	36.8861	4.27778	9.36538	15.0563
original_glszm_GrayLevelNonUniformityNormalized	0.235457	0.230414	0.167915	0.0332878	0.241563	0.134407	0.287574	0.25097	0.378656	0.218704	0.0294642	0.0388186	0.155869	0.0401988	0.0843744	0.0130067	0.258876	0.19292	0.0158464	0.58	0.244626	0.0989178	0.233253	0.0348129	0.1004	0.315156	0.0481868	0.0407153	0.164497	0.118938	0.0442375	0.235995	0.270408	0.184541	0.406092	0.141819	0.478175	0.0410484	0.228597	0.350318	0.156239	0.288148	0.34375	0.25904	0.0912126	0.084023	0.118827	0.0900518	0.106031
original_glszm_GrayLevelVariance	1.31302	1.86894	2.96852	78.8284	2.18984	4.90416	1.86515	1.42338	2.10336	1.74022	97.0299	53.4287	3.66355	47.4988	14.5486	457.805	1.22004	2.40758	301.744	0.21	1.71533	12.332	1.53483	65.5005	10.2582	1.13486	32.1742	65.3339	3.21705	5.79439	42.8354	1.60954	1.4898	3.85094	1.19395	4.13146	0.297477	46.0523	1.67749	0.78202	3.4607	1.13321	1	1.38938	10.0939	12.7566	7.54552	10.963	7.31859
original_glszm_HighGrayLevelZoneEmphasis	10	22.7101	39.6504	587.13	24.1625	57.7578	44.3154	16.3474	11.4946	24.5149	794.213	781.81	44.664	544.406	135.817	3082.36	9.21154	27.3533	4054.45	1.9	38.5735	106.494	14.6368	399.138	144.375	22.0142	275.79	792.588	53.7944	54.7944	263.655	25.4096	24.3929	106.989	17.6068	51.9411	2.58333	446.21	28.6875	11.879	46.8655	17.2222	7.25	32.4915	151.94	129.879	34.5278	107.154	58.9155
original_glszm_LargeAreaEmphasis	425.053	90476.2	1.81828e+06	1125.07	278737	196421	551778	8528.16	732797	92710	1415.4	412.582	124487	59075.4	3478.22	75.8339	83178.6	44487.8	208.616	975.4	291884	7180.85	587618	6.45221	655.96	42970.6	620.421	331.364	24327.7	72495.4	139.312	26856.4	178.464	37728.4	1.71569e+06	107488	1.03738e+07	73.6016	37527.3	857699	509261	4889.92	1104.62	40826.4	22815.5	2291.54	1062.22	36.4327	12.8803
original_glszm_LargeAreaHighGrayLevelEmphasis	4839	1.55214e+06	6.58352e+07	485569	7.20134e+06	4.2907e+06	1.46478e+07	131157	3.46074e+06	2.34519e+06	422840	306605	3.60706e+06	2.25543e+07	126347	43825	578882	635399	615391	3710.35	1.08334e+07	700092	5.30256e+06	1404.77	55806.4	619612	106237	191322	1.46263e+06	3.0007e+06	14845.1	390834	4234.16	4.02439e+06	2.73729e+07	2.69856e+06	3.64464e+07	27853.4	921842	7.11923e+06	2.23123e+07	41522.5	4761.88	1.36621e+06	1.82763e+06	158823	78758.4	2541.2	883.451
original_glszm_LargeAreaLowGrayLevelEmphasis	47.1809	5508.5	51593.6	3.29423	11134.7	9871.83	21327.6	633.439	169127	3722.33	6.05284	0.571649	4524.94	167.499	115.211	0.192491	13962.8	3682.08	0.0951108	291.663	7974.91	75.8387	66047.1	0.0698846	9.44363	3167.09	4.21982	0.621401	411.819	1988.95	3.17547	1986.52	11.2049	357.137	108248	6006.66	3.85572e+06	0.241596	1642.63	112103	12177.1	702.443	267.053	1269.39	336.449	38.2716	15.8791	0.780546	0.271469
original_glszm_LowGrayLevelZoneEmphasis	0.223509	0.0794463	0.0402654	0.00484537	0.10057	0.0357767	0.0348934	0.0985974	0.350624	0.0654063	0.00277025	0.0022591	0.044084	0.00367414	0.0260783	0.00101838	0.248632	0.074871	0.000465772	0.775	0.0388392	0.0350929	0.133297	0.00996998	0.016558	0.0646935	0.00843412	0.00211895	0.0323557	0.0336109	0.0192147	0.0604271	0.0824673	0.0152841	0.0855508	0.0328032	0.630622	0.0057945	0.0518131	0.131538	0.0360205	0.103272	0.344618	0.0427161	0.0112934	0.020932	0.14221	0.0283043	0.0376563
original_glszm_SizeZoneNonUniformity	8.26316	12.4203	68.3265	318.097	10.4	114.83	33.7385	30.0947	15.4946	50.7525	1923.26	930.379	47.8696	665.766	65.9268	6213.18	13.1154	64.4293	3305.2	10.2	44.3649	22.2593	72.5726	229.103	69.2279	64.3665	853.065	1482.73	103.874	143.318	130.745	96.1299	14.2857	151.819	30.7607	128.38	14.9048	1146.42	50.1923	37.7643	46.7983	32.5778	2	59.2735	241.851	130.8	8.55556	28.2885	56.3803
original_glszm_SizeZoneNonUniformityNormalized	0.217452	0.180004	0.175646	0.336968	0.13	0.187937	0.259527	0.158393	0.166609	0.25125	0.372869	0.355242	0.189208	0.282823	0.267995	0.502522	0.252219	0.17508	0.340146	0.51	0.21026	0.274806	0.31014	0.534039	0.254514	0.229062	0.303582	0.345143	0.207334	0.267884	0.326863	0.271554	0.255102	0.21293	0.262912	0.244069	0.177438	0.34677	0.241309	0.240537	0.196632	0.180988	0.25	0.253306	0.239457	0.297949	0.237654	0.272004	0.397044
original_glszm_SmallAreaEmphasis	0.456403	0.421087	0.412085	0.602933	0.350961	0.43304	0.524271	0.392789	0.40103	0.519258	0.634061	0.61764	0.438008	0.54885	0.533823	0.736925	0.513225	0.426459	0.60542	0.719146	0.452237	0.534598	0.576582	0.758293	0.517148	0.481168	0.569985	0.61003	0.45996	0.53142	0.591854	0.532412	0.509059	0.471482	0.523977	0.506888	0.381026	0.611078	0.506934	0.506639	0.445728	0.429403	0.445564	0.513457	0.500613	0.563283	0.490123	0.529213	0.652694
original_glszm_SmallAreaHighGrayLevelEmphasis	4.84834	8.90276	17.3899	349.837	9.55977	25.3791	23.1417	6.8248	5.77384	13.4457	520.74	493.805	20.2849	295.404	78.6961	2332.42	4.52197	11.5872	2476.38	1.35665	17.2457	53.1908	8.99741	324.284	80.5861	11.1889	163.735	503.879	25.0694	29.8335	155.711	12.8839	13.2329	49.5086	9.79565	26.5056	1.07875	283.128	14.3672	6.04312	20.7668	8.04684	3.635	16.6849	81.3337	76.3504	14.5086	60.6182	39.1437
original_glszm_SmallAreaLowGrayLevelEmphasis	0.12902	0.0286081	0.0150525	0.00355763	0.0202334	0.0129179	0.0223441	0.0360278	0.0599598	0.0341627	0.00176902	0.00157017	0.0164836	0.00211918	0.0112707	0.000717059	0.113925	0.0389466	0.000248537	0.559769	0.0213407	0.0295244	0.0713818	0.00788733	0.00576385	0.0296528	0.00505882	0.00137868	0.0148608	0.0177678	0.0103148	0.0358933	0.0303735	0.00825545	0.0394924	0.0175074	0.223129	0.00411867	0.0301053	0.0715955	0.0188574	0.0353017	0.182322	0.0208804	0.00448292	0.012224	0.111328	0.0176952	0.0284405
original_glszm_ZoneEntropy	4.30387	4.73507	5.8539	7.14845	5.20951	6.20133	4.63382	5.31415	4.46668	5.12995	7.41133	7.01271	5.78273	7.34626	6.01435	7.91466	4.23005	5.76236	8.4671	2.16096	5.00609	5.34319	4.64345	6.10249	5.79729	4.73784	7.00951	7.23865	5.73855	5.80301	6.48482	4.82848	4.0706	5.84125	3.98685	5.76407	3.96417	7.03912	5.15143	4.70376	5.64378	5.05759	3	4.70526	6.37177	5.98819	4.30827	5.39597	5.02019
original_glszm_ZonePercentage	0.0989583	0.0158657	0.00800247	0.124423	0.0112092	0.0240608	0.00985745	0.0451092	0.00780988	0.022522	0.190938	0.264412	0.0211221	0.0442282	0.077627	0.478742	0.0158682	0.0229813	0.22663	0.0980392	0.0167102	0.0486486	0.0147858	0.58288	0.126688	0.0390549	0.180533	0.228669	0.0571983	0.0312664	0.232693	0.0553039	0.171779	0.0446994	0.00672878	0.0220314	0.00213926	0.296742	0.0330999	0.00870192	0.00953487	0.0498063	0.064	0.0390586	0.0560364	0.111421	0.0782609	0.303207	0.445141
original_glszm_ZoneVariance	322.936	86503.5	1.80266e+06	1060.47	270778	194694	541487	8036.72	716402	90738.5	1387.97	398.279	122246	58564.2	3312.27	71.4708	79207.1	42594.3	189.146	871.36	288303	6758.32	583044	3.50887	593.654	42315	589.739	312.24	24022	71472.5	120.844	26529.4	144.575	37227.9	1.6936e+06	105427	1.01553e+07	62.2452	36614.6	844493	498262	4486.81	860.484	40171	22497	2210.99	898.951	25.5554	7.83361
original_ngtdm_Busyness	3.06749	11.1421	41.6203	0.234738	14.8025	21.5508	20.4562	8.20108	67.1397	17.7726	0.858828	0.500945	11.8472	1.65154	1.24599	0.323203	18.7683	29.1625	0.246708	7.11797	14.1015	0.485169	42.5567	0.123533	0.950061	20.178	2.67509	0.478724	6.37387	10.2748	0.376008	16.5596	0.607276	6.33454	39.2545	22.4727	682.023	1.09089	10.4425	70.9549	18.5263	15.4094	0.894449	7.24615	4.37691	1.42974	0.212499	0.180494	0.337841
original_ngtdm_Coarseness	0.026233	0.00235871	0.00028173	0.00381674	0.00135945	0.000566856	0.000824282	0.00272821	0.000848888	0.00122843	0.000706069	0.00108179	0.00121	0.000556884	0.00491832	0.000761557	0.00251596	0.000834832	0.000768655	0.0654335	0.000835547	0.00879921	0.000753179	0.020701	0.0057615	0.00138906	0.000802567	0.000842457	0.00131566	0.000921808	0.0100466	0.00157236	0.0387095	0.00067787	0.000722056	0.000799939	0.000264178	0.000915974	0.00191934	0.000775453	0.000606933	0.00358929	0.11216	0.00225514	0.000975115	0.00350467	0.0446849	0.0418189	0.0326587
original_ngtdm_Complexity	3.2571	6.42132	11.8268	873.838	6.73514	29.4404	8.37812	12.5602	5.0256	6.33326	3218.59	2416.28	12.1708	453.272	142.129	19152	4.98246	12.2217	7097.42	0.14983	10.1569	41.3225	5.00324	918.475	113.306	6.08224	561.087	3235.04	19.2456	27.4125	489.211	9.93485	5.80895	35.9416	3.02396	17.6458	0.764827	1922.44	8.55844	1.80545	12.5873	4.02998	1.15417	7.14766	110.862	136.235	15.7647	80.4562	69.5346
original_ngtdm_Contrast	0.0285129	0.0084	0.00450221	0.0378887	0.0116956	0.0120023	0.00527446	0.00822504	0.00734579	0.0072707	0.0519482	0.0513581	0.00895285	0.0154594	0.0293558	0.333247	0.00583943	0.0119914	0.100226	0.0329635	0.00292504	0.00546554	0.0028554	0.175381	0.0467228	0.00702007	0.0626745	0.0239737	0.00684756	0.00956491	0.12663	0.0118649	0.019075	0.0040142	0.00249749	0.0247749	0.0135826	0.0812246	0.00876445	0.00476369	0.00635966	0.0165182	0.00748134	0.00598253	0.0188082	0.0313131	0.0250763	0.0723749	0.0601149
original_ngtdm_Strength	0.211635	0.050505	0.0148996	3.78709	0.0401309	0.0564425	0.0310263	0.121644	0.0177554	0.0321121	1.69521	1.26448	0.0585485	0.472446	1.1585	3.75478	0.0552491	0.0307664	2.68807	0.0634843	0.0477361	1.42925	0.0230787	9.83391	0.678006	0.0323092	0.300546	2.81072	0.102893	0.0697289	3.78986	0.0467919	0.973933	0.13895	0.0126098	0.0372572	0.000775198	0.714304	0.0549959	0.00796898	0.0327413	0.0475651	0.540029	0.0793454	0.195533	0.622035	2.83147	3.53954	2.19239
original_shape_Elongation	0.647346	0.717131	0.816542	0.632806	0.941593	0.726116	0.776223	0.366466	0.480013	0.598077	0.639444	0.545309	0.72738	0.816466	0.736525	0.975193	0.656037	0.586991	0.98387	0.963247	0.693269	0.54923	0.550785	0.934136	0.470054	0.899935	0.729993	0.46926	0.736323	0.745606	0.844457	0.899858	0.887905	0.623492	0.868215	0.722024	0.626749	0.70564	0.9356	0.720635	0.834302	0.599738	0.901433	0.587881	0.746672	0.662313	0.646174	0.833005	0.917534
original_shape_Flatness	0.622143	0.563931	0.538718	0.51297	0.680744	0.614985	0.582264	0.267228	0.457616	0.474786	0.621837	0.418314	0.662282	0.746707	0.544483	0.715508	0.313764	0.492387	0.770978	0.717296	0.559883	0.477877	0.487077	0.609635	0.340465	0.731292	0.578081	0.224651	0.675813	0.637352	0.633739	0.763474	0.823125	0.589526	0.628682	0.675679	0.530538	0.693768	0.685114	0.638754	0.663039	0.466859	0.594034	0.515112	0.570178	0.464006	0.418143	0.813266	0.564967
original_shape_LeastAxisLength	12.3988	17.1882	34.616	18.9847	20.0254	29.5897	21.6397	19.568	21.3355	28.3455	31.609	17.3736	25.9925	39.4399	13.4732	31.4111	10.4186	35.6229	34.0384	9.88769	23.1902	12.5578	23.2412	18.0723	11.7453	29.0048	26.0397	25.368	30.6175	28.8668	13.2771	25.2997	17.6839	42.6263	22.4094	32.1509	29.5058	23.9616	23.1328	31.3131	33.2952	23.8086	4.32881	22.5537	25.8119	15.9083	8.76618	15.2957	11.9685
original_shape_MajorAxisLength	19.9292	30.4792	64.2563	37.0094	29.417	48.1146	37.1648	73.2257	46.623	59.7017	50.8316	41.5324	39.2468	52.8185	24.745	43.9004	33.2053	72.3474	44.1496	13.7847	41.4197	26.2783	47.7157	29.6445	34.4977	39.6624	45.0451	112.922	45.3048	45.2917	20.9504	33.1375	21.4838	72.3062	35.6451	47.5831	55.6148	34.5384	33.7649	49.0222	50.216	50.9975	7.28714	43.784	45.27	34.2847	20.9645	18.8078	21.1844
original_shape_Maximum2DDiameterColumn	17.4929	28.1603	63.4114	35.2278	34.1321	53.2541	51.2445	36.6742	50.04	38.0789	61.4654	34	43.1393	58.5235	28.6007	49.0918	43.6578	64.846	54.037	14.3178	54.0093	26.9072	50.2494	38.8973	30.6105	52.345	52.2015	36.6742	55.4707	50.8035	21.6333	42.72	25	62.0967	36.8782	57.2451	48.4149	38.3275	45.1774	55.5698	55.7136	41.3401	8.06226	42.5793	47.8539	31.4006	26.0192	21.8403	23.4094
original_shape_Maximum2DDiameterRow	18.3576	31.0483	92.7631	40.3113	38.9487	63.9062	50.1597	65.3682	62.8013	70.3847	71.0634	51.9711	45.3431	67.3573	29	72.0069	40.1622	63.8201	52.2398	19.6977	54.0093	47.0425	59.4811	40.7922	33.6006	54.037	59.9083	112.308	57.1402	58.8303	27.4591	42.4382	27.313	77.8332	43.1741	54.4885	62.9682	43.8292	54.8179	62.3699	64.405	52.3927	8.06226	62.0081	56.0803	40.3113	19.105	21.2132	22.1359
original_shape_Maximum2DDiameterSlice	16.4012	33.2866	70.2282	47.0106	38.9102	59.3043	51.4296	52.8867	45.0444	61.8142	59.0762	51.0392	43.0116	58.6941	25.0799	68.2642	34.0588	67.6831	55.7315	15.2971	51.0784	47.0106	54.3415	31.7805	29.7321	53.1507	59.4643	81.0555	51.225	56.2939	22.8473	41.7852	23.7065	76.922	39.1152	53.6656	64.846	36.4005	54.1295	62.9682	53.7587	52.6118	7.61577	62.6418	63.6003	33.9559	25	18.6815	24.6982
original_shape_Maximum3DDiameter	19.0263	36.2491	104.278	47.9687	41.821	65.5134	58.3524	66.8954	67.0746	70.8025	72.1803	53.4883	50.2892	68.4324	33.0757	85.1117	46.0652	67.9191	55.7405	19.6977	55.0818	48.3529	67.513	42.4971	38.7556	54.8726	65.4675	114.612	58.5662	59.4475	29.1548	44.7325	28.6182	82.7103	44.4635	58.2666	65.909	45.2217	56.4712	64.9153	66.8805	54.1664	9	63.3325	67.0373	45.7165	28.3019	21.8403	26.9258
original_shape_MeshVolume	308.125	4240.38	48177.2	7196.88	7054.38	24665.3	13007.8	3868.83	11855.2	8653.71	26640.7	9813.46	11619.2	52482	3074.96	25582.3	3200.67	15639.3	42915.4	146.125	12360.7	1588.46	15573.1	558.208	1904.54	6589.75	15113.6	18108	7960.83	16802.8	1667.33	5672.25	245.792	14571.3	17373.8	23279.2	38900	11023.4	6036.21	17528.4	24566	3137.75	116.708	5319.12	17070.5	3686.29	414.958	269.542	217.125
original_shape_MinorAxisLength	12.9011	21.8576	52.468	23.4198	27.6989	34.9368	28.8481	26.8348	22.3797	35.7062	32.5039	22.648	28.5474	43.1245	18.2253	42.8113	21.7839	42.4672	43.4375	13.278	28.715	14.4328	26.2811	27.692	16.2158	35.6935	32.8826	52.9896	33.359	33.7698	17.6917	29.8191	19.0756	45.0823	30.9476	34.3561	34.8565	24.3717	31.5904	35.3271	41.8953	30.5851	6.56887	25.7398	33.8018	22.7072	13.5467	15.667	19.4374
original_shape_Sphericity	0.280044	0.353025	0.34887	0.39888	0.493544	0.314533	0.518484	0.232963	0.593722	0.216933	0.349083	0.62691	0.270168	0.339532	0.502275	0.289995	0.462952	0.272626	0.473143	0.326198	0.350229	0.475215	0.438563	0.246198	0.371623	0.261423	0.287082	0.20473	0.202235	0.252166	0.43164	0.2859	0.277499	0.149874	0.793331	0.294483	0.743663	0.433323	0.305727	0.315052	0.29243	0.237108	0.769985	0.26199	0.275858	0.348836	0.474377	0.295793	0.255762
original_shape_SurfaceArea	787.786	3588.79	18353.3	4519.3	3604.1	13027.9	5158.84	5115.84	4234.87	9396.37	12357.2	3535.85	9182.65	19965.4	2035.96	14478.4	2268.69	11093.3	12528.5	411.295	7381.78	1385.41	6876.53	1331.67	1999.44	6502.09	10297.3	16288.6	9533.8	12581.1	1575.35	5379.89	683.807	19249.6	4089.09	13388.6	7465.77	5527.76	5243.97	10357.7	13975	4371.36	149.993	5624.61	11622.4	3308.18	567.148	682.202	683.053
original_shape_SurfaceVolumeRatio	2.55671	0.846338	0.380954	0.627954	0.510903	0.528188	0.396595	1.32232	0.357216	1.08582	0.463845	0.360306	0.790299	0.380423	0.662109	0.565952	0.708818	0.709323	0.291936	2.81468	0.597197	0.872172	0.441564	2.38562	1.04983	0.986698	0.681327	0.899525	1.19759	0.74875	0.944832	0.948458	2.78206	1.32106	0.235359	0.575133	0.191922	0.501456	0.868752	0.59091	0.568876	1.39315	1.28519	1.05743	0.680849	0.897429	1.36676	2.53097	3.1459
original_shape_VoxelVolume	384	4349	48610	7587	7137	25394	13188	4212	11908	8969	27014	9905	11978	53224	3169	25826	3277	16013	42876	204	12627	1665	15826	736	2147	7195	15565	18787	8759	17111	1719	6401	326	15951	17388	23875	39266	11141	6284	18042	24961	3614	125	5991	18024	3940	460	343	319
Source	TCGA-GBM	TCGA-GBM	TCGA-GBM	TCGA-GBM	TCGA-GBM	TCGA-GBM	TCGA-GBM	TCGA-GBM	TCGA-GBM	TCGA-GBM	TCGA-GBM	TCGA-GBM	TCGA-GBM	TCGA-GBM	TCGA-GBM	TCGA-GBM	TCGA-GBM	TCGA-GBM	TCGA-GBM	TCGA-GBM	TCGA-GBM	TCGA-GBM	TCGA-GBM	TCGA-GBM	TCGA-GBM	TCGA-GBM	TCGA-GBM	TCGA-GBM	TCGA-GBM	TCGA-GBM	TCGA-GBM	TCGA-GBM	TCGA-GBM	TCGA-GBM	TCGA-GBM	TCGA-GBM	TCGA-GBM	TCGA-GBM	TCGA-GBM	TCGA-GBM	TCGA-GBM	TCGA-GBM	TCGA-GBM	TCGA-GBM	TCGA-GBM	TCGA-GBM	TCGA-GBM	TCGA-GBM	TCGA-GBM
Date	1996.08.23	1997.06.14	1998.02.01	1999.03.28	1997.05.26	1997.07.27	1998.01.13	1998.11.28	1998.12.15	1999.05.16	1999.08.29	1999.08.08	2000.05.16	2000.05.28	2000.07.10	1999.09.24	1999.01.30	1999.07.25	1999.12.13	1997.12.15	1998.10.30	1997.03.22	2003.12.26	2004.09.14	2001.09.11	2001.12.24	2002.11.25	2004.06.10	2000.03.11	2000.11.06	2003.03.25	1996.04.05	1996.09.05	1998.12.07	1999.02.17	2002.04.09	2002.05.25	2002.07.27	2002.09.01	2003.07.13	2003.11.07	2004.07.07	2004.07.17	2004.12.10	2005.04.08	2005.04.12	2005.07.02	2005.11.28	2005.12.09
VOLUME_ET	1662	4362	33404	12114	34538	45111	43375	35721	50410	17276	74539	26241	13224	16944	8994	13892	25236	79084	3852	1037	46904	35019	64595	17941	9138	49748	26938	31255	50084	39514	6929	22125	9769	87754	19875	29915	38728	21597	38858	54064	30383	33532	4539	36248	28207	9371	8858	4439	5096
VOLUME_NET	384	4349	48612	7587	7137	25394	13188	4212	11908	8969	27014	9905	11978	53232	3169	26109	3277	16013	42877	204	12627	1665	15826	736	2149	7195	15565	18787	8759	17111	1719	6401	326	15960	17388	23875	39266	11143	6284	18042	24962	3614	125	5991	18024	3940	460	343	319
VOLUME_ED	36268	15723	45798	34086	65653	84003	68807	103826	160681	54524	61825	19635	74657	76326	25665	94553	66878	91667	59124	11711	33130	30118	83133	48147	30952	129318	80426	38607	70998	34935	59056	68609	35186	47101	72888	76498	21634	18410	123063	59483	51852	44701	40134	133063	50981	76205	9757	26327	18041
VOLUME_TC	2046	8711	82016	19701	41675	70505	56563	39933	62318	26245	101553	36146	25202	70176	12163	40001	28513	95097	46729	1241	59531	36684	80421	18677	11287	56943	42503	50042	58843	56625	8648	28526	10095	103714	37263	53790	77994	32740	45142	72106	55345	37146	4664	42239	46231	13311	9318	4782	5415
VOLUME_WT	38314	24434	127814	53787	107328	154508	125370	143759	222999	80769	163378	55781	99859	146502	37828	134554	95391	186764	105853	12952	92661	66802	163554	66824	42239	186261	122929	88649	129841	91560	67704	97135	45281	150815	110151	130288	99628	51150	168205	131589	107197	81847	44798	175302	97212	89516	19075	31109	23456
VOLUME_BRAIN	1469432	1295721	1425843	1403429	1365237	1533461	1478140	1428534	1536170	1267518	1476049	1567580	1515320	1327826	1516122	1389727	1293646	1356623	1330179	1512743	1556751	1383958	1466667	1249101	1517275	1271573	1410963	1569833	1382321	1221715	1246897	1588772	1346293	1333537	1312421	1824957	1365133	1555819	1364117	1382158	1421762	1460929	1442858	1578154	1665965	1447320	1511550	1558515	1156532
VOLUME_ET_OVER_NET	4.32812	1.00299	0.687155	1.59668	4.83929	1.77644	3.28897	8.48077	4.23329	1.92619	2.75927	2.64927	1.10402	0.318305	2.83812	0.532077	7.70095	4.93874	0.0898384	5.08333	3.71458	21.0324	4.08157	24.3764	4.25221	6.91425	1.73068	1.66365	5.718	2.30927	4.03083	3.45649	29.9663	5.49837	1.14303	1.25298	0.986299	1.93817	6.18364	2.99656	1.21717	9.27836	36.312	6.05041	1.56497	2.37843	19.2565	12.9417	15.9749
VOLUME_ET_OVER_ED	0.0458255	0.277428	0.729377	0.355395	0.526069	0.537017	0.630386	0.344047	0.313727	0.316851	1.20564	1.33644	0.17713	0.221995	0.350438	0.146923	0.377344	0.862731	0.0651512	0.0885492	1.41576	1.16273	0.777008	0.37263	0.295231	0.384695	0.334941	0.809568	0.705428	1.13107	0.117329	0.32248	0.277639	1.8631	0.272679	0.391056	1.79015	1.17311	0.315757	0.908898	0.585956	0.75014	0.113096	0.272412	0.553285	0.122971	0.907861	0.16861	0.282468
VOLUME_NET_OVER_ED	0.0105878	0.276601	1.06144	0.222584	0.108708	0.302299	0.191667	0.0405679	0.0741096	0.164496	0.436943	0.504456	0.16044	0.697429	0.123476	0.276131	0.0489997	0.174687	0.725205	0.0174195	0.381135	0.0552826	0.19037	0.0152865	0.0694301	0.055638	0.193532	0.486622	0.12337	0.489795	0.029108	0.0932968	0.00926505	0.338846	0.238558	0.3121	1.81501	0.605269	0.0510633	0.303314	0.481409	0.0808483	0.00311457	0.0450238	0.353543	0.0517026	0.0471456	0.0130284	0.0176819
VOLUME_ET_over_TC	0.81232	0.50075	0.40729	0.61489	0.82875	0.63983	0.76684	0.89452	0.80892	0.65826	0.73399	0.72597	0.52472	0.24145	0.73946	0.34729	0.88507	0.83161	0.082433	0.83562	0.78789	0.95461	0.80321	0.96059	0.8096	0.87365	0.63379	0.62458	0.85115	0.69782	0.80123	0.77561	0.96771	0.84612	0.53337	0.55614	0.49655	0.65965	0.86079	0.74979	0.54897	0.90271	0.9732	0.85816	0.61013	0.704	0.95063	0.92827	0.94109
VOLUME_NET_over_TC	0.18768	0.49925	0.59271	0.38511	0.17125	0.36017	0.23316	0.10548	0.19108	0.34174	0.26601	0.27403	0.47528	0.75855	0.26054	0.65271	0.11493	0.16839	0.91757	0.16438	0.21211	0.045388	0.19679	0.039407	0.1904	0.12635	0.36621	0.37542	0.14885	0.30218	0.19877	0.22439	0.032293	0.15388	0.46663	0.44386	0.50345	0.34035	0.13921	0.25021	0.45103	0.097292	0.026801	0.14184	0.38987	0.296	0.049367	0.071727	0.05891
VOLUME_ED_over_TC	17.7263	1.805	0.5584	1.7302	1.5754	1.1914	1.2165	2.6	2.5784	2.0775	0.6088	0.54321	2.9623	1.0876	2.1101	2.3638	2.3455	0.96393	1.2653	9.4367	0.55652	0.82101	1.0337	2.5779	2.7423	2.271	1.8922	0.77149	1.2066	0.61695	6.8289	2.4051	3.4855	0.45414	1.956	1.4222	0.27738	0.56231	2.7261	0.82494	0.93689	1.2034	8.6051	3.1502	1.1027	5.725	1.0471	5.5054	3.3317
VOLUME_ET_OVER_WT	0.0433784	0.178522	0.261349	0.225222	0.321799	0.291965	0.345976	0.248478	0.226055	0.213894	0.456236	0.470429	0.132427	0.115657	0.23776	0.103245	0.264553	0.423443	0.0363901	0.0800649	0.506189	0.524221	0.394946	0.268481	0.21634	0.267088	0.219135	0.35257	0.385733	0.431564	0.102343	0.227776	0.215742	0.581865	0.180434	0.229607	0.388726	0.422229	0.231016	0.410855	0.283431	0.409691	0.101321	0.206775	0.29016	0.104685	0.464377	0.142692	0.217258
VOLUME_NET_OVER_WT	0.0100224	0.17799	0.380334	0.141056	0.0664971	0.164354	0.105193	0.029299	0.0533993	0.111045	0.165347	0.177569	0.119949	0.363353	0.0837739	0.194041	0.0343533	0.0857392	0.405062	0.0157505	0.136271	0.0249244	0.0967631	0.011014	0.0508772	0.0386286	0.126618	0.211926	0.0674594	0.186883	0.0253899	0.065898	0.00719949	0.105825	0.157856	0.183248	0.394126	0.217849	0.0373592	0.137109	0.232861	0.0441556	0.0027903	0.0341753	0.185409	0.0440145	0.0241153	0.0110257	0.0135999
VOLUME_ED_OVER_WT	0.946599	0.643489	0.358318	0.633722	0.611704	0.543681	0.548831	0.722223	0.720546	0.675061	0.378417	0.352002	0.747624	0.520989	0.678466	0.702714	0.701093	0.490817	0.558548	0.904185	0.35754	0.450855	0.508291	0.720505	0.732782	0.694284	0.654248	0.435504	0.546807	0.381553	0.872268	0.706326	0.777059	0.31231	0.66171	0.587145	0.217148	0.359922	0.731625	0.452036	0.483708	0.546153	0.895888	0.75905	0.524431	0.8513	0.511507	0.846282	0.769142
VOLUME_TC_OVER_WT	0.0534008	0.356511	0.641682	0.366278	0.388296	0.456319	0.451169	0.277777	0.279454	0.324939	0.621583	0.647998	0.252376	0.479011	0.321534	0.297286	0.298907	0.509183	0.441452	0.0958153	0.64246	0.549145	0.491709	0.279495	0.267218	0.305716	0.345752	0.564496	0.453193	0.618447	0.127732	0.293674	0.222941	0.68769	0.33829	0.412855	0.782852	0.640078	0.268375	0.547964	0.516292	0.453847	0.104112	0.24095	0.475569	0.1487	0.488493	0.153718	0.230858
VOLUME_ET_OVER_BRAIN	0.00113105	0.00336647	0.0234275	0.00863172	0.0252982	0.0294178	0.0293443	0.0250054	0.0328154	0.0136298	0.050499	0.0167398	0.00872687	0.0127607	0.00593224	0.00999621	0.0195077	0.0582948	0.00289585	0.00068551	0.0301294	0.0253035	0.044042	0.0143631	0.00602264	0.0391232	0.0190919	0.0199098	0.0362318	0.0323431	0.00555699	0.0139258	0.00725622	0.0658054	0.0151438	0.0163922	0.0283694	0.0138814	0.0284858	0.0391156	0.02137	0.0229525	0.00314584	0.0229686	0.0169313	0.00647473	0.00586021	0.00284822	0.00440628
VOLUME_NET_OVER_BRAIN	0.000261325	0.00335643	0.0340935	0.00540604	0.00522766	0.0165599	0.00892202	0.00294848	0.00775175	0.00707603	0.0183016	0.00631866	0.0079046	0.0400896	0.0020902	0.0187871	0.00253315	0.0118036	0.032234	0.000134854	0.00811112	0.00120307	0.0107905	0.000589224	0.00141636	0.00565835	0.0110315	0.0119675	0.00633644	0.0140057	0.00137862	0.0040289	0.000242146	0.0119682	0.0132488	0.0130825	0.0287635	0.00716214	0.00460664	0.0130535	0.0175571	0.00247377	8.66336e-05	0.00379621	0.010819	0.00272227	0.000304323	0.000220081	0.000275825
VOLUME_ED_over_BRAIN	0.024682	0.012135	0.03212	0.024288	0.048089	0.05478	0.04655	0.07268	0.1046	0.043016	0.041885	0.012526	0.049268	0.057482	0.016928	0.068037	0.051697	0.06757	0.044448	0.0077416	0.021282	0.021762	0.056682	0.038545	0.0204	0.1017	0.057001	0.024593	0.051361	0.028595	0.047362	0.043184	0.026135	0.03532	0.055537	0.041918	0.015848	0.011833	0.090214	0.043036	0.03647	0.030598	0.027816	0.084316	0.030601	0.052652	0.006455	0.016892	0.015599
VOLUME_TC_over_BRAIN	0.0013924	0.0067229	0.057521	0.014038	0.030526	0.045978	0.038266	0.027954	0.040567	0.020706	0.068801	0.023058	0.016631	0.05285	0.0080224	0.028783	0.022041	0.070098	0.03513	0.00082036	0.038241	0.026507	0.054832	0.014952	0.007439	0.044782	0.030123	0.031877	0.042568	0.046349	0.0069356	0.017955	0.0074984	0.077774	0.028393	0.029475	0.057133	0.021044	0.033092	0.052169	0.038927	0.025426	0.0032325	0.026765	0.02775	0.009197	0.0061645	0.0030683	0.0046821
VOLUME_WT_OVER_BRAIN	0.026074	0.0188575	0.089641	0.0383254	0.0786149	0.100758	0.0848161	0.100634	0.145166	0.0637222	0.110686	0.0355841	0.0658996	0.110332	0.0249505	0.0968205	0.0737381	0.137668	0.079578	0.00856193	0.059522	0.0482688	0.111514	0.0534977	0.0278387	0.146481	0.0871242	0.0564703	0.0939297	0.0749438	0.054298	0.0611384	0.0336338	0.113094	0.0839296	0.0713924	0.0729804	0.0328766	0.123307	0.0952055	0.0753973	0.0560239	0.0310481	0.11108	0.0583518	0.0618495	0.0126195	0.0199607	0.0202813
DIST_Vent_TC	31.5903	9.2443	1	1.0331	1	1	1.1036	1	7.8661	1	1	1.5211	5.0389	2.2567	3.9297	8.5605	1.252	1	7.6961	4.5102	1.3197	4.6153	1.6829	10.2812	5.9805	1.5448	3.3341	1	3.5576	9.3212	3.0089	7.0669	21.2207	1	9.2408	2.8857	5.8419	15.3235	9.4605	1	9.5337	5.9433	11.3058	1.2154	22.2479	12.9674	10.4113	16.8334	2.6906
DIST_Vent_ED	2.7735	3.0207	1	1	1	1	1	1	1.2071	1	1	1	1	1	1	1	1	1	1	1	1	1	1	1.0207	1.0787	1	1	1	1	1	1	1	2.8841	1	1	1	1.1408	8.3906	1	1	1	1.231	2.6959	1	6.5353	1	3.2771	2.7919	1
INTENSITY_Mean_ET_T1Gd	149.798	165.435	186.339	178.692	172.411	170.418	173.222	166.287	172.277	192.81	173.236	191.114	164.613	166.623	193.824	183.459	175.781	197.755	140.121	140.446	185.695	175.002	183.402	199.269	153.105	155.005	181.272	184.393	177.552	164.143	169.727	167.753	147.296	166.404	175.597	38.1137	159.783	149.33	169.258	144.313	182.161	139.673	199.276	167.587	129.454	192.074	153.154	154.002	199.53
INTENSITY_STD_ET_T1Gd	10.4671	6.4047	17.6126	23.1751	27.5731	30.5041	27.7204	30.6329	33.7056	17.7647	27.0859	30.0112	23.0834	29.1634	27.0838	28.8065	36.7377	21.9991	15.1897	4.6101	27.5471	32.0789	42.5882	35.7827	62.6769	34.478	37.4186	28.8702	31.9394	27.8746	34.1807	43.2048	42.2855	32.1159	39.2936	6.8313	36.5945	53.3	37.9539	27.5005	27.3414	22.2456	41.9047	48.6218	38.3341	37.1652	26.4879	47.9161	45.443
INTENSITY_Mean_ET_T1	194.142	201.24	188.202	199.763	121.497	126.681	103.215	120.2	149.863	188.886	169.573	155.555	146.569	187.631	165.367	171.132	165.386	190.641	144.568	135.614	175.762	144.337	137.837	144.78	137.598	176.811	122.35	111.278	192.571	177.411	207.689	166.446	89.2847	181.25	209.323	33.5877	180.186	130.255	202.256	138.373	207.141	146.111	193.903	188.159	99.4513	184.195	157.89	88.2439	117.45
INTENSITY_STD_ET_T1	15.1037	13.4733	23.5195	27.0047	10.3061	11.0513	6.489	9.7692	13.4905	13.8581	23.6445	12.6201	14.5636	28.0489	12.7203	20.1279	16.8094	17.882	15.7399	4.0166	14.7912	43.644	23.357	21.2747	24.4914	12.9861	22.2743	20.4575	16.104	23.009	25.0119	15.6068	6.3552	9.0753	13.0915	4.0122	19.5385	28.5988	14.5282	11.2422	18.0131	10.2014	11.9497	10.8894	10.9791	15.5402	28.6379	11.6954	19.063
INTENSITY_Mean_ET_T2	154.923	113.16	172.897	157.019	148.933	152.955	142.661	165.277	169.656	124.072	158.295	157.781	166.888	142.613	143.503	128.541	160.158	142.448	151.216	131.059	123.459	161.565	176.03	111.682	106.063	164.937	103.628	109.049	157.183	161.667	101.552	183.285	135.261	138.69	157.283	157.952	163.845	84.4587	170.81	176.343	143.059	179.359	192.719	172.258	116.098	116.482	162.454	111.838	115.226
INTENSITY_STD_ET_T2	43.4709	10.1373	32.7401	25.6793	27.8493	28.1529	32.3289	27.7266	29.4418	15.6452	36.3691	30.0623	19.0087	30.1582	21.3764	20.4939	27.0575	30.9469	9.6689	11.1406	23.6302	46.1354	33.6914	15.8993	21.6374	26.3296	12.8985	15.5952	22.7996	38.2013	14.4225	31.2629	19.7795	18.7448	43.7426	26.6814	29.3444	24.6405	29.4705	24.9457	32.5114	20.9521	19.7094	29.427	14.6761	17.4119	35.4967	9.566	13.9403
INTENSITY_Mean_ET_FLAIR	220.589	210.181	167.139	173.653	159.013	172.151	206.825	179.781	173.292	196.966	193.798	158.326	199.95	215.498	185.311	175.783	181.273	177.381	208.101	235.947	141.571	143.752	184.468	198.425	189.258	161.871	132.075	196.66	160.134	140.872	187.083	145.15	148.465	170.775	161.556	51.8305	174.549	178.448	161.06	164.727	160.206	157.37	208.833	196.432	154.518	195.39	126.598	159.298	194.469
INTENSITY_STD_ET_FLAIR	30.2917	15.9543	34.1684	26.3596	23.9666	23.5141	30.9449	27.8493	29.4654	19.2579	24.953	39.4838	21.8292	18.9215	14.3763	22.8168	27.8448	20.2923	12.4283	14.1376	31.2329	48.5513	38.0842	18.8597	39.3064	31.6759	20.7065	23.6179	25.3997	49.68	17.7072	45.4347	12.4215	26.0108	42.9099	10.4201	24.7629	55.8079	33.9228	24.7385	38.3889	23.4412	28.4982	28.9063	20.66	22.0045	50.4631	20.8227	26.0955
INTENSITY_Mean_NET_T1Gd	137.888	152.601	149.064	120.373	116.994	113.304	97.2789	117.912	89.5329	161.558	125.641	105.459	115.684	96.1342	121.458	116.793	118.877	146.177	76.4188	133.412	138.349	114.267	89.5402	92.6968	47.665	98.4759	74.23	83.7499	114.465	125.796	90.1032	84.7294	87.4927	120.574	115.401	22.6188	79.5232	68.4466	96.8241	84.8415	137.414	96.002	150.709	94.8511	45.1433	73.5337	115.532	72.9474	107.78
INTENSITY_STD_NET_T1Gd	6.382	4.236	12.909	17.5926	8.2358	16.1347	15.8651	9.1195	15.7637	8.6507	11.482	14.885	15.5915	15.4589	17.6145	24.0329	12.9861	20.8742	21.1382	4.5328	7.1851	12.6669	15.8721	38.6674	18.036	10.141	23.1679	30.8606	10.8492	13.7224	26.1302	10.4662	6.7412	7.6542	5.729	4.7519	8.5662	17.007	10.7707	13.8401	14.8344	9.2395	26.5898	7.0248	14.13	30.6543	14.7143	19.9079	26.3745
INTENSITY_Mean_NET_T1	183.693	188.061	158.42	199.577	117.701	110.502	85.3504	114.044	107.267	187.884	141.032	150.765	135.298	183.319	136.412	147.692	156.119	161.854	116.441	137.463	182.5	113.185	129.479	117.29	121.988	164.394	106.068	103.107	189.647	171.282	168.083	147.815	89.9621	177.914	209.479	27.3288	155.783	117.984	189.481	117.543	202.314	132.684	166.632	181.613	84.8881	159.856	172.479	84.9012	118.721
INTENSITY_STD_NET_T1	14.8846	11.1316	15.2632	25.3652	9.9957	10.645	7.0578	10.1327	9.0493	12.5141	16.2275	8.3753	13.667	18.3829	10.3778	31.378	6.0291	17.6501	23.6793	5.6356	8.874	13.9778	5.9118	31.9878	24.598	11.4446	17.3443	19.8951	15.8063	19.1784	34.6121	11.8425	8.2549	10.7468	5.7775	5.0891	8.2182	16.928	14.0096	10.715	17.3312	11.4056	8.2087	12.3976	12.7279	17.0872	32.7467	14.3307	14.4507
INTENSITY_Mean_NET_T2	161.101	116.854	197.497	194.271	139.432	188.6	224.426	200.932	241.739	124.663	227.453	191.808	175.047	153.797	175.148	144.936	200.192	202.787	140.691	125.469	176.163	209.112	230.814	122.781	123.109	182.647	103.739	111.824	170.323	148.637	122.607	182.624	137.391	126.444	238.943	213.302	241.035	98.8354	194.363	224.382	162.355	206.634	206.341	219.398	121.264	139.787	224.386	111.99	113.417
INTENSITY_STD_NET_T2	35.8591	10.0992	27.1781	24.5411	34.3293	25.8202	28.6072	30.486	12.7411	22.0886	25.0679	31.6912	22.7323	30.9882	13.8051	35.3782	26.6225	35.261	13.6668	16.0222	54.3607	27.7566	18.735	21.701	23.3589	30.2383	22.7974	15.396	22.6135	47.972	14.4779	34.7209	25.1821	18.2984	19.6503	37.3354	12.3553	19.9245	31.0606	28.0146	46.8361	25.6008	9.2102	33.6846	19.2394	16.7628	48.3434	9.9253	8.1251
INTENSITY_Mean_NET_FLAIR	227.751	209.79	165.101	207.553	139.323	169.804	222.599	206.494	93.6555	197.16	207.251	192.413	192.297	212.927	160.43	145.983	195.315	184.426	194.705	225.804	190.198	166.615	210.857	168.223	201.977	163.172	116.862	187.503	172.336	115.125	190.303	129.83	147.227	153.211	235.094	49.624	179.539	180.01	156.934	162.103	174.428	165.297	137.035	223.235	135.717	177.425	214.97	153.562	199.504
INTENSITY_STD_NET_FLAIR	23.9509	16.7943	25.212	32.7868	12.99	15.0672	16.8887	32.104	25.7779	26.9837	19.965	34.4244	23.2007	14.7584	18.645	32.9764	19.6723	18.6446	17.5345	13.1613	52.0747	26.4913	17.4972	22.3377	28.0081	27.4305	31.2917	23.9354	21.6507	52.3577	19.8302	34.5584	9.6322	24.1858	22.589	14.5644	10.1172	32.0519	22.3905	23.56	47.625	25.605	21.5657	30.5071	23.9591	23.2136	68.9042	29.8736	13.4511
INTENSITY_Mean_ED_T1Gd	131.84	139.281	161.579	129.293	120.785	124.462	113.294	113.145	120.072	148.461	138.903	120.238	120.75	100.428	127.464	125.49	109.484	153.009	94.8076	126.653	135.304	113.729	94.1911	97.0495	61.8754	97.255	77.6906	92.3015	112.456	117.024	118.099	91.1911	85.6788	110.377	111.604	26.1507	112.797	79.5029	97.3403	106.213	140.198	98.4079	119.088	95.065	68.8119	98.6155	97.4621	79.6865	78.2567
INTENSITY_STD_ED_T1Gd	8.0213	11.7893	14.7441	15.8702	9.5358	12.2194	7.1284	7.3241	8.2856	11.5885	9.6505	14.8133	12.9795	33.6676	16.7977	12.1863	8.6556	19.5896	16.4703	5.7724	7.5817	8.8773	11.4098	20.7308	16.4772	10.374	22.2826	21.764	12.884	8.8286	11.286	12.0845	10.4443	15.9503	9.6181	2.928	7.9043	18.8964	9.0503	10.2203	11.2814	10.6535	11.7199	9.0639	15.7748	16.2873	10.5694	18.5178	23.4972
INTENSITY_Mean_ED_T1	188.726	189.784	184.193	192.173	127.26	133.21	112.609	120.393	169.218	191.916	188.082	184.973	158.304	183.46	166.575	175.477	159.32	206.53	161.395	137.113	184.373	115.685	153.747	154.074	156.934	182.959	113.907	125.399	197.047	156.458	197.444	168.332	90.9201	178.124	201.635	34.2015	209.972	128.276	199.388	144.437	219.427	145.911	198.851	178.735	111.992	179.683	142.857	100.13	141.371
INTENSITY_STD_ED_T1	15.9249	22.8683	20.4879	19.1468	11.5588	11.6395	6.3739	8.2526	14.1315	16.8684	21.514	19.1871	16.4106	32.7963	15.4292	19.4659	13.6901	25.6197	30.5948	10.4486	13.0895	9.7499	16.9089	25.2189	25.373	15.3401	25.4449	20.3812	21.7406	12.3087	15.6364	22.2928	8.7327	14.2004	16.8504	3.6249	16.7254	21.4826	16.4631	11.2295	17.241	13.6774	17.8149	13.8038	18.6543	13.944	15.9619	19.3746	32.1745
INTENSITY_Mean_ED_T2	112.713	109.948	126.665	127.459	141.481	133.883	96.4438	150.632	145.545	111.013	116.002	132.643	133.793	116.046	130.913	123.522	157.238	116.51	131.06	111.535	124.247	129.866	170.999	115.403	94.6096	171.699	121.526	103.853	160.35	153.025	95.5858	171.788	114.365	125.623	121.93	153.766	125.285	101.146	170.504	159.844	126.671	186.753	180.2	153.6	110.887	111.734	128.145	119.65	114.435
INTENSITY_STD_ED_T2	18.5509	18.6668	35.5877	21.7466	30.3721	35.5551	11.7778	25.2777	28.1817	16.7918	11.9749	22.0316	23.9926	21.1644	20.2998	22.5085	31.9668	23.1197	17.356	17.1842	26.7688	35.8315	24.0191	18.2555	20.933	34.2191	19.7376	16.0804	26.1217	29.7924	11.1323	47.5952	11.6874	19.7533	26.3697	28.7759	12.7642	16.35	32.5042	26.1255	25.9927	35.2707	31.6646	28.0993	16.7044	15.3512	14.7459	16.9395	19.2339
INTENSITY_Mean_ED_FLAIR	171.762	190.084	116.745	166.123	174.984	169.416	148.323	193.473	180.816	179.409	170.489	172.273	177.605	201.823	204.152	205.237	192.022	167.289	214.772	199.889	160.256	111.888	195.99	217.441	203.112	191.151	153.225	207.341	188.273	139.676	210.058	176.382	128.622	164.384	130.766	61.9068	167.699	218.023	178.94	177.104	168.489	193.65	191.007	197.611	163.327	212.47	80.1115	196.352	217.491
INTENSITY_STD_ED_FLAIR	28.2802	19.1663	18.9931	19.0174	39.2676	43.1254	12.3193	33.9077	34.4853	22.0227	12.7743	31.6367	35.2654	15.8747	21.3144	27.695	40.9634	26.8774	21.9185	21.7124	36.756	35.6575	34.659	20.4989	38.4243	38.9661	12.5824	22.3056	34.122	37.2562	15.5248	49.3274	9.8595	32.213	32.3654	15.1136	36.9765	23.6475	43.3015	42.6763	47.7149	42.7331	32.0884	40.8773	14.7993	19.8816	8.0358	15.3625	19.176
HISTO_ET_T1Gd_Bin1	0.90253	55.7084	33.7235	0.11557	1.5432	0.19286	0.004611	2.8247	0.067447	30.8289	0.024148	0.16387	2.3593	26.7587	1.3898	26.85	0.80441	0.094836	35.9553	0.48216	0.023452	0.58825	1.3716	0.19508	0.043773	4.967	0.19675	11.9629	0.54109	0.0050615	0.95252	4.922	6.0702	0.0022791	0.78994	0.040114	0.010328	1.991	0.046323	1.6961	0.0065826	4.1393	0.28641	2.2236	6.548	0.46953	0.16934	2.9511	0.15699
HISTO_ET_T1Gd_Bin2	17.2684	31.5222	24.8623	2.0472	13.0002	1.7778	0.069164	18.023	0.10117	23.4313	0.097935	0.86125	15.0181	21.276	7.4716	17.5569	11.0477	0	23.8577	0.67502	2.52	4.4376	0	0.51837	0.45962	21.3556	1.4626	11.7453	8.1563	0.030369	2.2658	13.8893	21.6501	0	14.2792	0.31422	0	0.18984	0	18.7648	0	21.7196	5.1113	20.2108	16.0953	2.5824	4.5157	10.4528	0.33359
HISTO_ET_T1Gd_Bin3	31.7088	9.0326	15.9352	11.4413	18.5708	10.9175	5.019	18.9748	5.2589	14.7198	4.8605	4.1386	29.8548	15.8168	14.8432	12.0213	17.4869	0.0012645	13.1101	5.7859	14.4295	15.1318	0	1.5272	7.7369	24.2563	6.1809	12.43	12.505	0.020246	8.1108	12.1446	20.0635	0.036466	15.4868	12.1511	0.0025821	4.1209	0.023161	28.3923	0	24.6242	15.0033	12.5028	16.8611	10.1377	12.8471	12.1424	1.6876
HISTO_ET_T1Gd_Bin4	27.3767	1.7194	9.3671	29.2472	17.0855	23.7414	15.4352	17.074	22.0671	9.2209	22.3829	9.6605	22.1718	11.3846	17.9119	10.704	15.8068	0.0050579	9.7871	21.8901	19.9322	18.4043	0.24305	4.1636	17.9033	17.1927	12.6327	13.4378	14.1183	2.7408	22.2832	12.4429	13.2357	2.4318	14.0126	27.8656	1.0638	11.6266	0.48124	24.1898	0	20.4939	9.6717	9.6888	15.6911	13.5738	19.282	10.7682	3.022
HISTO_ET_T1Gd_Bin5	13.2371	0.71068	5.9065	22.4864	15.5278	22.4779	22.3954	15.0724	21.1287	7.1602	25.7919	14.908	12.984	8.0914	14.5986	8.6165	12.9339	0.034141	6.3344	23.6258	18.233	16.5482	7.1414	7.6752	17.9142	11.5623	15.1645	13.8346	16.6341	33.7627	24.549	11.9051	8.8034	35.5186	11.8742	27.3007	24.4836	17.7802	12.7721	11.9728	0.1514	15.2869	6.323	8.1605	14.5354	14.1714	22.9284	13.0435	4.9058
HISTO_ET_T1Gd_Bin6	4.633	0.20633	4.1342	15.6431	13.3708	16.0227	22.8265	11.3267	16.6316	6.2862	20.4618	18.2996	8.1367	5.5064	13.1532	6.9105	11.9987	0.80421	4.4393	21.3115	16.0391	14.0581	14.0924	11.4765	13.3399	6.2837	16.6902	12.574	17.0414	31.4977	15.4135	11.7243	7.6159	25.9133	10.9585	18.1514	30.6161	19.9333	26.7307	6.2759	11.0358	8.4099	7.5567	7.9535	12.855	13.211	22.7026	12.9083	8.6931
HISTO_ET_T1Gd_Bin7	2.4067	0.45851	2.9158	9.3281	11.4743	10.6449	17.7706	7.637	13.1581	4.0345	13.1072	20.3193	5.5354	3.6237	11.8746	5.0173	9.6212	16.6949	2.648	16.5863	12.0224	12.7816	18.4349	16.7884	9.0392	4.4444	15.8327	10.8367	14.6873	16.336	10.2035	10.9605	6.971	14.7902	9.9723	8.016	17.2692	16.1782	22.4819	4.4299	42.221	3.6592	7.6449	8.6681	9.9762	11.6423	12.6326	14.5303	10.1845
HISTO_ET_T1Gd_Bin8	1.3839	0.22925	1.1945	5.5803	7.0936	6.934	10.4899	4.244	9.5219	2.0954	7.1976	16.3675	2.677	2.7738	7.9609	4.3766	7.5567	45.2266	1.8432	5.1109	7.7669	11.094	23.1473	21.1248	6.6426	3.5037	13.3714	7.3204	8.5716	8.3768	6.1914	8.5243	7.5545	9.7739	7.8541	4.2487	11.8932	11.4646	17.1676	2.6968	27.0645	1.2525	11.3902	11.173	5.3426	10.3938	3.8158	10.6781	16.562
HISTO_ET_T1Gd_Bin9	0.90253	0.22925	0.68255	2.8314	2.1136	3.9458	4.7354	2.5363	7.5759	1.0824	3.4559	9.1689	0.89232	1.7528	5.2146	3.3113	5.7973	29.4105	1.4538	3.2787	4.7821	3.9007	23.9353	20.7235	6.4347	2.782	10.075	3.9066	4.153	4.2896	4.2575	6.4226	6.2033	6.4943	6.2742	1.5778	9.3059	8.0289	12.2986	1.1264	12.0857	0.34892	15.0033	10.9634	1.9144	9.7215	0.84669	8.8984	25.2159
HISTO_ET_T1Gd_Bin10	0.18051	0.1834	1.2783	1.2795	0.22005	3.3451	1.2542	2.2872	4.4892	1.1403	2.6201	6.1126	0.37054	3.0158	5.5815	4.6358	6.9464	7.7285	0.57113	1.2536	4.2512	3.0555	11.634	15.8074	20.4859	3.6524	8.3933	1.9517	3.592	2.9407	5.7728	7.0644	1.8323	5.0391	8.4981	0.33428	5.3553	8.6864	7.9984	0.45502	7.4351	0.065609	22.0093	8.4556	0.18081	14.0967	0.25965	3.6269	29.2386
HISTO_ED_T1Gd_Bin1	0.016544	0.01908	0.16158	0.34912	0.099005	0.23094	0.0058134	0.093426	0.13629	0.029345	0.0080873	0.0050929	1.0408	0.030134	0.5377	0.0010576	0.053829	0.58254	0.065963	0.29886	0.27468	0.033203	0.05413	0.016616	1.3634	0.12295	0.35561	0.046624	0.052114	0.14026	0.02032	0.029151	0.33536	0.0021231	2.4613	0.23791	0.036979	0.28789	0.33398	0.018493	0.030857	0.10738	0.017442	0.013527	0.11769	0.034118	0.020498	0.52418	2.0786
HISTO_ED_T1Gd_Bin2	0.69483	0.01272	0.75331	4.0838	3.8216	1.8737	0	1.0556	14.8456	0.22926	0.13748	2.4344	15.7092	2.3007	5.8991	0	2.2279	3.8433	0.82708	1.1869	1.1711	1.6967	0	0.010385	2.142	6.044	21.9929	1.1863	0.69298	1.7833	0.011853	4.2575	13.5167	0	13.1297	11.8225	0.14792	4.3129	35.8995	0.090782	0.60364	8.6195	0.17691	0.19389	3.0247	0.48947	0.092241	5.614	12.6046
HISTO_ED_T1Gd_Bin3	13.9379	0.50881	2.4695	24.6846	22.8124	11.2389	0.023253	17.1027	74.9211	2.3109	4.461	13.863	28.2264	27.2974	13.6567	0	15.9126	9.8738	8.1253	7.1813	5.074	33.4053	0.13352	1.0323	10.9686	16.8608	35.5121	16.2794	9.1918	6.452	0.035559	20.0732	47.0812	0.0276	33.9562	54.9256	1.3081	13.107	61.0963	0.4018	1.8688	27.2499	1.627	12.688	9.4055	6.1203	0.55345	13.583	22.2271
HISTO_ED_T1Gd_Bin4	50.5101	2.7539	7.6772	30.8455	38.2663	29.0513	3.7554	44.9781	10.0279	34.8342	45.1322	20.3514	32.6587	28.1778	21.1923	0.32257	33.0138	12.1778	20.3268	22.0135	19.5744	49.0471	9.9215	5.236	25.8271	25.145	26.9552	39.6016	24.0387	15.1338	0.25908	26.0418	28.2556	23.5579	38.8706	30.474	8.9951	18.8865	2.5564	4.06	6.5918	35.6905	37.8358	38.8583	16.3041	29.3747	2.9825	19.7478	45.0197
HISTO_ED_T1Gd_Bin5	33.1229	12.0715	40.2397	30.8308	31.6695	36.8665	80.3247	30.6156	0.055389	53.7635	41.9588	19.7454	20.1013	17.7724	21.0676	11.1578	33.4849	27.9555	21.2215	44.1209	33.9571	13.125	64.2633	18.8921	23.9048	27.836	13.6759	31.6264	29.3431	25.6934	2.9159	27.6553	7.1733	69.7437	10.8331	2.5125	26.9992	24.8778	0.060132	18.5784	44.8449	21.3731	47.8921	39.7691	22.3436	41.6652	35.4617	25.4568	16.457
HISTO_ED_T1Gd_Bin6	1.6681	27.5584	45.7727	8.1206	3.0829	17.1077	12.3926	5.6999	0.0093353	8.1799	6.4424	20.4584	2.1485	17.1187	10.7812	61.4766	12.6484	35.8428	24.0562	22.133	30.1932	2.3972	23.0943	33.109	15.4013	19.7358	1.4908	10.5266	20.8865	29.3917	33.1008	17.4146	2.6488	4.7812	0.70931	0.0039217	40.5981	21.4286	0.021127	33.4566	42.8142	6.7582	12.1119	8.3863	17.9027	20.4265	42.6976	18.9995	1.1696
HISTO_ED_T1Gd_Bin7	0.03033	27.8	2.3909	0.94467	0.21933	3.438	2.9575	0.42186	0.0012447	0.51537	1.6304	17.0155	0.10046	6.3831	9.0551	26.8188	2.1921	9.5694	19.6671	2.9118	7.9867	0.2457	2.2494	23.1167	11.0494	4.1085	0.012434	0.47142	12.9792	17.2721	52.5417	4.5009	0.8043	0.45859	0.028811	0.0026144	20.0379	12.0967	0.017064	28.583	3.1281	0.17449	0.25415	0.072898	16.1511	1.8542	16.8802	9.7732	0.20509
HISTO_ED_T1Gd_Bin8	0.0082718	19.3665	0.35154	0.12322	0.012185	0.15357	0.51884	0.026005	0.00062235	0.10271	0.19571	4.7568	0.012055	0.65508	14.4087	0.20835	0.41269	0.14073	5.2162	0.11955	1.2194	0.023242	0.26223	13.6914	8.3839	0.13223	0.0037301	0.16836	2.7184	3.309	10.9286	0.021863	0.11084	0.65816	0.0096038	0.010458	1.5808	4.1716	0.0056881	11.2721	0.092571	0.013423	0.04485	0.0090183	12.9852	0.026245	1.1786	4.748	0.088687
HISTO_ED_T1Gd_Bin9	0.0027573	8.9932	0.14193	0.0088013	0.0076158	0.022618	0.01744	0.0028894	0.00062235	0.029345	0.030732	1.2885	0.0013395	0.12447	3.2963	0.011634	0.050839	0.0098181	0.47527	0.017078	0.4105	0.019922	0.014435	4.694	0.93693	0.011599	0	0.077706	0.090143	0.70703	0.15409	0.0043726	0.042631	0.59871	0	0.0039217	0.24036	0.75502	0.0048756	3.1673	0.017357	0.011185	0.019933	0.0075152	1.7438	0.0026245	0.092241	1.5004	0.099773
HISTO_ED_T1Gd_Bin10	0.0082718	0.91586	0.041487	0.0088013	0.009139	0.016666	0.00436	0.0038526	0.0018671	0.0055022	0.0032349	0.081487	0.0013395	0.14019	0.1052	0.0031728	0.0029905	0.0043636	0.018605	0.017078	0.13885	0.0066405	0.0072174	0.20147	0.022616	0.0030932	0.0012434	0.015541	0.0070425	0.11736	0.032173	0.0014575	0.031262	0.17197	0.001372	0.0065361	0.055468	0.076046	0.0048756	0.37153	0.0077143	0.0022371	0.019933	0.001503	0.021577	0.0065612	0.040996	0.053177	0.049886
HISTO_NET_T1Gd_Bin1	2.3438	0.022994	0.0041142	1.094	0.56046	7.3128	4.1856	1.5195	19.3399	0.01115	23.6618	0.81777	2.1206	0.015029	5.0805	1.0877	3.0516	2.0983	0.0023323	1.4706	0.023759	0.18018	3.9429	5.8424	0.18613	1.3204	0.26984	0.30872	0.03425	9.5903	1.9197	4.7493	3.681	0.056391	0.23004	15.0157	3.8863	0.026923	0.079567	6.9449	0.0040061	0.13835	8	0.23368	7.0905	0.88832	0.43478	2.0408	3.4483
HISTO_NET_T1Gd_Bin2	2.6042	0.022994	0	6.7747	0.96679	43.018	32.7419	6.0541	22.1616	0.055748	57.0889	8.8642	7.7809	0	15.3992	0	48.9777	7.444	0.011661	1.4706	0.023759	0	33.3249	9.7826	6.6543	5.4899	9.0588	3.7845	0.68501	21.0508	13.3799	20.2312	7.9755	0	1.2882	18.5089	51.7751	1.4897	9.8663	28.7718	0	0.2767	11.2	2.7207	36.8842	3.2487	1.3043	5.5394	3.1348
HISTO_NET_T1Gd_Bin3	5.4688	0.11497	0	15.8956	23.203	22.651	18.5547	18.9459	13.7555	0.20069	14.4592	34.3968	16.1296	0	10.4449	0	33.2926	13.6139	0.039648	1.9608	0.063356	0.06006	22.9243	11.5489	29.7348	21.098	30.3694	11.1247	8.0146	18.7949	20.477	24.0431	11.9632	0	44.3237	16.0796	24.9427	22.292	44.0006	18.274	0	1.7986	13.6	4.0561	28.8393	25.7614	1.9565	21.2828	17.2414
HISTO_NET_T1Gd_Bin4	13.8021	0.20694	0	25.1878	42.8752	16.2637	11.4726	37.132	10.6063	0.44598	3.9572	21.7769	15.637	0.030057	9.4667	0	9.2157	17.8667	8.2282	6.3725	3.7855	0.18018	15.6135	9.7826	27.2685	27.1994	26.6945	15.6278	28.211	29.6418	25.0727	19.1376	33.4356	0	36.8012	17.3738	7.9738	47.2404	33.4819	19.7262	0	5.0913	17.6	10.015	14.1367	20.8883	0.86957	12.5364	22.5705
HISTO_NET_T1Gd_Bin5	17.7083	0.7358	0.0020571	21.2732	21.9	9.2935	10.0091	23.0532	9.607	0.83621	0.58488	12.8622	12.164	0.43019	11.3601	0.91922	4.3332	22.3443	21.7716	7.8431	35.5825	2.8228	12.391	11.413	18.1945	29.173	16.9547	11.9444	34.9012	12.8864	14.3106	14.3884	31.5951	0	9.7999	17.1644	5.5977	22.283	11.4099	17.3373	0.33251	12.6176	20	25.5884	8.755	10.203	6.9565	9.3294	20.3762
HISTO_NET_T1Gd_Bin6	22.9167	3.9089	0.1728	15.6715	7.4961	1.2641	8.8717	8.452	8.6412	2.386	0.12586	9.1065	12.3476	11.2094	14.3578	11.6052	0.79341	21.8885	21.4731	9.3137	40.7223	29.6096	6.1923	11.6848	10.9819	12.1473	10.832	10.0974	18.5752	5.8676	12.8563	10.8577	8.8957	0.23183	4.7792	10.1613	3.5145	5.0166	0.92298	5.9639	6.3296	20.2269	18.4	40.5775	3.6174	8.7817	10.8696	20.4082	21.0031
HISTO_NET_T1Gd_Bin7	16.1458	11.8648	1.6683	13.6154	2.1017	0.13389	6.2329	3.2051	8.9604	8.9085	0.055527	5.9566	13.8253	38.103	13.3165	16.1324	0.12206	13.1206	18.4854	20.5882	14.8095	38.0781	3.0393	15.4891	4.5603	2.9326	4.735	10.47	6.0395	1.4903	7.3298	4.5774	1.227	10.0125	2.1222	4.8503	1.9941	1.3102	0.12731	2.0452	41.2066	27.1721	5.6	12.9528	0.5992	7.5127	19.1304	18.9504	7.21
HISTO_NET_T1Gd_Bin8	12.5	22.281	11.5198	0.36905	0.56046	0.047255	4.6709	1.2346	5.5845	15.7431	0.018509	3.4528	12.2391	25.0056	13.2218	17.5495	0.15258	1.4863	11.6473	24.0196	3.8331	21.3213	1.8008	13.9946	1.7217	0.48645	0.99582	10.5818	2.1007	0.44416	4.0721	1.7185	0.30675	67.4311	0.56361	0.62827	0.20119	0.18846	0.063654	0.52655	38.8711	25.0138	2.4	2.6874	0.072126	7.6904	23.913	7.2886	2.5078
HISTO_NET_T1Gd_Bin9	4.1667	28.6733	31.1507	0.065902	0.28023	0.0078759	2.7146	0.33238	1.2513	27.3721	0.033316	1.999	7.0129	14.2809	6.1218	26.5694	0	0.099919	10.129	22.0588	1.0454	6.6667	0.63187	9.2391	0.51187	0.11119	0.070671	11.6091	1.1417	0.19286	0.40721	0.28121	0.6135	22.2431	0.069013	0.21361	0.10951	0.089742	0.031827	0.2605	13.0398	6.9729	1.6	0.90135	0	8.9848	25.6522	2.3324	0.94044
HISTO_NET_T1Gd_Bin10	2.3438	32.1683	55.4822	0.052722	0.056046	0.0078759	0.54595	0.071225	0.092375	44.0406	0.014807	0.76729	0.74303	10.9258	1.2307	26.1366	0.061031	0.03747	8.2119	4.902	0.11087	1.0811	0.13901	1.2228	0.18613	0.041696	0.019274	14.4515	0.29684	0.040909	0.17452	0.015623	0.30675	0.025063	0.023004	0.0041885	0.0050935	0.06282	0.015913	0.14965	0.21633	0.69175	1.6	0.26707	0.0055482	6.0406	8.913	0.29155	1.5674
HISTO_ET_T1_Bin1	0.36101	0.13755	0.041911	0.95757	0.15924	0.008867	0.004611	0.016797	0.049593	0.075249	0.24551	0.060973	0.17393	1.2925	0.51145	0.0071984	0.11888	0.094836	0.051921	0.38573	0.019188	0.088523	1.4057	0.22853	0.043773	0.26333	0.03341	0.18557	0.0059899	0.0075922	0.63501	0.031638	0.50159	0.0045582	0.015094	0.0033428	0.030985	1.9123	0.046323	0.049941	0.0065826	0.0089467	0.17625	0.035864	0.2588	0.23477	0.19192	1.194	0.13736
HISTO_ET_T1_Bin2	3.6101	4.2412	0.3772	4.0119	1.1842	0.25714	0.0092219	0.21276	0.92244	0.49201	6.7964	0.30106	0.57471	5.4533	1.6233	0	14.6061	0	0.077882	2.2179	0.03198	1.5392	0.17029	0.88624	0	1.9217	0.66078	5.26	0.021963	0.025307	0.98138	0.18983	1.3819	0	0.090566	0.0234	0.072299	0.050933	0	0.71397	0	0.011929	0.705	0.052417	1.8612	1.3552	1.1515	3.6269	0.2551
HISTO_ET_T1_Bin3	8.7244	12.586	2.2842	10.3517	2.4205	3.7485	0.19827	1.7245	4.9117	6.5467	14.6474	3.1249	3.4256	13.8869	4.3029	0.0071984	50.3646	0	1.1423	9.7396	0.31554	16.5881	0.54958	2.7367	0.35019	21.834	6.4593	39.3761	0.13577	0.030369	2.872	2.0972	2.3032	0.0022791	0.16604	0.080227	0.24014	0.51396	0.030882	7.6095	0	0.074556	3.0844	1.0897	10.9689	7.1177	2.8675	8.7632	0.68681
HISTO_ET_T1_Bin4	10.6498	20.8161	15.0401	11.9036	4.6528	13.4845	1.6023	11.0999	10.7955	28.4962	22.2796	28.2992	13.7326	16.8142	9.0616	0	24.1124	0.002529	5.6075	17.7435	3.4475	20.9372	1.3856	8.2325	1.5102	35.3562	17.5811	40.7007	0.34542	0.22018	4.7049	10.9153	5.8962	0.013675	0.61887	0.87916	0.88566	7.6261	0.036029	22.5307	0	0.69188	11.0597	6.1659	27.011	21.5772	14.5292	13.449	2.7473
HISTO_ET_T1_Bin5	15.7641	18.5007	26.6315	16.774	7.499	28.39	8.8553	35.5449	24.021	30.5395	22.1857	45.0745	29.7263	20.4556	19.8021	0.20155	5.0444	0.055637	20.5348	26.4224	15.9731	22.1651	17.7785	27.4901	6.4456	25.9186	28.432	10.2288	3.1866	7.0861	7.7212	21.7763	16.0712	0.25412	4.5333	7.7052	2.2387	30.8978	0.087498	45.3648	0.0098739	5.3859	23.2871	20.5611	30.5208	36.5276	33.7209	18.1347	28.5518
HISTO_ET_T1_Bin6	18.4717	16.8959	27.5805	15.5935	26.7213	25.6922	27.8571	35.3406	25.4533	17.3593	17.8148	17.1716	20.3191	13.5092	22.7263	10.0561	1.7792	1.6249	24.4548	21.1186	26.5969	14.5521	58.2723	34.3069	19.2055	13.6609	29.4974	2.5148	23.2509	29.1314	15.4135	23.7288	29.9928	28.7713	13.5497	22.9985	20.1792	42.5198	0.4169	22.0073	0.072409	20.9472	25.8868	31.1686	18.3217	22.9431	18.0063	20.5677	48.7834
HISTO_ET_T1_Bin7	17.3285	13.3654	13.5493	14.4544	35.8475	16.8252	37.1735	13.681	18.5479	9.8981	10.0484	4.1538	18.4664	9.4842	20.3024	43.3127	1.0858	19.1404	15.5504	11.4754	31.1914	7.4303	20.2616	15.852	33.5741	0.9729	15.0419	0.99824	42.263	40.8311	24.2604	19.2045	27.5156	67.8134	30.3346	25.4087	36.888	14.6224	4.1176	1.6739	2.3961	36.0641	16.7438	28.5036	9.0545	8.2702	14.9469	15.6342	12.5392
HISTO_ET_T1_Bin8	17.8099	7.7029	6.113	12.5475	16.9523	8.5345	16.7816	2.1388	12.1325	4.9954	4.446	1.048	9.4752	8.7051	13.5535	36.7478	1.0144	61.5371	14.6417	7.5217	18.508	6.7021	0.10063	7.6529	25.0274	0.038192	2.2014	0.37114	26.0902	15.144	23.1924	12.8497	11.8538	3.0494	34.6969	29.2562	27.0734	1.6715	47.9155	0.031444	44.0213	25.1879	11.3902	10.5964	1.7513	1.3659	9.212	9.822	3.8854
HISTO_ET_T1_Bin9	6.7389	3.8744	3.6972	6.3645	4.2128	2.5892	6.5821	0.18756	3.0153	1.3082	1.3308	0.57925	3.3727	6.6277	7.5161	6.9105	0.70138	15.5278	15.3167	2.6037	3.5882	4.6118	0.012385	2.2964	13.0882	0.018091	0.081669	0.25596	4.4685	4.5781	12.3972	7.8373	3.6954	0.071792	14.4956	12.4887	10.7493	0.11113	46.0909	0.014797	40.9143	9.558	6.2789	1.647	0.19853	0.17074	4.177	6.6231	1.9231
HISTO_ET_T1_Bin10	0.54152	1.8799	4.6851	7.0414	0.35034	0.46995	0.93602	0.05319	0.15076	0.28942	0.20526	0.18673	0.73351	3.7712	0.6004	2.757	1.1729	2.0168	2.622	0.77146	0.32833	5.3856	0.063472	0.31771	0.75509	0.016081	0.011137	0.10878	0.23161	2.9458	7.8222	1.3695	0.78821	0.019372	1.4994	1.1566	1.6422	0.074084	1.2584	0.0036993	12.5794	2.0697	1.388	0.17932	0.053178	0.43752	1.1967	2.1852	0.49058
HISTO_ED_T1_Bin1	0.10202	0.34981	0.23582	0.049874	0.044172	0.035713	0.00872	0.037563	0.0024894	0.0091703	0.0064699	0.025465	0.017413	0.0773	0.062342	0.005288	0.91958	0.039273	0.0033827	0.025617	0.29279	0.89979	0.05413	0.016616	0.045231	0.070369	0.016164	0.10361	0.012676	0.025762	0.0033866	0.055386	0.048315	0.053077	0.39924	0.039217	0.013867	0.081477	0.0016252	0.020174	0.021214	0.085009	0.042358	0.0052607	0.092191	0.0013122	0.061494	0.11395	0.32149
HISTO_ED_T1_Bin2	0.99261	1.3293	0.69217	0.443	0.50112	0.44165	0	0.089573	0.36843	0.018341	0.11322	0.076394	0.14734	1.2892	0.093513	0.0042304	4.1194	0.50291	0.018605	0.1537	1.3824	15.2168	0	0	0.38124	0.19951	0.2723	0.84959	0.12113	0.43223	0	0.26381	0.27568	0.75795	2.2514	0.16471	0.018489	1.8468	0.0024378	0.20174	0.084857	2.0626	0.34136	0.020291	2.0753	0.0078735	0.18448	1.6257	1.1862
HISTO_ED_T1_Bin3	4.77	3.8924	2.2337	4.1659	2.83	2.3142	0	0.19648	3.0831	0.37048	0.4448	0.19862	1.6422	7.7313	0.046756	0.015864	14.2394	2.6934	0.29768	1.2723	3.1995	56.7667	0	0.0083079	6.9882	2.8596	7.3198	6.359	1.1845	4.1048	0.01016	3.5549	2.069	10.1633	4.8225	1.3321	0.1248	9.1418	0.063382	0.92632	0.36064	6.6374	1.2832	0.066134	6.0827	0.29263	0.71743	8.2615	3.6417
HISTO_ED_T1_Bin4	10.2073	9.025	3.6705	20.4717	8.9105	5.7617	0.093014	1.0855	12.297	3.47	1.2503	2.2002	10.8014	17.6689	4.9873	0.089897	24.7107	7.4923	4.2758	7.5997	5.3003	24.4903	0	0.66463	23.3329	12.1483	18.2192	27.8317	7.1579	17.9991	0.0254	13.007	10.5099	34.2095	10.4709	10.246	0.41601	15.3015	0.555	8.5554	0.78685	13.6171	4.4999	2.9587	11.5886	1.1141	1.5066	13.8299	11.5515
HISTO_ED_T1_Bin5	19.5269	17.2677	4.2687	23.7077	19.7721	14.3935	0.38659	10.6168	24.2456	15.6335	7.2915	13.5982	19.532	17.289	18.4025	0.94762	27.1853	11.7905	15.8785	17.4878	15.5569	2.2445	0.095028	6.0045	28.7897	20.2872	23.5135	37.3637	19.2428	33.7598	0.10837	18.3679	30.0119	30.8804	17.0275	34.3891	2.1818	19.2395	3.625	35.242	1.7203	20.9727	22.5196	11.6659	18.5854	4.0824	5.9854	20.5341	16.1743
HISTO_ED_T1_Bin6	20.5939	21.8597	8.1445	20.5686	23.1977	23.9896	1.9475	31.1146	28.4514	31.1092	23.7703	24.0489	23.1633	14.4525	21.8625	5.6857	16.2505	13.189	20.6363	21.5353	23.6342	0.16269	1.8765	21.9474	18.6418	23.6502	24.1663	22.3276	22.1809	29.6436	0.60959	20.1752	35.0509	20.9146	25.2031	33.2427	7.4281	26.1271	20.0572	43.3536	4.3046	19.8295	25.6067	23.537	19.2993	16.7364	21.9227	22.5928	22.2937
HISTO_ED_T1_Bin7	19.7392	14.3738	18.217	17.9399	18.6572	29.9477	10.9625	35.4102	22.4731	31.234	34.5297	23.4326	24.9113	13.2707	24.2665	33.155	8.4497	17.1981	24.8089	20.3228	26.7975	0.10293	15.1143	36.698	11.6794	22.4362	14.6893	4.6909	19.8625	13.5623	9.2895	19.84	16.9101	2.1571	21.9926	18.4998	10.2293	18.0554	39.843	11.6117	13.2955	14.4292	22.0785	31.1439	16.2433	34.2405	36.5174	17.955	23.9676
HISTO_ED_T1_Bin8	14.5528	10.7995	31.1826	10.2623	14.7625	18.7886	45.3486	16.8898	8.0489	16.5065	23.2236	16.2974	16.04	13.255	22.556	45.1059	3.5841	22.0145	22.1771	15.9764	18.1558	0.049804	32.679	23.0544	7.9349	14.1001	8.6328	0.43774	17.3498	0.45513	49.3904	13.8524	4.9935	0.22293	11.9512	2.0066	29.9251	8.1858	24.8637	0.063884	35.5685	11.8812	16.0313	19.2225	16.6631	31.4533	23.9315	9.5757	14.8273
HISTO_ED_T1_Bin9	8.2414	16.5935	28.3571	1.8483	10.2295	3.8368	38.6414	4.3284	0.99452	1.6066	8.9106	16.0173	3.3808	10.277	6.8381	14.8055	0.49194	19.0625	9.9046	12.3474	5.3698	0.053124	43.446	10.5843	2.1129	3.8115	3.0736	0.025902	10.7468	0.0057249	38.2925	7.7555	0.11937	0.14862	4.8362	0.077126	41.4348	1.7273	9.9209	0.018493	36.3149	8.1967	6.5954	10.0095	8.7307	11.5294	8.8449	4.7518	5.0607
HISTO_ED_T1_Bin10	1.2739	4.5093	2.9979	0.54274	1.0952	0.49046	2.6117	0.23116	0.035474	0.042183	0.45936	4.1049	0.36433	4.6891	0.88447	0.18508	0.049344	6.0174	1.9992	3.279	0.3109	0.013281	6.735	1.0219	0.093693	0.43691	0.096984	0.010361	2.1409	0.01145	2.2707	3.1279	0.011368	0.49256	1.0454	0.0026144	8.2278	0.29332	1.0677	0.0067246	7.5426	2.2885	1.0016	1.3708	0.63945	0.54196	0.32797	0.75968	0.97556
HISTO_NET_T1_Bin1	5.9896	0.20694	0.0041142	0.079083	1.3311	0.86635	0.015165	0.42735	8.0534	0.14494	1.3512	0.030288	0.23376	0.015029	7.1631	1.0916	0.030516	5.3769	0.0023323	0.4902	0.015839	0.18018	0.29698	1.6304	0.093067	0.9729	0.63604	0.079842	0.19409	0.052598	8.9005	2.0934	6.135	0.056391	0.011502	1.1309	7.6071	0.017948	0.063654	0.016628	0.0040061	4.1782	9.6	0.25038	0.7601	2.0558	1.3043	2.9155	0.62696
HISTO_NET_T1_Bin2	9.6354	0.52886	0	1.1994	3.4889	22.1982	0	13.1292	39.2425	0.35678	18.7458	0.66633	0.96844	0	30.1988	0	1.5563	23.0625	0.0046645	1.4706	0.063356	0.54054	7.1022	16.0326	0	2.8214	6.097	3.2256	0.274	0.49676	13.7871	8.5143	5.2147	0	0.080515	24.9885	46.1086	0	1.1458	0.038798	0	10.1826	15.2	0.28376	7.257	9.3147	1.087	6.9971	5.3292
HISTO_NET_T1_Bin3	18.75	3.0812	0	6.6561	2.0036	33.1259	8.5229	20.2279	24.7313	1.3937	31.095	3.9071	3.6233	0	25.4023	0.0038301	26.3961	24.0867	0.02099	0.98039	0.071276	0.42042	30.1024	20.2446	1.0703	12.4809	16.884	27.5031	0.28542	16.7611	22.0477	25.2929	0.30675	0	0.20129	20.5738	32.1143	0	5.0446	1.3801	0	16.2424	19.2	0.48406	16.3504	31.7513	4.5652	10.2041	18.8088
HISTO_NET_T1_Bin4	15.625	24.3274	0.0082284	14.2349	0.93877	23.4504	35.2442	30.7455	16.6023	5.7977	26.39	12.0646	14.4264	0	17.4819	0.0038301	50.8697	18.6536	2.6284	8.8235	0.29302	0.48048	45.4442	13.7228	2.5593	31.2578	27.1699	47.964	1.0275	28.3736	18.2083	32.4793	0.6135	0	0.62112	9.4785	11.2642	0.53845	14.4653	24.1714	0.0040061	16.9618	24	8.2457	25.4272	24.3909	8.913	20.9913	21.3166
HISTO_NET_T1_Bin5	13.8021	28.4663	0.10491	14.7489	0.70057	10.3489	28.8747	26.2583	8.0366	17.6497	14.7405	37.5972	38.3119	0.090171	10.4765	18.6794	18.462	15.1877	17.5665	12.7451	4.1815	21.3213	14.0971	10.7337	8.8879	31.6609	25.4738	17.7942	4.9549	20.4605	12.4491	14.2478	2.7607	0.037594	3.3586	9.9309	2.5009	8.714	23.6633	31.92	0.0040061	18.2623	8.8	8.1456	27.5743	18.9086	6.3043	8.7464	19.1223
HISTO_NET_T1_Bin6	9.8958	26.029	4.213	20.4956	0.65854	3.8867	18.4258	6.1254	2.0658	26.246	4.3755	33.9929	25.3047	6.1185	4.5756	28.7372	2.3192	9.2238	26.702	11.2745	34.2045	37.5976	2.2305	11.9565	22.7082	10.8687	13.5753	1.9375	18.0158	24.4054	6.4572	8.6393	15.6442	0.30702	26.5873	12.599	0.18591	39.388	19.8918	23.5617	0.29645	11.7322	8	8.5462	13.9814	10	1.5217	10.2041	11.2853
HISTO_NET_T1_Bin7	8.0729	10.7151	24.2841	19.9156	15.833	3.0913	5.7097	2.1842	0.87336	23.7373	1.9323	9.1166	6.4785	30.833	2.8085	24.0415	0.27464	3.5034	29.2838	6.3725	43.2328	30.9309	0.48654	8.4239	34.6208	5.4621	5.7437	0.73455	36.5453	7.2059	3.6649	4.7805	38.9571	0.82707	41.7932	11.3173	0.050935	36.4534	16.8046	12.36	8.7934	7.6093	4.8	22.9678	4.9933	2.9442	5.2174	10.2041	11.2853
HISTO_NET_T1_Bin8	7.8125	5.8174	55.5069	9.2658	50.1892	2.2013	1.4407	0.5698	0.32751	19.2887	0.89583	2.0495	7.2049	52.4778	1.1991	21.5596	0	0.78062	15.0197	18.6275	15.8628	6.7267	0.1011	11.6848	19.1717	2.6407	2.8718	0.46841	30.4715	1.5195	4.1303	2.3121	21.4724	9.1729	22.7226	7.2377	0.053481	13.1114	13.0013	5.2045	44.103	7.969	4	34.0177	2.8573	0.55838	30.6522	12.2449	10.0313
HISTO_NET_T1_Bin9	8.0729	0.66682	15.3028	5.6808	22.8668	0.59857	1.327	0.23742	0	4.6159	0.37388	0.46441	2.9638	8.9288	0.37867	5.5575	0.061031	0.074939	7.4469	26.9608	1.9007	1.1411	0.063187	4.212	8.4225	1.6956	1.2528	0.24485	6.4391	0.45	5.0029	0.95298	7.6687	78.8596	4.4456	2.1571	0.096776	1.6513	5.522	1.0309	40.9302	5.2297	4	15.7904	0.66023	0.050761	27.3913	15.1603	1.2539
HISTO_NET_T1_Bin10	2.3438	0.16096	0.57599	7.7237	1.9896	0.23234	0.43979	0.094967	0.067182	0.76932	0.099948	0.11106	0.48422	1.5367	0.31556	0.32556	0.030516	0.049959	1.3247	12.2549	0.17423	0.66066	0.075825	1.3587	2.4663	0.13899	0.29553	0.047905	1.7924	0.27468	5.3519	0.68739	1.227	10.7393	0.17828	0.58639	0.017827	0.12564	0.39784	0.31593	5.8649	1.6325	2.4	1.2686	0.1387	0.025381	13.0435	2.3324	0.94044
HISTO_ET_T2_Bin1	2.6474	0.022925	0.20057	0.057784	0.10713	0.0022168	0.48184	0.067187	0.085301	0.017365	0.63188	0.50684	0.31004	0.51346	1.0563	0.0071984	0.22191	0.094836	0.15576	1.1572	0.012792	0.20846	1.48	0.3623	0.06566	0.12664	0.03341	0.31995	0.021963	0.012654	2.3669	0.20339	0.39922	0.0034186	0.010063	0.0066856	0.010328	2.4911	0.046323	0.0073986	0.0065826	0.46821	0.66094	0.060693	0.12408	0.40551	0.46286	1.2165	0.15699
HISTO_ET_T2_Bin2	20.9386	0.22925	1.7363	0.23939	1.0626	0	7.2876	0.23516	3.4815	0.046307	8.0897	2.519	0.9755	2.9863	6.5043	0	2.5757	0.056902	0.051921	1.5429	1.0276	1.2507	0.31117	2.1738	0.010943	0.83219	0.15963	2.5468	0.2356	0.037961	18.7762	1.0486	6.8789	0.0045582	0	0.076885	0	2.2549	0.036029	0.022196	0	5.4694	1.8506	1.5449	1.0777	0.96041	1.2418	3.1313	1.5699
HISTO_ET_T2_Bin3	26.5343	2.4072	4.6402	3.6817	10.0382	0.21059	15.5366	2.0352	9.0855	0.9956	16.6316	9.5195	3.5012	7.9674	14.0649	0.0071984	7.208	0.49188	0.62305	3.1823	19.6913	2.3016	0.61615	7.7309	1.554	5.944	0.36751	6.5813	1.3018	2.0676	38.9955	4.5017	29.2558	0.033047	0.24151	0.87916	0.030985	3.1856	0.048896	0.20901	0.15469	15.4479	2.5777	5.0072	7.1188	2.337	6.2204	12.5479	2.4922
HISTO_ET_T2_Bin4	13.1167	8.7116	8.2146	12.8777	31.6637	4.8503	20.0715	9.0815	11.829	13.4001	16.8301	23.5624	8.5904	17.0798	21.4476	0.20875	15.0816	6.1542	6.9574	3.4716	46.7423	7.119	0.8143	18.1595	8.4482	22.7085	1.3178	17.0309	9.7656	4.5275	22.3842	14.3051	29.3479	2.2141	5.4994	10.0284	0.28661	4.7414	0.42977	3.2887	6.0198	22.6679	3.6352	17.5623	24.9158	10.4578	18.4579	17.4138	9.9097
HISTO_ET_T2_Bin5	8.0626	17.8359	14.5851	27.9181	30.8385	13.2917	23.4444	24.7781	17.0819	47.9335	14.6407	29.3091	16.4096	25.72	18.5123	7.1264	22.9434	26.3353	19.6262	11.4754	17.3674	17.2192	1.3376	23.7389	16.1633	30.1399	3.9572	35.7991	27.965	15.9665	9.8571	18.0384	18.6201	23.6536	23.044	29.985	6.3107	14.1733	2.6738	16.9651	27.1895	23.7504	7.05	26.796	36.2321	27.7025	26.5071	23.7216	67.3666
HISTO_ET_T2_Bin6	6.4982	24.7364	26.3621	30.9477	12.922	29.1902	18.0703	31.9784	23.1502	29.7465	14.6568	16.9887	25.5293	23.1468	19.0238	16.9234	28.9111	35.2208	34.1381	23.5294	9.2295	22.0909	7.6028	23.2317	28.1353	19.042	18.8878	26.8021	33.314	31.8318	4.3152	14.4316	9.2333	52.6962	28.0252	30.0719	36.5472	30.4348	22.5024	29.3948	36.8693	17.3267	16.0388	19.9018	23.1716	30.7118	22.6462	25.7716	13.7755
HISTO_ET_T2_Bin7	5.0542	26.9601	22.159	17.7068	6.3959	34.1469	9.049	19.4871	18.3813	6.8245	13.1139	7.7017	25.4008	9.5019	12.7085	39.6631	16.6786	18.6359	34.0343	28.7367	3.8248	16.5225	36.5942	15.9077	37.842	10.5833	43.6966	9.2177	21.3701	17.3179	2.338	19.0734	3.7158	19.8236	13.7761	18.1147	25.8392	27.7631	28.8075	29.0471	18.5564	9.8443	27.9357	11.5179	6.4523	19.2722	9.4152	10.0473	2.4529
HISTO_ET_T2_Bin8	5.1745	17.9734	13.9504	4.5485	3.625	15.9673	4.3458	7.273	11.1585	0.75828	10.1558	4.7407	11.585	5.8428	5.2813	24.7553	4.977	8.9045	3.1672	18.2257	1.4711	13.4955	38.4411	7.2683	6.4456	6.8586	25.8668	1.5454	5.3091	14.0406	0.77933	15.0463	1.3922	1.3663	10.6013	7.1737	17.6203	13.1685	24.2498	13.8503	5.2464	3.5757	24.9614	10.6102	0.65587	6.5201	5.4075	4.1226	1.2559
HISTO_ET_T2_Bin9	4.5728	1.0087	5.0712	1.1557	2.1426	2.1237	1.3994	2.8611	5.1775	0.18523	4.6419	3.304	6.4958	5.8841	1.223	10.2937	1.2205	3.3724	0.9865	7.0395	0.50955	11.2853	11.1851	1.321	0.99584	2.784	5.0672	0.13118	0.64691	8.769	0.12989	10.7751	0.84963	0.080908	9.5195	2.6442	11.3768	1.7364	17.5202	5.2993	2.949	1.0259	14.4085	4.9796	0.21626	1.3446	3.9061	1.6896	0.64757
HISTO_ET_T2_Bin10	7.4007	0.11463	3.0805	0.86677	1.2045	0.21724	0.31354	2.2032	0.56933	0.092614	0.60774	1.8483	1.2024	1.3574	0.1779	1.015	0.18228	0.7334	0.25961	1.6393	0.12366	8.5068	1.6178	0.1059	0.33924	0.98094	0.64593	0.025596	0.069883	5.4285	0.057728	2.5763	0.30709	0.12421	9.283	1.0196	1.9779	0.050933	3.6852	1.9162	3.0083	0.42348	0.88125	2.0194	0.035452	0.28812	5.7349	0.33791	0.37284
HISTO_ED_T2_Bin1	0.99813	6.9961	0.27949	4.7644	1.0403	0.0023809	0.53919	0.24079	0.18671	0.0018341	0.0016175	0.93201	0.5331	0.019653	0.015585	0.0042304	0.092706	0.048	0.0016914	1.0674	0.0060368	0.87323	0.05413	0.016616	3.5022	0.58615	0.0012434	0.0051804	0.085918	1.2509	7.5623	0.0014575	0.076735	0.014862	0.37455	0.026144	0.47148	0.1358	0.0016252	0.01513	0.0019286	0.0022371	0.16943	0.00075152	0.80422	0.019684	0.13324	0.86603	0.54321
HISTO_ED_T2_Bin2	15.5344	23.9649	13.2364	25.4503	15.058	0.0023809	51.1416	5.2636	4.5376	0	0	12.3759	8.1935	0.0013102	0.011689	0.0010576	3.8907	0.49963	0	16.5656	0	16.2428	0	0	15.9343	8.8603	0.0062169	0	3.255	9.7095	58.8848	0	0.98335	0	7.8339	1.4942	10.331	2.0695	0.02519	1.4256	0	0.33333	1.5623	0	6.1729	0.9645	8.1275	4.5505	4.9
HISTO_ED_T2_Bin3	33.9638	24.0412	30.0341	29.2407	23.0058	1.1666	40.7822	14.7969	16.8215	0	0.0016175	27.5274	17.8336	0.039305	1.9014	0.012691	12.8473	5.4065	0.057506	24.0287	0	23.1456	0	0.0041539	16.7517	14.1937	0.32328	0.049214	18.3357	22.0009	31.8731	0.12972	12.7238	0.0021231	13.8829	11.6879	25.4553	11.5807	3.5648	9.0967	0	5.1162	8.1552	0.00075152	16.7298	19.4252	38.4032	9.872	14.9548
HISTO_ED_T2_Bin4	24.625	19.8753	21.3022	24.6934	20.4895	20.035	5.9049	17.1595	24.3308	1.7313	0.0048524	22.8775	21.1795	3.5951	14.5841	0.8133	15.2681	37.1148	2.4677	24.4044	0.4256	14.6922	0.10345	0.91802	17.8276	13.1521	5.1302	2.3623	24.8711	20.5582	1.4224	8.5076	41.1982	5.847	11.8442	15.1207	30.7294	18.3976	15.4945	24.4137	2.4377	12.5389	11.3146	0.031564	24.5032	33.7996	38.3622	22.7409	26.1571
HISTO_ED_T2_Bin5	11.2082	12.663	14.0923	10.4735	15.8424	26.1229	1.2077	17.0709	21.3348	39.9457	1.7097	15.9766	18.3881	34.0015	26.8537	19.3489	14.2902	36.794	15.5013	19.1359	26.5318	10.6747	2.9603	10.2187	20.0633	13.5627	24.1054	27.1712	19.9569	16.3876	0.20997	15.2895	31.3335	56.4956	11.8401	14.8684	18.5218	18.881	18.5759	16.7577	25.4224	15.5679	11.8055	7.8865	23.3577	26.6308	12.3091	28.6056	22.7316
HISTO_ED_T2_Bin6	6.0329	6.9007	8.2667	3.6848	12.499	24.4301	0.30811	17.6825	12.3481	43.4671	47.594	13.6134	15.969	29.2364	27.3953	31.2872	14.2409	14.0039	25.3721	11.6899	21.4941	8.7655	16.5422	27.0401	17.5433	13.9393	36.0381	41.047	16.6174	12.466	0.023706	13.1921	10.7628	26.8211	14.064	15.4631	9.1291	20.3313	17.7714	14.6277	27.2757	15.5858	12.0795	17.8787	17.8674	14.5214	2.0908	20.6442	13.9017
HISTO_ED_T2_Bin7	4.3978	3.7779	4.3605	1.0884	8.254	17.1327	0.071214	17.8501	10.4256	11.4353	43.3805	5.3323	10.8282	24.5919	23.0898	30.6537	17.022	4.5665	27.0736	2.0835	19.4567	8.1778	34.6349	34.5047	6.2387	14.1937	27.5222	24.8167	11.4848	12.4689	0.01016	13.7402	2.3021	9.314	15.9107	16.6318	4.2988	15.899	19.0748	15.5591	21.8622	15.1227	13.1983	19.6756	6.8163	4.2884	0.32797	8.8312	12.4993
HISTO_ED_T2_Bin8	2.5918	1.2275	3.3822	0.35792	3.7272	6.7307	0.01308	8.3158	6.1121	2.5163	6.664	1.1408	4.8582	8.0589	5.4705	13.0816	14.3904	1.3014	23.8719	0.74289	23.284	8.6626	34.3462	24.9818	1.5249	16.6527	6.5949	4.2661	4.1917	4.4597	0.0084665	17.1392	0.46609	1.1613	15.9683	14.9324	0.84589	7.4525	16.4314	11.6201	17.9279	14.4941	16.7265	27.7831	2.8364	0.31494	0.16398	2.7272	2.5885
HISTO_ED_T2_Bin9	0.61211	0.46429	3.3953	0.18483	0.077681	3.3273	0.0218	1.4919	3.3171	0.76113	0.60493	0.2139	1.8632	0.43236	0.47925	4.1585	6.772	0.20618	5.5815	0.24763	7.4525	6.2786	10.9956	2.2722	0.52339	4.5392	0.2723	0.25902	0.93101	0.68127	0.0016933	19.7161	0.12505	0.19108	7.9341	8.1963	0.15254	3.8838	7.8643	5.489	4.8831	11.9639	18.7746	24.0435	0.80814	0.028869	0.051245	0.90781	1.3137
HISTO_ED_T2_Bin10	0.035844	0.089042	1.6507	0.061609	0.0060926	1.05	0.010173	0.1281	0.58563	0.14122	0.038819	0.010186	0.35362	0.023583	0.19871	0.6388	1.1857	0.058909	0.072729	0.034156	1.3492	2.4869	0.36327	0.043616	0.090463	0.32014	0.0062169	0.023312	0.27043	0.017175	0.0033866	12.2841	0.02842	0.15286	0.34711	1.5791	0.064713	1.3688	1.1961	0.99524	0.189	9.275	6.2142	2.6995	0.10396	0.0065612	0.030747	0.25449	0.41018
HISTO_NET_T2_Bin1	5.7292	0.7358	0.0041142	0.092263	2.8443	0.0039379	0.15165	0.2849	0.033591	0.10035	0.059229	0.41393	0.21706	0.015029	0.37867	1.0954	0.061031	0.20608	0.0023323	3.4314	0.13463	0.3003	0.088462	0.67935	0.4188	0.43085	0.39833	0.22356	0.14842	9.1462	3.025	0.046868	1.8405	0.056391	0.017253	0.025131	0.073855	0.017948	0.04774	0.066511	0.0080122	0.44272	2.4	0.95143	0.39392	0.10152	3.0435	2.9155	5.0157
HISTO_NET_T2_Bin2	20.8333	4.8057	0.0144	0.72492	25.571	0	1.6303	0.59354	0.083977	1.4271	0.24432	1.4437	1.2106	0	1.42	0.0038301	0.33567	0.89302	0	12.2549	5.8605	0.6006	0.46758	5.163	0.046533	0.75052	1.5612	1.7246	0.39959	12.8923	13.8453	0.68739	12.8834	0	0.10927	0.36021	0.31579	0.017948	0.50923	0.18291	0	3.2097	4	2.1532	1.4536	0.1269	5.2174	14.2857	8.1505
HISTO_NET_T2_Bin3	26.0417	9.8413	0.13371	1.6212	40.4792	0.01969	1.3118	3.5613	0.30232	15.4867	0.84031	7.0369	2.4879	0.099564	1.8618	0.0038301	2.899	2.192	0	22.549	18.9831	1.3213	0.56868	4.0761	0.1396	2.5851	3.5143	3.5024	1.37	7.7143	28.7376	7.3114	25.4601	0.050125	0.57511	2.3204	0.18336	0.17948	4.599	0.65957	0.5248	7.0006	8	2.6039	6.2805	0.86294	10.8696	14.5773	7.21
HISTO_NET_T2_Bin4	17.1875	18.9239	0.60273	5.4567	18.0328	0.37017	0.12132	11.6097	0.46187	37.5404	1.4437	16.8097	5.1762	1.5404	2.6822	0.6741	3.0211	2.1045	0.0046645	18.6275	11.618	2.4625	0.63819	9.2391	2.2336	7.1994	6.2576	14.8028	4.6695	8.8481	27.3997	16.5755	43.5583	5.5514	1.1387	5.7675	0.043294	1.6513	4.6308	1.3579	9.851	4.6486	12	1.9195	18.4254	4.797	0.86957	19.242	11.2853
HISTO_NET_T2_Bin5	7.8125	46.8384	1.3227	8.1719	3.4468	1.6146	0.12891	15.9544	1.6208	21.8753	1.9323	17.4154	6.8041	8.7804	10.0978	11.2375	5.737	3.7969	1.3737	20.5882	6.5574	0.48048	1.0615	12.3641	6.9335	22.7797	11.1725	35.9078	9.9783	17.5735	14.6015	17.2473	4.908	51.084	1.5643	5.9644	0.10951	8.2473	5.8561	4.4951	11.6497	7.0006	20.8	4.3565	26.964	13.401	0.65217	20.6997	17.5549
HISTO_NET_T2_Bin6	5.7292	16.5785	4.2685	15.5529	0.50441	7.7853	2.8587	16.7854	4.0645	9.2987	1.7435	14.5886	13.6417	17.9535	24.9606	15.5502	10.65	9.9482	14.327	7.8431	5.9159	0.48048	3.45	9.6467	21.1261	29.5344	24.176	28.871	35.0953	14.8209	9.075	15.0289	0	34.6491	1.6333	7.6021	0.17827	26.8689	13.7969	8.1698	27.8303	13.5861	12	5.8254	26.1762	30.8376	1.3043	17.2012	14.7335
HISTO_NET_T2_Bin7	4.9479	1.6326	13.9863	29.656	0.50441	20.8002	10.7598	13.509	8.2214	5.82	4.6791	12.3776	22.2491	29.6889	31.6504	20.5561	27.4947	17.542	61.4012	2.451	8.4026	2.7628	10.9251	15.3533	38.3434	14.3989	27.761	11.1247	35.5977	11.7936	2.7341	12.4824	0	7.6253	1.8346	9.6545	1.9508	27.5509	23.8383	11.4732	16.6012	25.5949	22.4	5.2913	15.84	32.8173	1.5217	3.207	18.1818
HISTO_NET_T2_Bin8	2.6042	0.48287	34.5943	30.2227	0.91075	39.8126	15.9766	18.2811	14.7632	4.3037	12.2788	9.8637	27.4503	18.6091	19.7223	15.5272	29.0815	23.5496	21.1419	3.4314	10.7864	18.979	21.6479	26.2228	23.1736	8.9507	17.4494	3.2469	9.4417	8.8715	0.34904	12.1231	2.454	0.71429	4.1523	10.999	8.8473	16.7998	15.9612	14.6436	10.6722	23.326	11.2	16.7084	3.2512	13.5787	4.3478	3.4985	9.0909
HISTO_NET_T2_Bin9	3.3854	0.11497	37.1801	6.208	1.7795	26.9276	28.1771	5.7692	21.8425	3.3895	35.6297	12.206	18.7844	18.8176	5.8378	24.21	15.1968	21.7261	1.6046	3.9216	12.6554	53.6937	29.1672	14.538	5.4909	7.1438	7.4205	0.56422	2.6145	5.1312	0.11635	12.9511	3.0675	0.14411	19.3237	20.0419	32.9547	15.1754	18.0617	16.1567	11.3252	9.6846	5.6	30.913	0.93764	3.1726	6.7391	2.3324	5.9561
HISTO_NET_T2_Bin10	5.7292	0.045988	7.8931	2.2934	5.9269	2.666	38.8838	13.6515	48.606	0.75817	41.149	7.8445	1.9786	4.4954	1.3885	11.1418	5.5233	18.0416	0.1446	4.902	19.0861	18.9189	31.9853	2.7174	2.094	6.2265	0.28911	0.031937	0.68501	3.2085	0.11635	5.546	5.8282	0.12531	69.6515	37.2649	55.343	3.491	12.6989	42.7946	11.5375	5.5064	1.6	29.2772	0.27741	0.30457	65.4348	2.0408	2.8213
HISTO_ET_FLAIR_Bin1	0.66185	0.091701	0.062867	0.0082549	0.10713	0.0044335	0.011527	0.078385	0.059512	0.063672	0.0093911	0.16387	0.11343	0.20066	0.1223	0.22315	0.035663	0.094836	0.051921	0.77146	0.0085281	0.4826	1.5311	0.14492	0.043773	0.060304	0.38978	0.057591	0.065889	1.478	0.15875	0.36158	0.27638	0.011395	1.5396	0.020057	0.067135	2.0281	0.046323	0.049941	0.0065826	0.020876	0.705	0.0082763	0.049633	0.11738	1.5015	0.18022	0.5102
HISTO_ET_FLAIR_Bin2	2.2262	0.13755	0.67956	0.057784	0.61671	0.042118	0.04611	0.5487	0.47014	0.057884	0.018782	0.78503	0.78645	0.9738	0.33356	1.742	0.20605	0.021496	0.025961	0.77146	0.13645	3.4096	0.61305	0.65771	0.021887	0.2573	0.93177	0.14078	0.27753	3.4342	0.51956	1.1299	2.3749	0.017093	5.7308	0.50811	0.14202	2.3707	0.025735	0.14242	0	0.33997	1.9388	0.035864	0.27653	0.35215	13.4003	1.0363	0.60832
HISTO_ET_FLAIR_Bin3	4.2118	0.22925	3.6373	0.24765	1.6764	1.8288	0.85764	2.164	5.5981	0.20838	0.061713	2.2179	1.9888	2.7738	1.9902	5.3052	1.5296	0.034141	0.15576	1.6393	4.4964	8.4183	0.85301	1.9341	0.087547	2.9911	2.1828	0.44153	0.62295	6.6584	2.7132	8.0045	8.4348	0.18233	9.3031	6.9931	0.46478	3.1115	0.11581	0.74726	0.33242	9.4179	2.2913	0.29519	1.06	0.61893	27.049	9.5968	0.39246
HISTO_ET_FLAIR_Bin4	7.2804	1.3067	7.5919	3.2855	7.7827	4.7971	4.2305	6.4136	14.4753	2.3269	0.2871	7.7703	4.2272	5.7188	5.8039	12.4172	5.2702	0.13656	0.46729	4.3394	37.7985	17.165	1.175	3.8515	0.43773	16.6338	6.0584	0.80627	2.5777	33.0263	12.5848	17.6452	17.8831	2.1572	19.361	20.4312	1.872	3.4866	1.0062	4.4799	3.5382	26.5597	3.1725	1.6056	2.861	0.73631	26.4168	17.6842	0.64757
HISTO_ET_FLAIR_Bin5	15.5235	6.7171	15.5131	18.7469	27.3872	9.6362	8.3527	12.4465	19.6548	7.1602	3.6893	17.7966	9.1954	11.8744	14.3985	15.4765	10.5128	1.0811	6.7238	7.0395	29.0785	20.5117	1.5249	11.3093	7.5509	35.0567	37.2633	3.8266	13.6131	15.9943	34.4783	23.9186	19.306	13.1071	20.1358	30.4931	10.3543	4.2969	15.5695	18.406	14.6694	30.1056	4.8689	4.7892	7.7321	1.4086	11.5715	13.0885	1.0793
HISTO_ET_FLAIR_Bin6	14.7413	16.0018	35.2353	36.2803	35.2047	25.9227	11.2254	26.1191	31.7893	26.8118	16.484	30.056	15.5702	22.3088	25.1612	20.9257	19.9358	8.2229	17.3416	11.4754	9.8734	15.9228	5.824	28.9226	12.2565	19.7214	45.575	9.6433	24.5348	9.3764	32.4145	19.5119	19.5414	38.7766	14.4302	17.8506	17.8011	8.816	31.7901	40.0655	33.4167	19.8288	11.1919	14.8008	23.3134	12.1972	3.7029	11.6017	2.394
HISTO_ET_FLAIR_Bin7	8.1829	30.8345	18.4768	26.6469	17.0508	35.7784	13.155	27.5132	8.3039	34.4061	28.3342	20.205	33.8249	25.5489	24.8721	28.3688	32.3506	40.3407	26.1163	14.8505	7.575	11.5652	16.6638	27.8357	16.984	10.3743	7.391	22.9147	26.1161	6.9165	10.8529	12.4113	18.0162	22.032	7.4465	10.5098	46.4444	15.9883	20.4128	23.5795	18.0858	8.8542	20.1807	22.8537	33.637	34.2653	2.8788	11.4665	5.3964
HISTO_ET_FLAIR_Bin8	5.1745	35.9927	8.6606	7.8504	7.942	17.9557	17.9089	16.209	9.7044	19.5994	28.8641	8.3724	25.1739	13.6863	19.3685	12.7052	20.6491	43.3868	31.2305	17.6471	7.801	11.1939	45.005	17.5408	22.3134	6.3359	0.14849	38.8098	22.9035	10.0977	3.1606	4.8768	9.3561	15.4135	7.4063	7.0165	17.61	21.628	14.8695	8.6768	14.7089	3.3669	25.5783	24.8731	25.3696	34.0092	2.9804	14.3951	29.9058
HISTO_ET_FLAIR_Bin9	4.8135	6.1669	4.9305	2.5177	1.8878	3.7796	27.3452	6.4444	8.3733	7.577	16.869	6.5394	6.9192	8.4691	6.9157	2.2891	8.0124	5.9709	15.4984	17.0685	2.6245	6.0539	23.203	6.7945	22.8387	5.0876	0.037122	22.0349	8.5077	8.0149	1.4865	4.8226	3.593	7.3193	7.1296	4.3189	3.6382	21.4845	15.3894	2.5248	8.2447	1.2257	18.5724	21.4826	4.9066	14.4061	2.0095	16.1072	52.3352
HISTO_ET_FLAIR_Bin10	37.1841	2.5218	5.212	4.3586	0.34455	0.25493	16.8669	2.0632	1.5711	1.7886	5.3824	6.0935	2.2005	8.4455	1.034	0.54708	1.4979	0.71064	2.3884	24.3973	0.60762	5.2771	3.6071	1.0089	17.4655	3.4815	0.022273	1.3246	0.78069	5.0033	1.6308	7.3175	1.2181	0.98343	7.517	1.8586	1.6061	16.7894	0.77462	1.3281	6.9973	0.28033	11.5003	9.2557	0.79413	1.8888	8.4895	4.8434	6.7308
HISTO_ED_FLAIR_Bin1	0.79685	0.01272	0.0065505	0.067476	0.025894	0.18928	0.01308	0.0096315	0.011825	0.018341	0.01294	0.061115	1.4761	0.0013102	0.15975	0.028555	0.0044858	0.024	0.10486	0.025617	0.39541	2.5367	0.055333	0.016616	0.10339	0.0085062	0.91264	0.038853	0.029578	2.0467	0.016933	0.49556	0.002842	0.25053	0.71754	0.065361	0.43912	0.0054318	0.017064	0.13449	0.0038571	0.15436	0.007475	0.016534	0.0098076	0.010498	0.24598	0.060774	0.016629
HISTO_ED_FLAIR_Bin2	20.5636	0.20988	0.19433	1.7397	0.29854	7.1319	0.67144	0.16566	0.43253	0.46768	0.025879	1.1306	11.08	0.0013102	1.5936	0.8482	0.18093	0.59236	1.1653	0.017078	7.5732	24.1483	0.0024058	0	0.15185	0.048717	7.8706	0.20463	0.55635	24.8433	0.011853	4.6918	0.02842	11.66	10.0209	6.3413	4.2156	0.027159	0.20802	1.5181	0.12343	2.3176	0.084716	0.61024	0.013731	0.030182	3.6589	0.53177	0.11086
HISTO_ED_FLAIR_Bin3	30.793	0.94766	2.0219	19.1428	4.9289	15.859	16.2789	3.2632	5.2707	15.9178	0.10028	10.1451	15.9597	0.039305	5.4004	4.8364	4.9658	5.9531	8.2488	0.40987	18.6598	18.6566	0.027667	0.002077	2.1388	2.3369	38.1232	0.68122	3.7156	18.7233	0.018626	10.3135	0.26431	33.7657	11.6343	12.4984	14.9533	0.10864	2.424	8.7403	9.2166	7.6061	1.3405	6.052	0.11377	0.41598	21.236	1.6371	0.25497
HISTO_ED_FLAIR_Bin4	16.6703	3.9051	21.9027	27.9088	18.7608	12.5591	42.3794	13.015	17.7992	28.8735	0.45774	26.4171	15.519	0.49655	11.7631	9.1568	13.6966	26.9824	14.0535	5.5674	14.0658	12.2186	0.35966	0.010385	6.7072	10.335	38.6392	2.2353	11.12	12.1855	0.02032	11.446	2.4271	16.3797	8.9535	12.1755	27.8913	1.0158	11.7151	20.4983	20.7977	10.7514	7.5572	8.2743	1.6673	2.3384	32.223	6.0546	0.52104
HISTO_ED_FLAIR_Bin5	8.6054	29.2438	36.0736	25.4503	17.8773	12.321	26.9914	15.8958	22.0294	21.7611	10.7141	16.7201	12.9271	4.3773	15.5231	14.0873	12.6245	29.1032	13.9047	27.3418	10.4377	9.652	3.0072	0.13708	12.2092	12.0648	13.0965	13.5286	15.2201	10.3564	0.060959	9.4827	20.0477	9.9998	8.6887	11.9572	16.6497	6.0619	13.4451	13.7972	14.9367	9.8633	12.8196	7.8369	7.1399	9.956	26.668	16.5989	0.77047
HISTO_ED_FLAIR_Bin6	6.1128	32.3857	18.9615	16.6784	14.2202	12.1365	9.2709	13.6006	15.6913	14.9659	44.4788	12.8953	11.0304	20.2854	16.0296	12.7971	11.3954	17.9476	12.7748	24.4556	9.3541	8.5364	10.6973	0.77263	11.2594	11.1029	1.3167	19.1727	19.0935	11.2981	0.11684	8.3837	33.5616	8.3671	10.4503	13.4226	10.5944	13.7317	12.457	10.2618	10.8636	9.8544	12.3436	7.519	24.5562	21.0616	9.7776	23.7665	2.1451
HISTO_ED_FLAIR_Bin7	5.2719	18.9722	12.791	8.0913	14.1867	12.8519	2.9779	12.9101	10.4623	10.102	27.332	12.3708	10.6045	38.5452	17.4089	12.9314	10.4459	9.4265	12.5195	16.4034	10.1388	7.9853	14.324	3.1882	10.1286	12.4731	0.014921	18.1029	14.7849	15.0136	2.5366	10.0934	26.8175	7.5009	13.7608	17.4684	8.1261	17.8381	13.42	9.4767	9.4288	10.7559	18.954	9.7014	30.5271	21.2624	3.6999	30.8049	15.6477
HISTO_ED_FLAIR_Bin8	4.5357	8.8914	6.4741	0.90066	11.6019	11.4055	0.91706	14.0909	10.0933	4.5796	12.1488	11.1688	9.695	28.373	25.751	19.386	12.3479	4.7149	13.6019	11.7582	11.1832	8.4136	23.4901	18.8755	11.7925	17.2389	0.012434	24.6354	13.9117	5.3299	48.4845	14.5506	12.8062	5.3799	17.992	19.2227	5.2695	18.6203	17.1229	12.0051	9.8935	13.8073	25.6391	17.763	24.7582	21.6167	1.9268	14.0122	38.3792
HISTO_ED_FLAIR_Bin9	3.8353	3.6761	1.3953	0.0088013	9.2654	7.795	0.37496	16.2291	10.7598	1.9936	3.9644	8.495	6.8875	6.6216	5.1393	18.4817	16.4239	2.5582	15.1157	8.4536	13.4078	5.8204	31.8213	47.3882	19.6465	21.6428	0.0049735	14.9636	12.9187	0.15744	40.5226	21.092	3.5554	3.7897	14.8529	6.7414	4.4976	21.3036	19.9621	13.5568	12.4875	15.0064	15.7298	24.8679	10.6393	15.8717	0.5227	5.5418	28.4075
HISTO_ED_FLAIR_Bin10	2.8152	1.7554	0.17905	0.011735	8.8343	7.7509	0.12499	10.82	7.4495	1.3205	0.76506	0.59587	4.8207	1.2591	1.2312	7.4466	17.9147	2.6978	8.5109	5.5674	4.7842	2.032	16.215	29.6093	25.8626	12.7484	0.0087037	6.4367	8.6495	0.045799	8.2109	9.4507	0.48883	2.9065	2.9292	0.10719	7.3634	21.2873	9.2286	10.0113	12.2483	19.8832	5.524	17.3587	0.57472	7.4365	0.040996	0.99138	13.7465
HISTO_NET_FLAIR_Bin1	1.0417	0.068981	0.0041142	0.026361	0.93877	0.047255	0.14407	0.52232	15.4686	0.17839	0.048123	0.020192	0.70129	0.015029	6.6583	1.0839	0.091547	0.031225	0.0023323	1.4706	0.41182	0.96096	0.0063187	1.3587	0.093067	0.48645	3.0967	0.026614	0.091335	10.5663	1.8034	0.26558	1.5337	0.056391	0.05176	18.8063	0.01528	0.071794	0.15913	0.12748	0.012018	3.1544	6.4	0.15023	0.21638	0.48223	4.5652	2.0408	0.62696
HISTO_NET_FLAIR_Bin2	1.8229	0.16096	0.11108	0.42177	9.3036	0.29141	0.50804	0.61728	30.9372	0.18954	0.15177	0.19182	2.0371	0	24.5819	0	1.0986	0.068694	0	0.98039	7.3652	1.0811	0.037912	5.0272	0	0.61154	4.8506	0.13307	0.42242	13.2079	5.8755	2.4371	3.681	0	0.5061	22.8482	0.028014	0.21538	0.76384	1.1418	0.016024	12.5623	0.8	0.4006	0.56591	1.3706	15.8696	8.4548	0.94044
HISTO_NET_FLAIR_Bin3	1.0417	0.25293	0.74467	2.5702	31.8341	0.73246	0.872	1.2108	23.2449	0.83621	0.25542	1.3327	3.9072	0	22.4992	0	2.014	0.20608	0	4.902	16.5835	2.2823	0.18324	10.3261	0	4.0306	8.3713	0.33002	0.58226	9.8592	18.441	13.9197	5.2147	0	1.2135	13.9686	0.071309	0.61922	3.1827	2.1893	2.1753	22.4958	8.8	1.0015	1.5036	1.1675	2.8261	28.2799	1.8809
HISTO_NET_FLAIR_Bin4	4.6875	1.0347	2.1929	4.7581	35.0988	2.2013	3.215	2.849	15.0823	4.7385	0.33686	4.4422	5.0259	0	16.3459	1.4708	2.9905	0.35596	0	17.6471	9.9628	0.84084	0.56237	26.2228	0	15.4274	12.4831	1.2455	1.8838	25.4924	32.6934	39.4157	5.8282	0.2381	1.6046	11.6272	0.38456	1.8397	6.9542	11.8723	5.6165	28.2236	9.6	2.8877	5.2541	18.4772	0.43478	8.4548	11.9122
HISTO_NET_FLAIR_Bin5	8.5938	6.4613	4.6696	8.0401	16.7577	17.7955	6.6727	9.9715	9.3551	20.1026	1.551	17.5063	9.8764	0.0093928	11.8965	23.7696	8.1172	1.2178	0.0046645	25	3.9835	1.2012	0.76456	27.1739	1.2564	47.5469	32.7337	2.012	4.738	11.1916	20.5934	28.7611	7.362	7.8195	1.087	6.4251	31.5107	4.0564	21.3717	48.7695	9.7148	13.9181	20	2.6874	21.771	36.1929	0	4.0816	13.1661
HISTO_NET_FLAIR_Bin6	20.3125	11.014	13.0544	10.1358	4.2315	33.8072	12.7464	11.7521	3.3423	28.5651	5.5083	20.7572	21.982	0.031936	6.3111	29.2121	20.1404	13.4016	0.42447	10.7843	3.8014	20.3604	0.78352	19.0217	6.2355	19.1939	33.813	6.1692	9.75	12.3663	6.6899	5.9991	11.0429	53.0952	1.1272	4.5068	54.7598	9.073	32.7817	18.8394	19.3654	9.2695	14.4	1.6358	28.3012	19.4416	0	2.6239	28.5266
HISTO_NET_FLAIR_Bin7	13.5417	19.8206	52.847	15.3025	0.95278	33.9293	22.4295	18.9459	1.7719	19.0991	28.4112	17.2741	38.5874	1.3094	4.3231	24.3862	31.8279	44.008	8.2422	15.6863	7.088	32.7327	11.5885	5.7065	11.8195	3.9472	4.5936	33.8745	37.5043	6.9254	5.1774	2.4059	23.0061	26.0965	2.3464	5.6377	12.805	28.6458	27.3393	9.0234	19.4936	3.8462	16.8	8.3625	21.771	10.8122	0.21739	1.7493	25.3918
HISTO_NET_FLAIR_Bin8	7.8125	38.6526	22.2928	20.0738	0.51843	9.0966	22.7404	17.0465	0.55425	9.3767	37.3806	12.6502	14.1927	24.273	3.4711	13.999	28.3796	27.5651	46.6824	12.2549	9.1708	28.4084	46.1203	1.087	23.4993	1.6678	0.044973	38.6544	30.0263	4.7163	4.5375	0.98422	24.8466	6.1905	5.8259	8.666	0.22921	30.1445	4.9809	4.8886	12.7233	3.0437	13.6	14.4884	11.3682	7.1574	2.3913	9.3294	12.8527
HISTO_NET_FLAIR_Bin9	5.4688	20.0276	3.8098	20.2583	0.33628	1.6067	23.9233	17.189	0.041989	5.9092	19.8823	11.1661	2.8135	61.3259	3.124	5.4311	5.0351	12.4336	37.0805	4.902	15.7836	10.6907	31.9411	2.038	44.2066	3.0716	0.0064247	15.8833	12.2617	2.5656	1.4543	1.9841	11.3497	5.8709	31.5908	5.977	0.11715	23.8894	1.5436	2.4997	11.4935	2.352	7.2	27.1407	8.2668	4.0102	0.65217	21.8659	3.7618
HISTO_NET_FLAIR_Bin10	35.6771	2.5063	0.27359	18.4131	0.028023	0.49224	6.7486	19.8955	0.20155	11.0046	6.4744	14.6593	0.87661	13.0354	0.78889	0.64729	0.30516	0.71192	7.5635	6.3725	25.8494	1.4414	8.0121	2.038	12.8897	4.0167	0.0064247	1.6714	2.74	3.1091	2.7341	3.8275	6.135	0.63283	54.6469	1.5372	0.078949	1.4449	0.92298	0.64849	19.3895	1.1345	2.4	41.2452	0.98202	0.88832	73.0435	13.1195	0.94044
SPATIAL_Frontal	0	0	25.1489	63.4127	0.12776	95.3415	3.7747	0.78544	0	9.5605	9.7468	0	0	84.3052	93.0109	22.6185	71.963	67.8659	98.9889	0	0	0	3.1957	0	100	0	13.3314	27.6821	18.0247	57.8658	0	99.9883	15.7036	7.8921	0.035006	93.8178	3.762	10.9191	4.0269	82.4795	7.659	26.7444	1.5414	0.93921	0	6.5329	0.049068	0	0
SPATIAL_Temporal	100	4.3321	1.31	0	18.2056	0.0070852	11.2395	71.6663	64.3712	81.0446	33.1789	99.2944	99.7166	0	0	7.7688	0	0.11131	0	100	29.7733	99.6452	83.3743	1.5357	0	76.8376	57.8321	66.2129	36.2028	0.041684	87.6312	0	55.4555	33.5221	8.7476	0	74.895	87.3342	90.0508	0	80.0373	0	93.2563	6.7671	35.7588	71.9803	99.9509	0	100
SPATIAL_Parietal	0	93.4502	25.4551	0	51.1556	0	78.6614	6.4167	34.5929	0.091052	52.3666	0.35898	0.17546	0	6.4357	67.0653	0	0	1.0023	0	33.7253	0.15138	4.2728	13.5684	0	2.3445	5.3403	1.1	3.0766	42.0675	5.6916	0	0	43.7722	85.3831	0.19151	6.3398	0	0.79036	0	6.7978	72.478	2.1195	91.8671	16.64	1.9309	0	100	0
SPATIAL_Basal_G	0	0	31.7838	33.8771	16.7712	2.68	0.0024899	14.9767	0.003227	7.4994	1.3123	0	0	9.1129	0.55339	0	23.1002	21.7598	0.0087413	0	0	0	4.1712	0	0	0	12.1433	1.6809	27.7589	0	0.52464	0.011688	1.1897	5.7482	0	3.6287	8.1115	0.037362	1.7095	10.4493	0.31003	0	0	0	0	1.9953	0	0	0
SPATIAL_Insula	0	2.2176	0.64648	2.4865	0.22648	1.9626	0	3.8651	1.0326	1.192	0.5909	0.068082	0	1.2213	0	2.5473	4.9368	1.5508	0	0	0	0.18922	4.9861	0	0	0	11.3312	2.8634	14.48	0.02501	6.1526	0	27.6513	0.96031	0	2.362	6.4871	1.7093	3.4225	3.622	5.1959	0	3.0829	0	0	17.5606	0	0	0
SPATIAL_CC_Fornix	0	0	15.5835	0.22365	13.4785	0.0088565	0.3959	0	0	0	0.016497	0	0	5.3606	0	0	0	8.7066	0	0	0	0	0	0	0	0	0	0.0034375	0	0	0	0	0	3.5439	0	0	0	0	0	3.4492	0	0	0	0.048165	0	0	0	0	0
SPATIAL_Occipital	0	0	0	0	0	0	5.926	0.01775	0	0	2.7535	0.10522	0.10798	0	0	0	0	0	0	0	36.5015	0.014192	0	84.8959	0	20.6342	0	0.43312	0	0	0	0	0	4.3288	5.8343	0	0.0046502	0	0	0	0	0.77757	0	0.37844	47.6011	0	0	0	0
SPATIAL_Cere	0	0	0	0	0	0	0	0	0	0	0	0.099028	0	0	0	0	0	0	0	0	0	0	0	0	0	0.18371	0	0	0	0	0	0	0	0	0	0	0	0	0	0	0	0	0	0	0	0	0	0	0
SPATIAL_Brain_stem	0	0	0.072304	0	0.034843	0	0	2.272	0	0.61253	0.034494	0.074271	0	0	0	0	0	0.0056597	0	0	0	0	0	0	0	0	0.021689	0.024062	0.45703	0	0	0	0	0.23239	0	0	0.39992	0	0	0	0	0	0	0	0	0	0	0	0
ECCENTRICITY_ET	0.68825	0.70048	0.72533	0.7037	0.51683	0.63508	0.58418	0.82373	0.58655	0.86589	0.65337	0.75163	0.63194	0.67894	0.77076	0.55384	0.68618	0.51671	0.6789	0.74542	0.51787	0.57351	0.77216	0.61291	0.83031	0.55652	0.67504	0.8272	0.51659	0.53196	0.67932	0.5852	0.60727	0.65251	0.59017	0.62723	0.71348	0.68262	0.60495	0.47685	0.62323	0.74495	0.7506	0.67599	0.62921	0.81284	0.75399	0.48559	0.66278
ECCENTRICITY_ED	0.62206	0.82905	0.61369	0.54238	0.53834	0.614	0.60539	0.68868	0.7984	0.5937	0.63562	0.70498	0.75873	0.61154	0.89294	0.79816	0.64888	0.62858	0.58463	0.60003	0.56272	0.70922	0.74205	0.69737	0.5941	0.72642	0.664	0.81822	0.83184	0.51293	0.78042	0.78885	0.67244	0.66442	0.70916	0.53449	0.729	0.60677	0.7516	0.65144	0.67371	0.56799	0.55231	0.6222	0.66804	0.87743	0.73913	0.57422	0.7506
ECCENTRICITY_NET	0.59771	0.67035	0.78056	0.69653	0.48773	0.67309	0.63473	0.85304	0.79936	0.81543	0.76132	0.82886	0.64734	0.58927	0.66033	0.52149	0.74876	0.6853	0.49194	0.76736	0.65299	0.82743	0.76627	0.6531	0.78506	0.51806	0.62448	0.79914	0.58628	0.61226	0.68704	0.52965	0.57982	0.68357	0.64702	0.53873	0.79889	0.58075	0.61346	0.62785	0.6155	0.76094	0.59252	0.73325	0.6854	0.82674	0.55248	0.5922	0.63396
SOLIDITY_ET	0.73997	0.52168	0.27673	0.51291	0.7044	0.53333	0.54466	0.7253	0.71841	0.54174	0.58698	0.64257	0.52145	0.22833	0.48993	0.37389	0.6809	0.54925	0.1411	0.7228	0.75481	0.81512	0.63603	0.83618	0.67138	0.77542	0.519	0.2771	0.67842	0.64661	0.67965	0.71167	0.71238	0.56055	0.52095	0.52874	0.47667	0.55299	0.67765	0.63111	0.47459	0.75089	0.52221	0.64091	0.54797	0.5834	0.80003	0.92281	0.82286
SOLIDITY_ED	0.55431	0.32643	0.22049	0.47863	0.32981	0.45147	0.33814	0.30843	0.52402	0.3886	0.24559	0.34225	0.58103	0.35685	0.37436	0.49878	0.53777	0.29474	0.45555	0.64765	0.23005	0.38436	0.24306	0.44099	0.53157	0.48706	0.39041	0.18246	0.32834	0.31116	0.25296	0.60845	0.47255	0.17144	0.51986	0.5084	0.17498	0.30117	0.50373	0.38063	0.37257	0.47413	0.72418	0.54632	0.39821	0.34408	0.38403	0.51815	0.43364
SOLIDITY_NET	0.24798	0.46677	0.40064	0.40279	0.39919	0.3819	0.39126	0.11882	0.41724	0.25453	0.3923	0.44982	0.43364	0.65247	0.4486	0.45088	0.2402	0.19567	0.79894	0.22735	0.26276	0.13695	0.29242	0.05646	0.24625	0.14571	0.32415	0.1687	0.152	0.29892	0.44925	0.23372	0.070647	0.13014	0.89783	0.42413	0.79382	0.56925	0.16421	0.2779	0.40703	0.11647	1.2568	0.14428	0.35409	0.31701	0.164	0.13177	0.10711
TEXTURE_GLOBAL_ET_T1Gd_Variance	278.072	276.44	349.908	347.944	341.837	340.566	340.531	341.474	341.516	355.459	342.327	340.31	336.743	368.923	344.533	384.789	340.1	330.427	363.693	224.371	344.908	341.952	341.134	341.4	341.106	349.642	341.723	339.757	339.946	336.644	344.252	340.506	340.85	346.57	341.087	340.842	340.544	356.534	341.502	338.022	333.516	341.509	341.56	341.102	341.204	340.608	340.408	341.334	341.532
TEXTURE_GLOBAL_ET_T1Gd_Skewness	0.15674	0.66723	0.45594	0.15909	0.00031548	0.011145	0.00070059	-7.7252e-05	0.003987	0.4566	-1.0516e-05	-0.002006	0.12387	0.17303	0.024495	0.19457	0.003084	0.054422	0.44466	0.23124	0.055508	0.0028425	0.0024962	0.00046108	0.0018299	0.059523	0.0024301	-0.0013055	0.0043756	0.088474	0.060317	-0.0026182	-0.0030018	0.12472	0.0029993	-0.00012935	0.00067828	0.0059099	0.0019215	-0.00088605	0.052547	0.018582	0.0013638	0.00052484	-0.0045465	0.00053259	0.00065608	0.0011545	-0.0004246
TEXTURE_GLOBAL_ET_T1Gd_Kurtosis	-0.83338	-0.3715	-0.98427	-1.2114	-1.1996	-1.1951	-1.2012	-1.2037	-1.2019	-1.0448	-1.2032	-1.1986	-1.1693	-1.2529	-1.2222	-1.2909	-1.1969	-1.1301	-1.068	-0.55084	-1.2212	-1.2042	-1.2013	-1.2012	-1.2041	-1.245	-1.202	-1.1951	-1.1952	-1.1677	-1.2187	-1.1997	-1.1976	-1.2102	-1.2023	-1.1977	-1.2024	-1.2338	-1.2028	-1.1688	-1.1389	-1.2048	-1.2033	-1.2017	-1.2011	-1.1994	-1.1904	-1.1998	-1.2011
TEXTURE_GLOBAL_ET_T1_Variance	323.595	300.263	323.092	341.869	276.222	314.194	277.151	302.173	312.341	293.547	342.059	285.393	329.901	341.989	305.891	314.879	264.503	292.177	338.339	209.203	320.444	341.426	314.531	335.508	340.392	321.208	341.838	340.484	306.94	318.53	323.754	325.327	273.831	271.158	280.506	340.643	215.954	341.622	273.871	261.876	321.42	287.107	292.877	281.019	327.714	297.144	340.979	342.797	307.684
TEXTURE_GLOBAL_ET_T1_Skewness	-0.076458	0.15444	0.056261	0.012294	-0.020657	0.11347	0.15886	-0.0081447	0.018209	0.26949	0.003335	0.10842	0.17818	-0.00051637	0.077145	-0.025185	0.24101	-0.013198	0.092746	0.21845	-0.097064	0.0029149	-0.068722	0.03947	-0.00069138	0.21251	-0.00076732	-0.019057	0.014168	0.0050958	-0.073275	0.036799	0.0058015	-0.2719	-0.066721	0.030072	0.48286	-0.0069345	-0.091639	-0.32506	0.12621	0.060045	0.19107	-0.061953	0.0082103	0.107	0.10548	-0.0034445	0.157
TEXTURE_GLOBAL_ET_T1_Kurtosis	-1.1229	-0.97928	-1.0871	-1.2073	-0.79393	-1.0193	-0.7979	-0.98351	-1.0512	-0.90734	-1.2056	-0.87912	-1.1178	-1.2054	-0.98892	-1.0236	-0.71901	-0.90205	-1.1736	-0.51992	-1.0911	-1.2089	-1.0299	-1.1504	-1.1957	-1.049	-1.2047	-1.1963	-1.005	-1.0556	-1.0806	-1.0931	-0.8343	-0.81165	-0.8646	-1.1868	-0.39603	-1.2062	-0.80332	-0.71456	-1.0909	-0.88811	-0.92704	-0.88034	-1.1094	-0.93573	-1.194	-1.2094	-0.99898
TEXTURE_GLOBAL_ET_T2_Variance	341.65	336.198	337.338	340.473	336.39	341.069	341.018	333.332	340.56	334.437	341.736	341.073	330.663	341.597	341.165	342.632	341.196	341.201	290.319	291.082	328.092	340.88	329.19	341.366	344.499	336.26	318.037	337.974	342.036	344.898	331.177	341.591	339.796	330.026	341.248	341.988	324.152	342.01	341.131	325.113	341.901	337.368	317.715	339.495	338.83	340.85	340.496	311.224	263.415
TEXTURE_GLOBAL_ET_T2_Skewness	0.10834	-0.14023	-0.011438	0.0053587	0.038893	0.00020969	0.0014111	0.032636	-0.0050394	0.037578	0.0027407	0.012729	-0.057128	-0.0051017	0.0017293	0.011956	-0.0053977	0.00022734	-0.30138	-0.087148	0.10782	0.0031896	0.057398	-0.0042904	-0.034514	0.092185	-0.0067176	-0.020327	-0.0037789	0.030783	0.12548	-0.0025407	0.070265	0.041888	0.0030125	-0.0026045	0.36524	0.00049376	-0.00075404	-0.00024524	0.0043126	-0.016361	-0.061131	-0.0051852	-0.028648	-0.0016161	0.0038867	-0.14762	-0.054583
TEXTURE_GLOBAL_ET_T2_Kurtosis	-1.1993	-1.1408	-1.1659	-1.2037	-1.1652	-1.1981	-1.1994	-1.1515	-1.2004	-1.1537	-1.2059	-1.2016	-1.1211	-1.2039	-1.195	-1.2123	-1.201	-1.2039	-0.89113	-0.90162	-1.1113	-1.1996	-1.1148	-1.2067	-1.2299	-1.1668	-1.0632	-1.1752	-1.2088	-1.2274	-1.1324	-1.1994	-1.1856	-1.1107	-1.2028	-1.2044	-1.0356	-1.2043	-1.1973	-1.0757	-1.206	-1.1721	-1.0649	-1.1953	-1.1815	-1.1934	-1.1981	-1.0332	-0.67687
TEXTURE_GLOBAL_ET_FLAIR_Variance	341.853	286.01	328.716	327.25	340.143	327.941	345.543	341.569	330.145	318.311	334.346	342.314	304.828	300.074	308.084	344.15	332.798	310.773	290.094	269.785	331.243	342.003	324.931	313.358	341.904	335.795	335.284	325.32	339.339	342.96	286.806	340.873	320.009	334.1	341.229	341.083	218.627	340.322	345.46	288.152	341.121	327.325	333.058	341.435	341.227	317.229	337.38	346.83	282.204
TEXTURE_GLOBAL_ET_FLAIR_Skewness	0.14741	-0.28135	-0.013153	0.041055	0.0066353	0.035266	-0.10279	-0.0031165	-0.043363	0.077497	-0.011476	-0.0005793	-0.098356	0.071858	-0.013069	-0.079912	-0.00030689	-0.012418	-0.18787	-0.18659	0.16303	0.0017268	-0.052415	0.054582	-0.0019567	0.12055	-0.025227	-0.081471	0.0050862	0.088566	-0.0062163	0.0016036	0.050265	0.086855	2.4356e-05	0.0055489	-0.21682	-0.001549	0.026901	0.0049102	0.0014099	-0.014375	-0.039882	0.0049797	-0.010741	0.00050915	0.002787	0.032182	-0.14531
TEXTURE_GLOBAL_ET_FLAIR_Kurtosis	-1.2092	-0.86773	-1.1033	-1.1195	-1.1969	-1.1074	-1.2112	-1.2048	-1.1182	-1.07	-1.1415	-1.2062	-0.97305	-0.92605	-1.0499	-1.2119	-1.1356	-1.0121	-0.89956	-0.79587	-1.1302	-1.2041	-1.0945	-1.0323	-1.2002	-1.1678	-1.1546	-1.1071	-1.1924	-1.2116	-0.87819	-1.1998	-1.0713	-1.1515	-1.1998	-1.2054	-0.4276	-1.2003	-1.2287	-0.86759	-1.2048	-1.0988	-1.1515	-1.2006	-1.1959	-1.0357	-1.1595	-1.2442	-0.85308
TEXTURE_GLOBAL_ED_T1Gd_Variance	278.525	313.991	274.634	341.736	322.25	317.316	241.421	286.443	287.026	293.226	273.592	340.195	336.799	341.268	338.202	319.494	295.044	331.772	341.992	254.277	268.722	283.736	310.123	340.428	340.377	341.527	341.143	340.86	339.775	300.584	313.508	340.498	318.421	314.946	303.54	328.968	219.822	342.294	315.631	277.75	269.048	334.003	327.272	323.017	342.065	341.815	317.653	340.945	341.002
TEXTURE_GLOBAL_ED_T1Gd_Skewness	-0.052408	0.082407	-0.19571	0.0027398	-0.022642	-0.02502	0.35059	0.036074	-0.13401	0.070664	0.075496	0.0015418	-0.072063	-0.00033745	0.017057	0.027011	0.00085931	-0.11051	0.0046302	-0.30226	-0.083536	0.27063	-0.048735	0.0027804	1.1197e-05	-0.046321	-0.0016569	0.0010779	-0.0059701	-0.14037	0.045566	0.0036633	0.05952	-0.039896	-0.029166	0.073722	-0.25476	-0.0011603	0.01032	0.060601	-0.13253	0.038432	0.042659	-0.043928	0.002013	0.00062361	0.06633	0.0019322	-0.0022004
TEXTURE_GLOBAL_ED_T1Gd_Kurtosis	-0.83567	-1.0266	-0.7717	-1.2088	-1.1381	-1.0481	-0.46406	-0.9276	-0.89082	-0.93068	-0.79823	-1.1943	-1.1644	-1.1993	-1.1664	-1.0648	-0.94148	-1.132	-1.2022	-0.64518	-0.83073	-0.81846	-1.016	-1.1981	-1.1968	-1.1978	-1.1978	-1.1939	-1.193	-0.97877	-1.0333	-1.1933	-1.0567	-1.0426	-0.97509	-1.1139	-0.52056	-1.203	-1.0441	-0.86881	-0.74098	-1.1501	-1.1316	-1.0761	-1.1985	-1.2051	-1.0606	-1.201	-1.1989
TEXTURE_GLOBAL_ED_T1_Variance	322.193	336.397	324.219	344.41	327.304	312.577	269.075	287.652	313.963	321.095	330.978	343.411	339.429	342.498	339.639	323.718	308.728	343.353	340.705	311.185	292.842	295.057	334.9	341.44	343.432	323.922	341.705	340.889	341.862	312.551	305.494	341.272	320.131	303.978	306.975	329.475	217.997	341.911	298.55	256.071	282.853	320.692	327.058	305.363	341.269	299.339	330.656	341.454	341.216
TEXTURE_GLOBAL_ED_T1_Skewness	-0.0081119	0.048384	-0.18131	0.099543	0.060709	-0.12585	-0.18219	0.063178	0.018963	-0.00056381	0.019402	0.039178	-0.079087	-0.0015083	-0.017886	0.0070553	0.040078	-0.022694	-0.0011192	0.10869	-0.11693	-0.033651	-0.073893	0.013877	0.021354	-0.014622	-2.8511e-05	0.00081377	0.010566	-0.061963	-0.0039094	-0.0018805	0.030829	0.10401	-0.11432	0.053455	-0.70149	-0.0048796	0.12592	-0.025685	-0.18574	0.03771	0.066675	0.065276	-0.0018931	-0.065303	0.027625	0.0017122	-0.00041415
TEXTURE_GLOBAL_ED_T1_Kurtosis	-1.0973	-1.1575	-1.0846	-1.2084	-1.0975	-1.0383	-0.78335	-0.89205	-1.0293	-1.0976	-1.1176	-1.2028	-1.1865	-1.2062	-1.1944	-1.0794	-1.025	-1.2208	-1.2013	-1.0266	-0.97236	-0.91157	-1.1533	-1.2042	-1.2196	-1.1078	-1.2034	-1.1983	-1.2059	-1.0278	-1.018	-1.2008	-1.0623	-0.98359	-0.99312	-1.1194	-0.11879	-1.2014	-0.94022	-0.74312	-0.85999	-1.0747	-1.1622	-0.97784	-1.2011	-0.95364	-1.1359	-1.2015	-1.1957
TEXTURE_GLOBAL_ED_T2_Variance	328.734	351.241	341.653	340.872	341.128	341.365	296.183	340.345	341.417	333.57	326.169	340.685	340.71	341.015	340.961	341.631	341.318	341.522	339.959	339.603	341.213	341.468	342.024	341.238	340.919	340.915	340.813	341.148	340.873	340.814	330.7	341.273	318.544	327.324	341.383	340.473	224.505	340.574	341.365	348.63	341.907	340.882	341.092	341.035	340.955	342.309	328.939	341.769	340.693
TEXTURE_GLOBAL_ED_T2_Skewness	0.072175	0.021595	-0.0012297	0.002178	0.0028363	-0.001107	0.18227	0.0032229	0.00040557	0.057053	-0.0055739	0.0028184	0.00050419	0.00010102	-0.0011427	-0.0015376	0.0019884	0.0063969	-0.0011984	-0.0013729	-0.00079197	-0.00016625	-0.00088624	-0.0023067	-0.00032265	0.0027064	-0.0016994	0.00010642	0.00016679	0.00020273	0.028035	-0.00085474	0.070025	0.03565	-0.0011191	-0.0014562	0.37822	0.0024978	0.0037909	0.036515	-0.00056019	0.0010641	-0.0017355	0.00017816	-0.0016184	0.0056607	0.05181	0.0036275	-0.0060561
TEXTURE_GLOBAL_ED_T2_Kurtosis	-1.1106	-1.2451	-1.2046	-1.2012	-1.199	-1.2001	-0.93321	-1.1989	-1.198	-1.1396	-1.1137	-1.1956	-1.2034	-1.2007	-1.2051	-1.1977	-1.2013	-1.2026	-1.2001	-1.1911	-1.1997	-1.2028	-1.2025	-1.2043	-1.2027	-1.1988	-1.2031	-1.2005	-1.2052	-1.1986	-1.1296	-1.2018	-1.0574	-1.106	-1.2011	-1.1996	-0.47397	-1.198	-1.2026	-1.2469	-1.2068	-1.1981	-1.2004	-1.2029	-1.1981	-1.2101	-1.1226	-1.2064	-1.194
TEXTURE_GLOBAL_ED_FLAIR_Variance	336.962	310.876	333.217	341.796	342.31	340.601	268.51	341.287	341.185	343.44	303.782	348.816	340.697	299.987	349.94	343.019	340.781	339.921	345.322	319.68	340.891	342.101	343.175	313.91	353.688	341.034	310.303	348.537	341.228	344.05	305.438	340.531	305.947	343.623	342.473	342.118	282.74	343.04	341.236	344.806	341.916	341.956	342.287	341.482	326.313	337.922	276.647	298.463	298.771
TEXTURE_GLOBAL_ED_FLAIR_Skewness	0.30835	0.33465	0.066033	0.0025045	0.0022683	0.0013426	0.33769	-0.0026204	0.00018476	0.17602	0.33637	0.036847	-8.1963e-05	-0.053123	-0.14821	-0.02286	-0.0019325	0.093214	-0.025747	0.33809	0.0033563	0.0011507	-0.00083539	-0.18432	-0.021966	0.00014115	0.054204	0.017699	-0.00012107	-0.0025491	0.26005	-0.0023921	0.1243	0.23318	0.00056459	1.0787e-06	0.57694	-0.00043375	0.00086984	0.029043	-0.0046444	0.00019896	-0.035497	-0.0019369	0.09642	-0.00095782	0.1324	-0.10261	0.11818
TEXTURE_GLOBAL_ED_FLAIR_Kurtosis	-1.1266	-0.99322	-1.1495	-1.2006	-1.2027	-1.1956	-0.73918	-1.2013	-1.203	-1.1951	-0.94908	-1.2442	-1.1973	-0.96751	-1.2463	-1.2231	-1.1998	-1.1884	-1.2375	-1.0442	-1.199	-1.1951	-1.2029	-1.0455	-1.2552	-1.1968	-1.0261	-1.2103	-1.2051	-1.2085	-0.98103	-1.1992	-1.0173	-1.2064	-1.2006	-1.2041	-0.67056	-1.208	-1.2001	-1.2304	-1.2004	-1.2014	-1.2014	-1.2024	-1.1173	-1.1922	-0.84066	-0.94444	-0.96151
TEXTURE_GLOBAL_NET_T1Gd_Variance	255.923	287.597	334.787	341.464	289.028	343.585	359.784	282.517	364.21	335.356	292.359	334.46	340.959	341.807	341.829	341.868	311.205	341.186	341.323	253.086	273.516	329.897	349.073	341.556	341.024	328.471	341.309	341.208	303.916	334.692	341.752	341.659	276.322	331.56	259.583	358.214	236.01	341.128	333.252	359.572	340.324	320.928	335.007	274.402	341.101	342.413	354.271	350.091	342.676
TEXTURE_GLOBAL_NET_T1Gd_Skewness	-0.038483	-0.45229	-0.18944	0.016845	0.29971	0.15842	0.23034	0.032334	0.10401	-0.52868	0.27626	0.22622	-0.0053531	0.0039503	-0.0025912	0.0012027	0.17849	-0.00071142	-0.0020354	-0.61327	0.2215	0.066951	0.10874	0.002125	-0.0020732	-0.11159	0.0012328	0.0019305	0.043319	-0.12041	-0.0028376	0.079919	-0.17325	-0.41003	0.66138	0.050733	1.0923	0.0023728	0.087656	0.21146	0.049271	-0.15007	-0.020319	-0.21607	0.00042479	-3.7081e-05	-0.080467	-0.0042312	0.02824
TEXTURE_GLOBAL_NET_T1Gd_Kurtosis	-0.72851	-0.73913	-1.1058	-1.2102	-0.89145	-1.1998	-1.2499	-0.85062	-1.2672	-0.87366	-0.91139	-1.1533	-1.197	-1.2061	-1.1989	-1.2026	-1.0515	-1.2063	-1.1992	-0.43864	-0.80825	-1.1167	-1.2276	-1.1985	-1.1993	-1.1286	-1.2042	-1.1978	-0.96738	-1.1605	-1.2023	-1.1959	-0.83096	-0.98266	-0.4198	-1.2596	0.40163	-1.2023	-1.1586	-1.2591	-1.1797	-1.0877	-1.1739	-0.78812	-1.2011	-1.2059	-1.2429	-1.252	-1.2215
TEXTURE_GLOBAL_NET_T1_Variance	320.934	291.25	305.319	334.681	224.908	300.013	304.284	322.442	330.422	294.676	336.02	251.642	285.244	298.662	299.932	360.399	250.746	334.724	341.597	313.125	274.354	326.653	250.388	339.609	341.808	269.196	341.96	341.008	287.689	346.267	341.223	282.104	251.933	249.341	216.792	351.54	202.647	341.605	316.887	266.036	311.689	316.118	263.482	295.112	341.809	345.255	329.295	351.525	341.785
TEXTURE_GLOBAL_NET_T1_Skewness	0.26425	0.22799	0.03112	-0.035514	-0.11412	0.23823	0.23281	-0.063176	0.4695	-0.00078509	0.091563	-0.10013	0.09212	-0.04345	0.34626	0.14356	0.15289	0.091776	-0.0022598	-0.49952	0.11517	-0.06926	-0.14518	0.0031149	0.0017078	0.18658	0.0010798	-0.0015843	-0.11768	0.0018285	0.0083015	0.24495	-0.086087	-0.1046	0.01579	0.11907	0.54439	-0.0020155	0.089896	0.39989	-0.064504	0.088358	0.36971	-0.43829	0.0057271	0.15217	-0.037301	0.073814	0.11896
TEXTURE_GLOBAL_NET_T1_Kurtosis	-1.1077	-0.94316	-0.99057	-1.14	-0.41987	-0.97298	-0.98063	-1.1065	-0.98176	-0.9754	-1.1662	-0.61714	-0.82557	-0.96405	-0.9555	-1.268	-0.82275	-1.149	-1.2016	-0.98882	-0.90316	-1.1156	-0.68551	-1.2004	-1.2015	-0.69581	-1.2047	-1.1934	-0.89079	-1.2474	-1.2035	-0.81036	-0.60234	-0.68985	-0.54163	-1.2417	-0.077097	-1.204	-1.121	-0.74404	-1.0329	-1.0512	-0.66343	-0.83344	-1.2034	-1.1965	-1.1276	-1.2114	-1.1978
TEXTURE_GLOBAL_NET_T2_Variance	315.738	287.111	338.711	329.736	296.717	337.225	332.42	339.838	319.416	337.322	295.692	341.361	336.758	341.349	283.797	341.692	324.438	341.257	309.784	325.817	341.836	286.807	307.991	345.882	341.137	328.21	339.984	335.627	317.796	341.537	327.782	341.273	270.885	329.333	240.523	353.666	201.636	341.737	341.226	371.67	340.479	316.118	269.515	321.11	340.697	324.585	341.284	322.654	312.342
TEXTURE_GLOBAL_NET_T2_Skewness	0.065963	-0.262	-0.012688	-0.13386	0.094853	-0.058664	-0.14708	-0.028433	-0.62508	0.13466	-0.28474	0.0013418	-0.040375	0.00010917	0.022356	-0.00088846	-0.047562	-5.1172e-05	0.054118	0.17039	-0.00045517	-0.27262	-0.1983	-0.028368	-0.00044029	0.018948	-0.00056741	0.01663	-0.015262	-0.0018825	0.042666	0.0036157	-0.13444	-0.03609	-0.5982	-0.18434	-0.9393	0.0029643	-0.0037303	-0.28372	-0.0017045	-0.12892	-0.075237	0.0057168	-0.00050136	0.014166	0.001651	-0.0070165	-0.12044
TEXTURE_GLOBAL_NET_T2_Kurtosis	-1.0152	-0.83871	-1.1777	-1.1337	-0.94449	-1.1643	-1.1563	-1.1958	-0.81335	-1.1499	-0.91336	-1.1987	-1.1596	-1.1999	-0.83528	-1.2026	-1.0796	-1.204	-1.0215	-1.124	-1.2007	-0.85717	-1.0083	-1.2389	-1.2017	-1.1069	-1.2008	-1.1554	-1.0531	-1.2037	-1.1175	-1.1999	-0.7324	-1.1227	-0.38153	-1.2468	0.42214	-1.2045	-1.1995	-1.2665	-1.201	-1.0168	-0.95707	-1.055	-1.196	-1.0856	-1.2051	-1.1408	-1.044
TEXTURE_GLOBAL_NET_FLAIR_Variance	326.949	303.491	308.229	340.651	294.302	307.992	314.23	341.652	341.288	329.932	307.249	341.083	316.711	285.561	339.582	340.457	309.851	318.102	323.333	262.602	340.465	332.786	294.976	330.033	333.666	291.682	343.973	319.967	305.192	341.014	281.592	318.122	285.322	309.395	262.015	367.662	187.166	342.863	339.614	277.474	341.708	327.267	315.219	332.091	341.771	321.841	342.253	352.501	278.231
TEXTURE_GLOBAL_NET_FLAIR_Skewness	0.26689	-0.45941	-0.17222	-0.0072368	-0.0069319	-0.067382	-0.14049	0.0017714	0.0031375	0.15943	0.18349	-0.00078011	-0.24724	0.026089	0.21705	0.0016814	-0.16369	0.13793	0.10163	0.27503	0.0054708	-0.032179	0.12896	-0.016939	-0.090651	0.10884	-0.025374	0.11057	0.00034969	-0.0028746	0.12351	-0.0095888	-0.32021	-0.0067618	-0.39843	0.13566	-0.023704	0.00064139	-0.057034	0.4617	0.001242	0.071302	0.031138	-0.22093	0.028527	0.14607	0.0033371	0.058324	-0.16136
TEXTURE_GLOBAL_NET_FLAIR_Kurtosis	-1.1102	-0.88942	-0.99529	-1.2021	-0.95275	-1.0078	-1.0688	-1.2026	-1.204	-1.1186	-0.97336	-1.1936	-1.0476	-0.90811	-1.1749	-1.1974	-1.0202	-1.0677	-1.1008	-0.79603	-1.2011	-1.1545	-0.92428	-1.1641	-1.1555	-0.88546	-1.2247	-1.0667	-0.95826	-1.2003	-0.81862	-1.0404	-0.81074	-1.0023	-0.67082	-1.2949	-0.59704	-1.2146	-1.1802	-0.77969	-1.2036	-1.098	-1.0319	-1.1387	-1.2112	-1.0787	-1.2007	-1.3206	-0.78878
TEXTURE_GLCM_ET_T1Gd_Energy	0.001267	0.0039915	0.0014616	0.00049592	0.00067558	0.00066089	0.00067932	0.00064465	0.0007839	0.001204	0.00050714	0.00053777	0.00053688	0.00050453	0.00053357	0.00066071	0.00071687	0.00091587	0.00082262	0.0029944	0.00075439	0.00087892	0.00078655	0.00047527	0.00073506	0.00077174	0.00045771	0.00043564	0.00058532	0.00074729	0.00044762	0.00066351	0.000625	0.0008825	0.00051985	0.00068558	0.00061278	0.00051682	0.00076019	0.0008027	0.00078758	0.00060587	0.0006102	0.00066809	0.00049385	0.00040223	0.00062956	0.00051675	0.00045333
TEXTURE_GLCM_ET_T1Gd_Contrast	72.2749	22.3549	54.6524	268.777	151.839	133.779	149.888	163.331	124.677	67.6364	206.85	249.878	235.213	266.053	229.373	174.435	141.729	76.8981	146.386	29.8918	133.853	102.448	141.368	284.34	163.067	114.844	302.714	362.417	191.404	135.075	313.482	203.444	159.959	112.238	287.012	165.762	210.767	278.47	143.322	127.14	106.702	179.199	174.476	141.336	258.428	380.392	186.031	249.058	325.103
TEXTURE_GLCM_ET_T1Gd_Entropy	10.0231	8.3725	9.8938	11.3544	11.1356	11.0776	11.1355	11.1603	10.975	10.15	11.4074	11.4214	11.2651	11.3106	11.3771	11.0379	11.0928	10.6517	10.5887	8.8448	10.9555	10.8135	11.0486	11.5187	11.124	10.924	11.5615	11.6092	11.2802	10.9395	11.5034	11.3021	11.1733	10.8143	11.4654	11.182	11.3097	11.4752	11.046	10.9078	10.845	11.2243	11.2129	11.168	11.5231	11.6516	11.2201	11.4412	11.5397
TEXTURE_GLCM_ET_T1Gd_Homogeneity	0.25083	0.35132	0.30971	0.19889	0.23843	0.24821	0.23813	0.23591	0.26017	0.28052	0.21601	0.21713	0.20311	0.20261	0.21059	0.2239	0.24295	0.28	0.2276	0.31445	0.25917	0.28203	0.25891	0.19809	0.24943	0.26976	0.19159	0.18051	0.22143	0.26393	0.19341	0.22701	0.23521	0.26849	0.20978	0.23925	0.21868	0.20832	0.2672	0.25952	0.26337	0.23043	0.22276	0.24756	0.20198	0.17257	0.22559	0.20656	0.19545
TEXTURE_GLCM_ET_T1Gd_Correlation	0.66753	0.67734	0.81408	0.5015	0.76231	0.77713	0.76505	0.74476	0.80511	0.80065	0.67832	0.60229	0.55127	0.52012	0.63257	0.67695	0.77268	0.84973	0.59344	0.6771	0.77757	0.84208	0.77751	0.57006	0.7463	0.81216	0.5367	0.42788	0.70153	0.75059	0.49641	0.67796	0.75055	0.7923	0.55104	0.74819	0.66908	0.56417	0.77552	0.78183	0.80233	0.70959	0.71722	0.7781	0.59413	0.41393	0.70501	0.60361	0.47028
TEXTURE_GLCM_ET_T1Gd_SumAverage	0.0057427	0.002393	0.0047111	0.007476	0.0084797	0.0083873	0.0084124	0.0083849	0.0083834	0.0050887	0.0084381	0.0085565	0.007702	0.0072809	0.0083874	0.0071537	0.008556	0.0077274	0.0054285	0.0040901	0.0079438	0.0082307	0.0084814	0.0082878	0.0087242	0.0079016	0.0085584	0.0086492	0.0083902	0.0077582	0.0081449	0.0085739	0.0085626	0.0075396	0.0086192	0.0085687	0.0085853	0.0084138	0.008399	0.008131	0.0078575	0.0081831	0.0087572	0.0085081	0.0086298	0.008644	0.0085133	0.0086564	0.0086438
TEXTURE_GLCM_ET_T1Gd_Variance	0.026365	0.0084537	0.035879	0.065827	0.077982	0.073273	0.077865	0.078109	0.078098	0.041416	0.07849	0.076697	0.063982	0.067679	0.076261	0.065903	0.076114	0.062469	0.043956	0.01128	0.073468	0.079196	0.077563	0.080747	0.078449	0.074644	0.079748	0.077326	0.078286	0.066124	0.076023	0.077115	0.078231	0.065973	0.078046	0.080335	0.077749	0.077985	0.077937	0.071134	0.065879	0.075329	0.075209	0.077762	0.077735	0.079235	0.07691	0.076635	0.074909
TEXTURE_GLCM_ET_T1Gd_Dissimilarity	6.3045	3.5349	5.15	12.1734	8.5088	8.0782	8.5642	8.7278	7.5391	5.8491	10.2177	11.2	10.8597	12.0951	10.8571	9.632	8.3019	6.2031	9.0319	4.2272	7.7267	6.7554	8.1697	12.3373	9.0369	7.2776	12.9376	14.2677	9.7742	7.7822	12.7831	10.2091	8.9196	7.4123	12.0284	9.1071	10.3473	12.1168	7.973	7.6629	7.1772	9.3133	9.4478	8.4995	11.8435	14.6822	9.571	11.506	13.0555
TEXTURE_GLCM_ET_T1Gd_AutoCorrelation	625.136	119.521	491.996	1072.94	1449.85	1413.46	1431.3	1417.83	1436.67	570.261	1412.64	1417.53	1139.7	1033.58	1377.92	1041.31	1469.08	1219.23	601.249	311.922	1292.71	1409.74	1453.87	1340.95	1516.75	1295.82	1404.17	1390.61	1406.01	1213.11	1267.63	1447.45	1470.54	1167.82	1422.57	1478.01	1449.68	1367.89	1431.09	1337	1252.31	1342.41	1507.43	1462.3	1438.66	1387.92	1437.96	1446.54	1397.79
TEXTURE_GLCM_ET_T1_Energy	0.0010299	0.0018128	0.0015309	0.0013769	0.0020154	0.0014343	0.001921	0.0014747	0.0014442	0.001883	0.00097029	0.0010435	0.0013874	0.0016173	0.0010778	0.00077067	0.0028784	0.0016839	0.0009942	0.0051047	0.0016772	0.0017381	0.0018074	0.00077564	0.00085279	0.0014081	0.0010636	0.0007683	0.0014977	0.0013667	0.00076273	0.0012178	0.0016164	0.0030288	0.0029544	0.0013111	0.0076494	0.00065636	0.00188	0.003215	0.0019411	0.0018039	0.0017611	0.0027451	0.00098586	0.001133	0.0016561	0.00081975	0.0010786
TEXTURE_GLCM_ET_T1_Contrast	61.5928	22.6674	33.8369	42.9715	26.6764	27.6051	26.2856	33.7591	35.799	23.0211	66.1695	70.3053	41.9457	29.8389	60.3624	116.392	15.8419	31.3793	47.5178	10.5857	28.4875	21.2745	27.0606	104.016	110.401	33.4139	72.2305	108.055	32.7331	50.5716	135	54.3304	35.9747	12.8825	10.3271	48.7972	6.8679	156.442	33.7172	11.7803	18.7968	29.9119	24.0424	15.5587	69.4825	64.4241	27.5577	98.8638	77.7717
TEXTURE_GLCM_ET_T1_Entropy	10.3123	9.5486	9.9531	10.1952	9.5051	9.9338	9.552	9.9159	9.9592	9.529	10.6356	10.3188	10.0834	9.9933	10.318	10.8007	8.9251	9.7375	10.365	7.9846	9.8126	9.792	9.722	10.8653	10.8584	9.9433	10.5711	10.9284	9.9048	10.1243	10.8971	10.3202	9.7265	8.8387	8.8953	10.2698	7.6681	11.1567	9.587	8.7355	9.5507	9.6629	9.544	9.0666	10.5658	10.2947	9.8219	10.7941	10.4114
TEXTURE_GLCM_ET_T1_Homogeneity	0.25974	0.34155	0.35615	0.3614	0.36537	0.35338	0.34797	0.33464	0.34283	0.35721	0.3132	0.28507	0.33238	0.39044	0.30727	0.2725	0.38972	0.3447	0.30638	0.39725	0.36769	0.4144	0.38261	0.28023	0.27621	0.32918	0.31777	0.27721	0.34187	0.35478	0.26293	0.31104	0.31202	0.43567	0.43625	0.34042	0.49568	0.25222	0.33111	0.425	0.39392	0.35077	0.35124	0.41823	0.29897	0.30283	0.3866	0.26871	0.28447
TEXTURE_GLCM_ET_T1_Correlation	0.85879	0.93207	0.93147	0.9344	0.90222	0.93713	0.89476	0.91008	0.90969	0.92402	0.89818	0.75557	0.91466	0.95224	0.83893	0.73642	0.91483	0.90517	0.91025	0.80754	0.93753	0.96921	0.9404	0.81808	0.83927	0.91419	0.8932	0.82959	0.92072	0.88944	0.74029	0.90065	0.86445	0.9358	0.96122	0.9195	0.88826	0.77066	0.85517	0.9285	0.95855	0.9041	0.91195	0.93774	0.87246	0.82708	0.95304	0.84513	0.79667
TEXTURE_GLCM_ET_T1_SumAverage	0.0075804	0.0060156	0.007335	0.007777	0.0059036	0.0067897	0.0054457	0.0065397	0.0066197	0.0055057	0.007793	0.005656	0.0068725	0.0075773	0.0064374	0.0070237	0.0045997	0.0063245	0.0070065	0.0031659	0.0068696	0.0081396	0.0072275	0.0074094	0.0075994	0.0059831	0.0080618	0.0077756	0.0067211	0.0070087	0.0074143	0.007488	0.0055941	0.0053912	0.0057846	0.007838	0.0028979	0.0081215	0.0057403	0.0052235	0.0065867	0.0060523	0.0052449	0.0055394	0.0074346	0.0063738	0.007347	0.0076092	0.0063456
TEXTURE_GLCM_ET_T1_Variance	0.053403	0.040687	0.060253	0.079751	0.033286	0.05359	0.030486	0.045841	0.048399	0.03698	0.079321	0.035104	0.060009	0.076151	0.045774	0.053866	0.022703	0.040381	0.064508	0.0067231	0.055649	0.084275	0.055375	0.069762	0.083817	0.047526	0.082519	0.077405	0.050394	0.055821	0.063506	0.066723	0.032391	0.02449	0.0325	0.073967	0.0075032	0.083238	0.028416	0.020104	0.055316	0.038077	0.033341	0.030486	0.066437	0.045425	0.0716	0.077882	0.04671
TEXTURE_GLCM_ET_T1_Dissimilarity	6.0144	3.6624	4.0567	4.2759	3.6147	3.8104	3.789	4.2359	4.1561	3.5506	5.6456	5.9975	4.5699	3.5949	5.3472	7.3778	2.9713	4.0292	5.0075	2.552	3.7455	3.0626	3.5155	6.8828	7.0644	4.2548	5.6269	7.0199	4.0821	4.5188	7.8999	5.2064	4.5349	2.4887	2.3906	4.644	1.8661	8.6029	4.2515	2.493	3.11	3.9359	3.6543	2.7808	5.7395	5.5042	3.4678	6.8867	6.0758
TEXTURE_GLCM_ET_T1_AutoCorrelation	1152.01	762.439	1132.53	1319.89	707.727	979.141	609.262	888.409	915.524	648.522	1310.7	645.344	1017.23	1260.26	852.551	990.105	440.03	820.796	1064.08	190.405	1005.45	1446.1	1089.66	1154.79	1257.02	778.543	1392.27	1277.37	947.928	1027.49	1114.9	1186.83	639.711	581.498	689.353	1309.27	168.187	1369.34	652.365	534.218	945.053	755.562	586.064	631.893	1164.71	835.437	1185.11	1240.97	828.009
TEXTURE_GLCM_ET_T2_Energy	0.00084757	0.0009213	0.0011112	0.00051848	0.00088668	0.0009685	0.00089823	0.00085102	0.00093752	0.00093766	0.00084708	0.00096247	0.0009273	0.00095717	0.00068062	0.00078548	0.00083869	0.0008257	0.0018359	0.0014426	0.00094605	0.0009264	0.00099486	0.00086023	0.00070767	0.0009851	0.00072706	0.00079065	0.00073766	0.0012285	0.00068206	0.00098922	0.00082922	0.0010281	0.00063704	0.00061479	0.0010874	0.00097662	0.0011307	0.0012483	0.0010647	0.00070607	0.0012009	0.00085615	0.00092058	0.00062221	0.00066405	0.00094411	0.0016754
TEXTURE_GLCM_ET_T2_Contrast	117.611	73.9594	69.5952	200.742	82.791	63.6374	56.8082	99.1938	58.8031	80.6438	53.8712	57.424	81.533	112.147	129.257	103.955	89.8014	83.0888	29.4293	49.804	77.3952	77.8847	55.1916	71.788	132.373	72.0497	119.659	90.6863	102.339	64.156	144.081	58.1339	82.0508	67.65	144.12	139.972	70.8287	71.9961	44.7782	45.1765	57.3221	101.082	43.9715	87.5694	72.5571	171.437	156.202	85.3779	53.2011
TEXTURE_GLCM_ET_T2_Entropy	10.7445	10.5413	10.5443	11.3529	10.6929	10.6164	10.5951	10.7627	10.5787	10.6355	10.6254	10.5385	10.6517	10.7373	11.0407	10.857	10.7905	10.7881	9.5326	9.8767	10.5702	10.7222	10.4712	10.7253	11.0227	10.5735	10.8654	10.8472	10.967	10.4335	10.9835	10.5598	10.7482	10.5431	11.1441	11.1616	10.33	10.6433	10.3681	10.207	10.4769	10.9506	10.1612	10.7953	10.6809	11.1747	11.0965	10.5486	9.8041
TEXTURE_GLCM_ET_T2_Homogeneity	0.25851	0.26406	0.33048	0.22039	0.30014	0.30859	0.29867	0.28264	0.3111	0.30053	0.29657	0.31519	0.29583	0.31976	0.25414	0.28141	0.28737	0.28495	0.36565	0.28119	0.30272	0.30427	0.31126	0.29569	0.26245	0.31419	0.25839	0.27912	0.26245	0.36062	0.23983	0.31876	0.27739	0.31894	0.25261	0.24418	0.2718	0.3082	0.34124	0.33483	0.33355	0.26065	0.32454	0.30764	0.3044	0.23506	0.25974	0.27572	0.33433
TEXTURE_GLCM_ET_T2_Correlation	0.80447	0.8467	0.88167	0.68965	0.85375	0.90401	0.9096	0.81968	0.90778	0.85402	0.91269	0.90601	0.84709	0.831	0.79102	0.82792	0.86147	0.87027	0.88186	0.82633	0.8422	0.88059	0.89078	0.89163	0.78907	0.87012	0.73415	0.84999	0.84677	0.90128	0.71801	0.91082	0.85991	0.87514	0.77135	0.78211	0.78887	0.89247	0.93233	0.90956	0.90825	0.82822	0.90074	0.86585	0.88058	0.71124	0.75475	0.78986	0.75028
TEXTURE_GLCM_ET_T2_SumAverage	0.0075394	0.0075701	0.0079923	0.0080253	0.0075287	0.0079251	0.0081018	0.0074191	0.0080438	0.0075953	0.0081182	0.0078098	0.0076563	0.0082749	0.0081367	0.0079225	0.0080929	0.0080226	0.0063422	0.0064731	0.007068	0.0082278	0.0072417	0.0080922	0.0080824	0.0073651	0.0070532	0.0078515	0.0080327	0.0078687	0.0071516	0.0080005	0.0078253	0.0077201	0.0080232	0.007933	0.005632	0.0080458	0.0079802	0.0073537	0.0079127	0.0077858	0.006903	0.0079473	0.0078219	0.0078913	0.0082195	0.0066667	0.0055409
TEXTURE_GLCM_ET_T2_Variance	0.073452	0.058895	0.071773	0.078957	0.069096	0.080933	0.076719	0.067139	0.077846	0.067431	0.075314	0.074576	0.06507	0.08098	0.075392	0.07371	0.079115	0.078173	0.030381	0.034818	0.059854	0.079608	0.061678	0.08087	0.076579	0.067708	0.054932	0.073795	0.081515	0.079307	0.062293	0.07954	0.071467	0.066144	0.0769	0.078426	0.04095	0.081669	0.080746	0.060983	0.076292	0.071821	0.054171	0.079652	0.074168	0.072451	0.077703	0.049541	0.025937
TEXTURE_GLCM_ET_T2_Dissimilarity	7.5246	6.3071	5.4955	10.13	6.1315	5.6092	5.4237	6.7796	5.3237	6.0442	5.4049	5.296	6.1341	6.4376	7.9681	6.9099	6.4718	6.4763	3.7772	5.2493	5.9415	6.0093	5.2772	5.9793	7.959	5.6831	7.7865	6.7619	7.2646	5.0267	8.6636	5.3017	6.4603	5.5121	8.4808	8.4095	6.1028	5.9267	4.61	4.5987	5.0995	7.1819	4.6669	6.1429	5.8717	9.3487	8.2161	6.6388	4.9089
TEXTURE_GLCM_ET_T2_AutoCorrelation	1195.71	1165.69	1330.87	1303.57	1192.58	1353.41	1387.08	1148.88	1374.99	1203.73	1387.27	1300.03	1209.22	1424.42	1354.92	1302.99	1377.98	1358.48	784.554	820.695	1044.6	1422.9	1104.88	1393.99	1343.46	1151.38	999.806	1291.16	1365.26	1331.55	1041.19	1370.59	1279.05	1237.02	1322.89	1307.09	664.486	1384.59	1376.79	1134.46	1334.27	1260.65	999.352	1342.12	1293.99	1255.81	1373.65	905.889	594.717
TEXTURE_GLCM_ET_FLAIR_Energy	0.00095711	0.0016372	0.0013765	0.00073846	0.00098213	0.0012785	0.0011058	0.00095742	0.0014151	0.001126	0.0012814	0.0014759	0.0016242	0.00207	0.00093054	0.00094264	0.0011542	0.0013861	0.0017291	0.0019684	0.0014407	0.0011482	0.0011811	0.00097994	0.00084595	0.0014263	0.00074769	0.00082972	0.00099597	0.0013712	0.00096907	0.0013611	0.0010785	0.0013132	0.00077693	0.00099643	0.0042896	0.0010016	0.0012766	0.0013048	0.0012838	0.00091614	0.00087485	0.0009422	0.001105	0.00098861	0.00077379	0.00086555	0.0015106
TEXTURE_GLCM_ET_FLAIR_Contrast	98.2882	34.5975	49.2482	143.478	62.069	49.7263	44.662	75.2778	42.3628	44.5832	48.1315	28.0573	33.6488	23.1751	83.1869	90.7376	52.4295	42.6511	21.8071	23.6463	32.5413	58.0136	73.7745	98.1101	93.3746	37.6566	129.149	118.922	60.4543	49.1351	104.947	37.9831	71.4634	52.0846	129.954	69.2584	13.4501	79.667	38.1373	38.2192	40.0225	61.5813	73.312	70.5327	79.7654	90.7095	146.125	66.9439	49.7463
TEXTURE_GLCM_ET_FLAIR_Entropy	10.5949	9.7202	10.1858	10.9097	10.5457	10.2187	10.3344	10.5953	10.0832	10.2396	10.2599	10.0132	9.8516	9.5298	10.5204	10.6648	10.3028	10.06	9.5298	9.282	9.951	10.4427	10.4214	10.5735	10.8295	10.0685	10.9313	10.8009	10.5678	10.2126	10.4662	10.1837	10.4258	10.2451	10.9924	10.5798	8.4208	10.6624	10.1817	10.0022	10.2284	10.5448	10.598	10.6108	10.5832	10.5718	10.9122	10.6423	9.8522
TEXTURE_GLCM_ET_FLAIR_Homogeneity	0.26738	0.31994	0.35693	0.26321	0.30016	0.34316	0.30251	0.29483	0.3542	0.31218	0.33713	0.38448	0.35265	0.42203	0.27169	0.30667	0.31418	0.33107	0.3526	0.31884	0.35696	0.33598	0.31253	0.29623	0.2831	0.36082	0.26922	0.27258	0.29115	0.36948	0.26616	0.3605	0.28262	0.33389	0.26857	0.30021	0.41789	0.31425	0.35171	0.3247	0.35608	0.2836	0.26499	0.28684	0.3126	0.28981	0.27293	0.27119	0.32449
TEXTURE_GLCM_ET_FLAIR_Correlation	0.82872	0.86544	0.90816	0.71084	0.89828	0.90702	0.91902	0.87829	0.92009	0.897	0.91397	0.95661	0.91657	0.94127	0.77684	0.84267	0.90585	0.89752	0.92311	0.8711	0.93277	0.91211	0.85595	0.77218	0.85482	0.92957	0.77387	0.75247	0.90819	0.9178	0.67991	0.94318	0.84439	0.90481	0.7968	0.89458	0.85218	0.88334	0.94115	0.87867	0.93961	0.88474	0.86247	0.8873	0.86318	0.81122	0.74804	0.89345	0.81232
TEXTURE_GLCM_ET_FLAIR_SumAverage	0.0073829	0.0063292	0.0079099	0.0071162	0.007911	0.0073354	0.0079297	0.0078676	0.0076416	0.0069382	0.0078174	0.0078686	0.006968	0.0066748	0.006741	0.0080308	0.007693	0.0070906	0.0058519	0.0055645	0.0068109	0.0082104	0.007515	0.0068664	0.0079078	0.0071943	0.0076631	0.0073982	0.0080136	0.0075548	0.0062169	0.0080232	0.0072751	0.0075937	0.0080232	0.0080505	0.0041172	0.008143	0.0078078	0.006278	0.0080032	0.0075152	0.0072436	0.0076479	0.0077503	0.0072392	0.0080296	0.0074587	0.0060744
TEXTURE_GLCM_ET_FLAIR_Variance	0.069843	0.031393	0.065461	0.060568	0.074488	0.065269	0.067318	0.075488	0.064725	0.052848	0.0683	0.078938	0.049288	0.048099	0.045527	0.070414	0.067953	0.050798	0.03464	0.022454	0.059075	0.08056	0.062499	0.052543	0.078402	0.065261	0.069699	0.058641	0.08037	0.072885	0.03999	0.081639	0.056062	0.066791	0.078087	0.080209	0.011107	0.083312	0.079113	0.038456	0.080893	0.065192	0.065209	0.07638	0.071133	0.058653	0.070786	0.076617	0.032305
TEXTURE_GLCM_ET_FLAIR_Dissimilarity	6.8222	4.3991	4.4708	7.8643	5.4839	4.5671	4.9487	5.8186	4.312	4.8345	4.6403	3.626	4.0475	3.0547	6.504	6.1056	4.9284	4.5541	3.4829	3.8432	3.9532	4.9629	5.6323	6.4643	6.671	4.1107	7.4807	7.3349	5.6087	4.3696	7.0845	4.156	5.9281	4.8373	7.7028	5.7265	2.6406	5.9157	4.1567	4.481	4.2361	5.7029	6.3026	5.9845	5.8483	6.2681	7.6771	6.0095	4.6917
TEXTURE_GLCM_ET_FLAIR_AutoCorrelation	1151.4	783.371	1293.19	1025.94	1324.06	1145.24	1308.37	1310.05	1223.64	1001.81	1280.97	1348.07	999.652	932.913	907.261	1325.06	1245.03	1030.23	705.519	599.641	1003.97	1431.93	1166.61	957.168	1323.57	1116.83	1206.13	1099	1376.36	1231.53	759.758	1395.38	1081.86	1214.97	1334.85	1381.23	323.167	1413.89	1327.75	799.643	1385.92	1183.78	1110.73	1258.9	1259.23	1074.12	1298.59	1213.7	726.494
TEXTURE_GLCM_ED_T1Gd_Energy	0.0023487	0.0013849	0.0023849	0.00078507	0.0017153	0.0015751	0.0036769	0.0019872	0.0021977	0.0018435	0.0022943	0.00085196	0.0017519	0.0013159	0.0017169	0.0016277	0.001683	0.0014479	0.0011979	0.0027957	0.0029077	0.0021949	0.0016668	0.00088437	0.001007	0.0016105	0.00093144	0.00075812	0.0014056	0.0017334	0.00098016	0.0014929	0.0010978	0.0015534	0.0018764	0.0016513	0.0049832	0.00064936	0.0012446	0.0019937	0.0020925	0.0013599	0.00114	0.001435	0.0012146	0.00089527	0.0010409	0.00097518	0.00079398
TEXTURE_GLCM_ED_T1Gd_Contrast	18.206	26.9845	26.3921	86.7155	25.1715	28.6974	22.1756	20.6795	20.0174	26.7239	24.7091	86.3003	17.0963	37.7493	23.3273	24.8576	26.5417	33.1074	33.757	23.3534	15.3565	28.4799	39.4954	91.6015	78.9423	23.9266	75.8254	155.549	36.5955	32.7764	71.8888	27.7305	50.008	48.0102	23.5208	21.1492	10.5338	121.261	47.9882	18.1066	28.8706	36.0978	43.333	41.0935	52.794	98.3909	61.2305	77.3554	150.29
TEXTURE_GLCM_ED_T1Gd_Entropy	9.2594	9.8762	9.2983	10.8701	9.6894	9.8908	8.7954	9.4283	9.3414	9.6019	9.3159	10.7992	9.7118	10.1799	9.813	9.8039	9.7242	9.9845	10.2291	9.0643	8.9407	9.4696	9.8637	10.8066	10.6643	9.8879	10.6969	11.0693	10.1181	9.7363	10.4935	10.0131	10.3013	10.0428	9.6356	9.7654	8.1206	11.0751	10.1956	9.3579	9.4382	10.1043	10.2506	10.0834	10.418	10.812	10.3617	10.6482	11.0024
TEXTURE_GLCM_ED_T1Gd_Homogeneity	0.39176	0.34171	0.39352	0.27911	0.37083	0.37994	0.39402	0.36833	0.39024	0.37139	0.4078	0.28741	0.405	0.38049	0.40912	0.39046	0.35298	0.35948	0.35037	0.36523	0.41151	0.38034	0.37279	0.29104	0.29805	0.38329	0.30764	0.26619	0.35336	0.34432	0.29811	0.36462	0.3125	0.34937	0.37949	0.38714	0.43816	0.24328	0.3117	0.39029	0.36345	0.33979	0.30832	0.33891	0.33968	0.28789	0.28393	0.30275	0.27389
TEXTURE_GLCM_ED_T1Gd_Correlation	0.93499	0.93727	0.88925	0.86941	0.93793	0.93923	0.82512	0.92756	0.93119	0.91884	0.89252	0.86826	0.97097	0.94472	0.96219	0.94833	0.92681	0.93716	0.94903	0.8506	0.92321	0.89284	0.90457	0.8609	0.8792	0.96082	0.88686	0.7664	0.94258	0.90239	0.83521	0.95882	0.88799	0.88675	0.94295	0.95976	0.84747	0.81848	0.8933	0.92674	0.86926	0.93759	0.91379	0.91829	0.92372	0.8499	0.85702	0.88124	0.77586
TEXTURE_GLCM_ED_T1Gd_SumAverage	0.0059464	0.0065302	0.0057182	0.0076955	0.0063507	0.0069644	0.0040319	0.0056288	0.0059689	0.0060341	0.0052725	0.0075283	0.0075703	0.0075438	0.0073204	0.0069518	0.0062193	0.0073061	0.0079989	0.0050017	0.0050851	0.0054161	0.0066506	0.0076836	0.0075864	0.0075349	0.0076241	0.0075586	0.0076726	0.0061606	0.0066308	0.0077479	0.0067437	0.0064215	0.0065362	0.0071081	0.0037621	0.0075614	0.0067379	0.0054234	0.0056558	0.0072031	0.0069423	0.0070412	0.0077523	0.00772	0.0066544	0.0077189	0.0075657
TEXTURE_GLCM_ED_T1Gd_Variance	0.034179	0.052501	0.029093	0.081035	0.049494	0.057623	0.015478	0.034845	0.035509	0.04017	0.028063	0.079968	0.071863	0.083356	0.075237	0.05873	0.044262	0.064327	0.080779	0.019066	0.024397	0.032455	0.050524	0.08038	0.079771	0.07454	0.081815	0.081265	0.077784	0.040982	0.053246	0.082136	0.054483	0.051723	0.050326	0.064122	0.0084335	0.081534	0.054895	0.030164	0.026958	0.070574	0.061311	0.061391	0.084462	0.080017	0.052131	0.079521	0.081817
TEXTURE_GLCM_ED_T1Gd_Dissimilarity	3.066	3.8369	3.3629	6.5837	3.5343	3.6105	3.2122	3.3624	3.1911	3.5393	3.1697	6.4346	2.935	3.9987	3.1768	3.329	3.7658	3.9321	4.132	3.4993	2.7731	3.558	3.9772	6.4863	6.0771	3.4195	5.818	8.2982	4.129	4.0881	5.7945	3.7615	4.973	4.5151	3.4599	3.2516	2.3505	7.9846	4.9424	3.0542	3.7572	4.2822	4.7983	4.4738	4.8465	6.6375	5.6102	5.9203	8.0856
TEXTURE_GLCM_ED_T1Gd_AutoCorrelation	724.131	916.987	654.552	1282.13	866.783	1035.41	325.046	663.947	733.177	762.038	568.976	1235.24	1247.31	1277.34	1195.58	1038.93	816.965	1142.48	1387.45	486.141	526.083	610.833	929.258	1273.92	1252.85	1245.87	1272.4	1213.62	1287.97	788.231	919.795	1329.71	961.154	879.679	911.136	1099.75	266.735	1232.57	962.53	607.971	632.663	1141.5	1038.04	1062.7	1327.83	1278.46	925.834	1286.65	1220.31
TEXTURE_GLCM_ED_T1_Energy	0.001575	0.0012741	0.0015803	0.0014452	0.0015031	0.0017409	0.0028845	0.0018377	0.0018563	0.0013979	0.0011858	0.00085949	0.0019074	0.0017704	0.0016908	0.0011784	0.0017204	0.0016708	0.0015023	0.0013544	0.0023863	0.0017584	0.0017738	0.0011564	0.0010775	0.0016341	0.0010892	0.00080358	0.0015222	0.0017754	0.001415	0.0016206	0.001249	0.002027	0.001989	0.0019219	0.01408	0.0008625	0.0019721	0.0037077	0.0026318	0.0019637	0.0018733	0.0020971	0.0012824	0.0017075	0.0011608	0.0010669	0.00086625
TEXTURE_GLCM_ED_T1_Contrast	24.7456	35.284	36.6033	24.2127	30.3833	23.4593	17.2458	23.2351	20.3687	29.819	46.6698	82.1705	15.3686	19.1958	21.9635	46.922	22.6302	21.3684	19.6301	29.5169	15.6109	26.2551	22.3957	60.2619	51.7877	24.0039	62.3742	103.609	29.6797	22.0747	41.2551	22.2732	36.8161	19.0133	20.5895	14.5964	2.8031	84.3542	22.5302	6.9134	14.1901	18.6516	16.967	18.5483	46.9722	24.7312	43.7469	59.992	98.853
TEXTURE_GLCM_ED_T1_Entropy	9.8123	10.1032	9.898	9.9173	9.9436	9.7041	9.0118	9.5818	9.6293	9.9563	10.3144	10.7469	9.5627	9.7719	9.8086	10.3109	9.6882	9.8351	9.8688	9.9338	9.2215	9.6613	9.7278	10.4579	10.4522	9.7797	10.5105	10.8997	9.9781	9.6583	9.9938	9.8687	10.0903	9.4121	9.5413	9.5265	6.7064	10.7993	9.5445	8.4513	9.0691	9.5611	9.5486	9.4574	10.3133	9.6718	10.2235	10.4946	10.831
TEXTURE_GLCM_ED_T1_Homogeneity	0.35876	0.33265	0.35004	0.38151	0.35409	0.38618	0.40178	0.3616	0.38344	0.33626	0.34596	0.28947	0.41066	0.42007	0.39772	0.33872	0.36725	0.38803	0.40316	0.3397	0.40583	0.35622	0.40391	0.33733	0.31886	0.36928	0.32489	0.27966	0.37652	0.37199	0.3539	0.38863	0.31928	0.419	0.3911	0.41427	0.57463	0.28861	0.38654	0.47293	0.41612	0.40306	0.39584	0.40534	0.34593	0.3771	0.30595	0.32428	0.28798
TEXTURE_GLCM_ED_T1_Correlation	0.94649	0.94058	0.91358	0.95821	0.94111	0.94468	0.91324	0.92584	0.95369	0.93426	0.91358	0.86253	0.97298	0.97192	0.96048	0.90558	0.94319	0.96786	0.96988	0.92743	0.9491	0.91987	0.95806	0.90406	0.91855	0.94763	0.90717	0.83915	0.95529	0.94638	0.89193	0.96714	0.921	0.95173	0.9509	0.97332	0.92599	0.87545	0.93921	0.95753	0.94473	0.96232	0.9611	0.95379	0.93069	0.92955	0.90922	0.90782	0.85047
TEXTURE_GLCM_ED_T1_SumAverage	0.007051	0.0073778	0.0070757	0.007142	0.0070302	0.0068499	0.0055964	0.0058791	0.0067618	0.0069943	0.0074666	0.0077667	0.0076043	0.0076448	0.0070954	0.0070966	0.0063381	0.008004	0.0081007	0.0063518	0.0060955	0.006527	0.0075838	0.0075769	0.0075584	0.0067054	0.0075871	0.007829	0.0078628	0.0067849	0.0063802	0.0078238	0.0070355	0.0063048	0.0067466	0.0073377	0.003521	0.007648	0.0062455	0.0048217	0.0061392	0.0068277	0.006495	0.006414	0.0077942	0.0064313	0.0071663	0.0077863	0.0076121
TEXTURE_GLCM_ED_T1_Variance	0.056453	0.072526	0.051713	0.070721	0.062986	0.051759	0.024268	0.038242	0.053692	0.055356	0.065929	0.072978	0.069444	0.083422	0.067833	0.060662	0.048617	0.081161	0.079557	0.049584	0.037433	0.039979	0.065147	0.076647	0.077566	0.055952	0.082015	0.078657	0.081038	0.05023	0.046596	0.082722	0.056885	0.04802	0.051185	0.066714	0.0046233	0.082649	0.045231	0.019857	0.031341	0.06044	0.053233	0.04899	0.082702	0.042856	0.058808	0.079377	0.08062
TEXTURE_GLCM_ED_T1_Dissimilarity	3.6532	4.3122	4.1996	3.3383	3.914	3.3684	2.9721	3.5467	3.2713	4.0368	4.6116	6.3342	2.8243	2.9601	3.2154	4.7921	3.4974	3.2611	3.1268	3.9478	2.8508	3.6989	3.1731	5.0897	4.9829	3.5275	5.2551	6.9051	3.6278	3.4082	4.2207	3.3471	4.4655	2.7765	3.214	2.759	1.2166	6.3293	3.3283	1.9382	2.7384	3.0539	2.9933	3.0125	4.5643	3.4458	4.8829	5.0987	6.6596
TEXTURE_GLCM_ED_T1_AutoCorrelation	1052.96	1192.63	1033.47	1133.35	1072	987.475	616.227	724.913	976.823	1032.57	1182.05	1269.86	1246.9	1312.6	1111.52	1069.95	861.79	1396.58	1416.99	865.215	768.871	865.361	1220.57	1246.98	1250.29	971.529	1270.52	1298.72	1354.33	967.034	853.191	1354.67	1045.04	854.087	963.009	1169.27	225.532	1277.69	828.427	467.923	753.603	1020.36	917.311	881.583	1334.46	857.101	1080.61	1312.28	1252.93
TEXTURE_GLCM_ED_T2_Energy	0.0011043	0.00077779	0.00090042	0.0007145	0.0009729	0.00096829	0.0014152	0.00086674	0.0011324	0.00087015	0.0007009	0.00073586	0.0010533	0.001027	0.00081477	0.0010715	0.0011501	0.00078742	0.0009407	0.00090628	0.00099458	0.001015	0.00090377	0.0010075	0.00090289	0.0012457	0.001073	0.00073092	0.0008299	0.00079752	0.00094694	0.0013537	0.00081936	0.00079884	0.0010052	0.00095142	0.0035873	0.00092041	0.0010342	0.0012035	0.00097766	0.0010679	0.0011533	0.00109	0.00094079	0.00084555	0.00072262	0.00089791	0.0007875
TEXTURE_GLCM_ED_T2_Contrast	58.0536	110.163	100.486	114.594	76.2394	76.3287	56.5078	101.076	70.6216	85.6211	99.8551	95.0254	69.9215	72.6292	107.758	74.7661	70.2243	102.154	77.9661	85.5833	73.0997	68.9018	94.7584	76.284	71.1354	55.2434	76.9799	134.311	97.7339	132.535	76.6106	37.5278	101.636	134.03	82.0685	80.9836	14.4644	101.678	70.0767	57.6102	69.6492	54.7789	50.1528	72.0741	104.906	115.35	119.244	98.3618	101.334
TEXTURE_GLCM_ED_T2_Entropy	10.4124	10.9273	10.8004	11.0013	10.7124	10.7112	10.0351	10.8562	10.5655	10.7008	10.903	10.9054	10.6046	10.5984	10.9034	10.6257	10.6062	10.9189	10.7164	10.6979	10.6816	10.5975	10.8226	10.6756	10.7219	10.449	10.6613	11.0583	10.8792	11.0229	10.6294	10.2349	10.7274	10.9315	10.7525	10.7543	8.448	10.8463	10.6285	10.4307	10.6736	10.532	10.4643	10.6402	10.8458	10.9518	10.8763	10.8039	10.9074
TEXTURE_GLCM_ED_T2_Homogeneity	0.32258	0.27161	0.29232	0.2574	0.30177	0.30692	0.31784	0.27074	0.33575	0.28601	0.26564	0.26338	0.31028	0.33063	0.27333	0.32023	0.31217	0.27971	0.29345	0.28202	0.29017	0.29162	0.2884	0.30524	0.28956	0.34333	0.31047	0.25269	0.27607	0.26675	0.30432	0.36746	0.26421	0.25883	0.29582	0.29222	0.38439	0.27787	0.30832	0.31975	0.29963	0.31292	0.32069	0.31593	0.29225	0.27824	0.24976	0.30138	0.28454
TEXTURE_GLCM_ED_T2_Correlation	0.89156	0.82871	0.83963	0.82081	0.88323	0.88345	0.81539	0.84311	0.89193	0.84071	0.80156	0.85357	0.89304	0.89187	0.83252	0.88593	0.89001	0.84527	0.87865	0.86731	0.88387	0.89342	0.84952	0.88147	0.88781	0.91409	0.88158	0.79248	0.84798	0.79331	0.85867	0.94348	0.76711	0.74344	0.87203	0.87518	0.82573	0.84224	0.8917	0.90768	0.89478	0.91568	0.9225	0.8886	0.83748	0.82229	0.75592	0.84129	0.8432
TEXTURE_GLCM_ED_T2_SumAverage	0.0074174	0.0079321	0.0080549	0.0082536	0.0082738	0.0082019	0.0059137	0.0083626	0.008242	0.0075446	0.0076304	0.0083168	0.0082007	0.0082454	0.0084503	0.0083019	0.0084182	0.0081126	0.0083196	0.0082508	0.0084717	0.0085618	0.0085179	0.0084288	0.0083598	0.0083053	0.008461	0.0085258	0.0084172	0.0084927	0.007864	0.0081642	0.0070763	0.0078674	0.0084303	0.0083696	0.003368	0.0085413	0.0082639	0.0081507	0.0083835	0.0083895	0.0083191	0.0083087	0.0083358	0.0083874	0.0072769	0.0081087	0.0083707
TEXTURE_GLCM_ED_T2_Variance	0.065341	0.078497	0.076472	0.078059	0.079682	0.079932	0.037366	0.078651	0.079776	0.06561	0.061426	0.079208	0.079787	0.082001	0.078513	0.08001	0.077952	0.080596	0.078419	0.078608	0.076837	0.078907	0.076861	0.078571	0.077385	0.078495	0.07935	0.078995	0.078469	0.078287	0.066166	0.081052	0.053263	0.063768	0.078283	0.079194	0.01013	0.078649	0.078993	0.076176	0.080795	0.0793	0.078952	0.07898	0.078784	0.079235	0.05962	0.075645	0.078873
TEXTURE_GLCM_ED_T2_Dissimilarity	5.1802	7.2813	6.7165	7.6253	6.0133	6.0291	5.1239	7.1093	5.4619	6.2976	7.1572	7.1195	5.8016	5.5117	7.2392	5.8509	5.768	6.9831	6.2685	6.3532	6.1238	5.9515	6.7132	6.0899	6.1052	5.0656	6.0242	8.2625	6.9886	8.0819	5.9393	4.1786	7.1038	8.1022	6.361	6.3988	2.9172	7.1522	5.8248	5.2615	5.883	5.2915	5.0189	5.7875	6.9729	7.4283	7.6402	6.5527	6.9648
TEXTURE_GLCM_ED_T2_AutoCorrelation	1161.65	1322.05	1351.52	1405.32	1436.77	1417.86	711.523	1444.91	1431.14	1180.9	1178.5	1437.38	1420.14	1440.2	1465.73	1446.64	1473.12	1383.22	1443.47	1421.3	1482.26	1518.59	1484.72	1475.61	1453.91	1451.16	1487.57	1475.94	1461.21	1464.46	1270.26	1431.5	1007.46	1232.62	1471.97	1459.13	224.569	1495.28	1434.27	1397.78	1475.25	1478.26	1459.42	1445.66	1436.02	1447.11	1072.99	1363.78	1447.95
TEXTURE_GLCM_ED_FLAIR_Energy	0.0014853	0.0010608	0.00076439	0.00081812	0.0010936	0.0010168	0.0014748	0.00096374	0.0012549	0.0008971	0.0011215	0.00098907	0.0011346	0.0013272	0.0011009	0.001223	0.0011985	0.0011371	0.0011406	0.0011784	0.00094272	0.001089	0.0010676	0.0015311	0.0010525	0.0012193	0.0010925	0.00092843	0.0010578	0.00079959	0.0013707	0.0013429	0.001041	0.0010961	0.0011486	0.0010597	0.001786	0.00088564	0.001098	0.0011026	0.0009443	0.00094807	0.0011636	0.0010772	0.0011042	0.0010863	0.0010358	0.0017937	0.0010886
TEXTURE_GLCM_ED_FLAIR_Contrast	34.7311	80.4575	101.92	126.034	71.8182	73.7741	46.0433	82.5945	58.8744	73.8245	72.5055	65.0057	53.3718	54.0034	114.078	66.7271	57.3621	75.7552	71.1848	50.0254	66.9522	58.0939	100.457	77.9948	66.0953	53.5866	84.3901	148.282	96.6625	113.28	56.3263	48.0851	76.4886	104.076	65.0846	70.2128	34.077	128.639	74.7911	63.7309	71.9125	65.4407	78.5597	72.5943	91.5855	88.3381	77.6762	43.7343	87.3005
TEXTURE_GLCM_ED_FLAIR_Entropy	9.9058	10.3829	10.8312	10.9803	10.5622	10.6742	9.8077	10.727	10.3898	10.5999	10.2656	10.5814	10.476	10.1144	10.703	10.4899	10.436	10.4655	10.5624	10.1487	10.632	10.5122	10.7396	10.1837	10.5966	10.4392	10.4361	10.9373	10.7145	10.9187	10.0864	10.3201	10.3983	10.5769	10.55	10.6363	9.533	10.9565	10.6349	10.533	10.6812	10.6434	10.516	10.6053	10.5596	10.5747	10.2632	9.8367	10.3924
TEXTURE_GLCM_ED_FLAIR_Homogeneity	0.3336	0.2704	0.25309	0.265	0.29735	0.30594	0.2996	0.27392	0.33411	0.27429	0.27783	0.2896	0.31596	0.33769	0.27884	0.33529	0.30497	0.31657	0.30986	0.28301	0.28098	0.29191	0.28583	0.35418	0.29373	0.3224	0.30708	0.26991	0.29263	0.257	0.31888	0.34325	0.26684	0.27676	0.30153	0.29592	0.32151	0.27261	0.3093	0.30551	0.29012	0.28641	0.31155	0.29735	0.30557	0.29603	0.26189	0.36872	0.29286
TEXTURE_GLCM_ED_FLAIR_Correlation	0.91852	0.76813	0.7972	0.7964	0.88738	0.88564	0.76989	0.86908	0.90797	0.84899	0.76262	0.88882	0.91677	0.84317	0.78479	0.89301	0.90857	0.86301	0.88352	0.85653	0.89214	0.90856	0.83842	0.80207	0.89407	0.91565	0.78423	0.73241	0.84875	0.81703	0.8272	0.92608	0.77844	0.78274	0.89678	0.89198	0.84294	0.79901	0.88369	0.89738	0.88891	0.89708	0.86213	0.88707	0.80841	0.82635	0.67179	0.87027	0.74791
TEXTURE_GLCM_ED_FLAIR_SumAverage	0.0064688	0.0061763	0.0077725	0.0083327	0.0084515	0.0083055	0.0051497	0.0084456	0.0083191	0.0071327	0.0058664	0.0084662	0.0083099	0.0066869	0.0082823	0.0082992	0.0084696	0.0078096	0.0084411	0.0060715	0.0085732	0.0085795	0.0087591	0.0074427	0.0084385	0.0083335	0.0068593	0.0081	0.0085428	0.0085902	0.0061627	0.0083009	0.006524	0.0073338	0.0084744	0.008401	0.0047423	0.0086305	0.0083633	0.0082613	0.0085175	0.0084566	0.0081614	0.0083612	0.0073366	0.0077394	0.0057449	0.0068665	0.0066513
TEXTURE_GLCM_ED_FLAIR_Variance	0.05201	0.042356	0.061332	0.075576	0.07783	0.078734	0.024425	0.077009	0.078092	0.059672	0.037285	0.07134	0.078271	0.042039	0.064688	0.076131	0.076576	0.067509	0.074592	0.042565	0.075765	0.077543	0.075905	0.048109	0.076155	0.077545	0.047742	0.067648	0.078023	0.07559	0.039786	0.079425	0.042133	0.058466	0.076969	0.079336	0.026478	0.078104	0.078491	0.075817	0.079003	0.077605	0.069528	0.078465	0.058342	0.062096	0.028875	0.041166	0.042276
TEXTURE_GLCM_ED_FLAIR_Dissimilarity	4.2495	6.4609	7.2001	7.6101	5.8758	5.8552	4.9501	6.5236	5.0403	6.1213	6.0448	5.7843	5.1866	4.8173	7.2765	5.3995	5.3617	5.6856	5.728	5.3336	5.9052	5.5757	6.7175	5.3267	5.8332	5.1372	6.006	8.237	6.6096	7.5384	5.09	4.7722	6.3248	7.0013	5.7214	5.9325	4.3746	7.6806	5.8651	5.613	5.9926	5.8156	5.8013	5.9238	6.3197	6.296	6.4029	4.1937	6.1791
TEXTURE_GLCM_ED_FLAIR_AutoCorrelation	897.712	773.252	1213.8	1411.46	1481.25	1442.93	521.943	1470.81	1451.53	1061.05	693.847	1462.23	1452.45	895.379	1358.78	1434.02	1488.48	1261.88	1465.35	767.798	1509.99	1523.5	1547.84	1087.41	1473.57	1455.96	942.735	1303.7	1495.64	1490.99	771.99	1457.32	848.419	1089.78	1487.59	1473.95	468.726	1505.26	1457.58	1423.71	1504.79	1484.97	1363.01	1457.99	1096.23	1215.11	633.14	937.777	871.725
TEXTURE_GLCM_NET_T1Gd_Energy	0.0023108	0.0035319	0.0012852	0.00076387	0.0017146	0.0012446	0.0014536	0.0010997	0.0010594	0.0017981	0.0019257	0.00073748	0.00086494	0.00068082	0.00069408	0.00098221	0.0011913	0.00078927	0.0010933	0.0048192	0.0027897	0.00091004	0.00088954	0.0006942	0.0006228	0.0010328	0.00053195	0.00066884	0.0010225	0.0014399	0.00074342	0.0010473	0.0020286	0.0011288	0.0054717	0.0012818	0.011497	0.00037462	0.00085173	0.0014628	0.00087373	0.00078039	0.001001	0.001684	0.00095501	0.00057313	0.0016049	0.001275	0.0010763
TEXTURE_GLCM_NET_T1Gd_Contrast	46.8216	25.4002	51.7294	135.875	61.7011	59.9636	62.9622	93.8437	104.336	57.3066	40.6659	148.024	116.417	156.46	180.402	123.802	73.0036	122.351	41.837	23.986	27.9428	63.7489	96.406	282.951	255.003	118	259.635	223.583	102.558	50.4066	167.267	124.903	62.9161	92.4604	21.0868	89.0349	13.468	347.645	149.016	81.2374	76.1853	148.89	279.169	47.586	102.87	252.138	49.162	170.192	482.192
TEXTURE_GLCM_NET_T1Gd_Entropy	9.1862	8.5018	10.1344	10.9994	9.8259	10.3327	10.2609	10.3327	10.6905	9.6092	9.6928	10.9151	10.9234	11.1398	11.1408	10.8684	10.2135	10.9892	10.3793	8.1154	9.119	10.4656	10.7584	10.9125	11.2486	10.6731	11.4517	11.2975	10.5096	10.2039	11.0084	10.6793	9.3563	10.1332	8.4242	10.4934	7.4167	11.6645	10.848	10.3228	10.688	10.803	10.1623	9.749	10.7575	11.3232	9.7253	9.9803	10.1194
TEXTURE_GLCM_NET_T1Gd_Homogeneity	0.27523	0.32633	0.30928	0.25208	0.2864	0.31905	0.29524	0.24904	0.25265	0.28459	0.3577	0.23881	0.24971	0.2595	0.2157	0.28511	0.26718	0.23358	0.34427	0.30915	0.37131	0.25375	0.25415	0.18906	0.20189	0.24288	0.20757	0.23352	0.23954	0.33916	0.24256	0.24698	0.25941	0.24848	0.42191	0.32292	0.48971	0.16991	0.23197	0.28976	0.27348	0.21821	0.14477	0.3048	0.28563	0.21258	0.28465	0.21062	0.16414
TEXTURE_GLCM_NET_T1Gd_Correlation	0.73711	0.64266	0.8737	0.7639	0.72736	0.86917	0.86168	0.70791	0.81484	0.73836	0.84848	0.65848	0.81403	0.75029	0.71101	0.81153	0.77965	0.80334	0.93622	0.72897	0.83719	0.8583	0.81646	0.58965	0.55828	0.72301	0.57643	0.62998	0.71637	0.91031	0.73096	0.72797	0.75531	0.61091	0.80939	0.84571	0.74298	0.46076	0.68285	0.80549	0.86462	0.65152	0.38917	0.799	0.8155	0.54317	0.88845	0.73945	0.25023
TEXTURE_GLCM_NET_T1Gd_SumAverage	0.0049146	0.0037393	0.0066988	0.0068516	0.004615	0.0059985	0.0056726	0.0054549	0.006439	0.0054631	0.0050494	0.0059867	0.0069039	0.0074123	0.0069345	0.007198	0.0052549	0.0069048	0.0076615	0.0042811	0.0040624	0.0064172	0.0064315	0.0062469	0.0066288	0.0059457	0.0070289	0.0066053	0.0056749	0.0068745	0.0068666	0.0059013	0.0051744	0.0052639	0.0032104	0.0065375	0.0021255	0.007617	0.0060781	0.0052415	0.0069598	0.005847	0.0058921	0.0053823	0.0067858	0.0066033	0.0078757	0.0061989	0.0071572
TEXTURE_GLCM_NET_T1Gd_Variance	0.021516	0.0086869	0.049995	0.070222	0.027619	0.055931	0.055524	0.039047	0.06873	0.026744	0.032751	0.052905	0.076351	0.076487	0.076059	0.080148	0.040418	0.075949	0.080052	0.010884	0.020936	0.054957	0.064089	0.083323	0.070458	0.051935	0.074824	0.073743	0.044125	0.068624	0.075482	0.055995	0.03095	0.029003	0.013498	0.070391	0.0063957	0.078688	0.057287	0.050966	0.068672	0.052022	0.05517	0.028817	0.068011	0.067342	0.053686	0.079571	0.07827
TEXTURE_GLCM_NET_T1Gd_Dissimilarity	5.2797	3.9005	5.0475	8.2448	5.6704	5.1971	5.6726	7.1583	7.5022	5.5876	4.1978	8.6493	7.7609	8.381	9.673	7.4681	6.3361	8.155	4.4049	3.9415	3.6283	6.21	7.0974	12.4291	11.4602	7.9959	11.6178	10.4668	7.5438	4.8489	9.1029	7.998	6.1214	7.0905	3.052	5.9558	2.3048	14.0893	8.7049	6.3391	6.2495	8.9856	13.067	5.0472	6.6622	11.1724	5.2947	9.2176	16.7003
TEXTURE_GLCM_NET_T1Gd_AutoCorrelation	469.937	257.471	931.765	1007.29	439.605	802.798	735.809	612.241	924.952	581.607	541.577	743.987	1054.2	1156.83	1028.1	1135.62	592.329	1049.8	1291.76	340.07	348.655	884.123	908.294	854.517	898.298	746.824	1005.56	922.245	669.75	1048.76	1016.58	751.175	544.516	537.443	217.668	960.851	95.2562	1121.86	779.956	629.065	1055.85	712.202	668.854	580.271	999.689	881.313	1235.95	885.518	938.917
TEXTURE_GLCM_NET_T1_Energy	0.0017051	0.0023147	0.0016576	0.0014705	0.0032927	0.0018755	0.001446	0.0014203	0.0019172	0.001703	0.0012322	0.0015076	0.0021748	0.0022064	0.0017713	0.0013431	0.0026366	0.0012316	0.0016091	0.0073665	0.0031647	0.0013422	0.0031877	0.00098549	0.00088095	0.0018589	0.00067463	0.00086513	0.0022157	0.0014756	0.00094751	0.0023209	0.0058628	0.0035792	0.0083692	0.0018296	0.038271	0.00053785	0.0016935	0.0039581	0.0021839	0.001544	0.0029508	0.0027481	0.0011136	0.001154	0.0017348	0.0020104	0.0015557
TEXTURE_GLCM_NET_T1_Contrast	43.9333	21.1919	25.0498	23.355	15.8802	19.5724	36.1395	33.8699	51.0636	23.8993	39.965	62.5594	20.3812	15.6232	39.463	67.6593	18.3144	43.2022	24.5853	13.677	11.8579	33.0771	14.0697	100.133	117.341	27.8009	131.315	81.2865	18.3431	43.4689	79.0662	25.97	12.7825	10.2406	5.0706	23.4649	1.1789	197.363	25.9082	10.0422	13.4051	33.4044	41.2212	19.1273	56.9567	45.0151	25.4147	39.2959	59.4902
TEXTURE_GLCM_NET_T1_Entropy	9.5864	9.2429	9.7542	9.8951	8.7028	9.4393	9.8527	9.9443	9.7483	9.619	10.2146	9.891	9.3479	9.3116	9.721	10.3401	8.8563	10.179	9.8726	7.669	8.7378	9.9248	8.7742	10.3709	10.7988	9.4673	11.0632	10.7694	9.3056	10.0721	10.5421	9.3368	8.0879	8.5826	7.4848	9.7276	5.2578	11.3453	9.6579	8.4712	9.3376	9.858	8.7262	9.0458	10.48	10.2294	9.5286	9.4017	9.6456
TEXTURE_GLCM_NET_T1_Homogeneity	0.28036	0.35835	0.37359	0.3716	0.37603	0.37951	0.31418	0.32251	0.30804	0.34746	0.34808	0.30102	0.38013	0.43459	0.31641	0.34192	0.35506	0.30452	0.40924	0.39055	0.4119	0.29697	0.39934	0.24383	0.25677	0.33467	0.24922	0.28565	0.36991	0.35661	0.28586	0.35483	0.40216	0.44528	0.51269	0.3965	0.68829	0.2194	0.34123	0.44346	0.41283	0.32612	0.25098	0.39923	0.30084	0.30415	0.30901	0.3134	0.26289
TEXTURE_GLCM_NET_T1_Correlation	0.89819	0.90683	0.93634	0.95855	0.8534	0.92899	0.87511	0.92438	0.79625	0.91961	0.92364	0.66449	0.92681	0.95656	0.85117	0.88036	0.83432	0.91283	0.96251	0.87861	0.93291	0.91921	0.89729	0.80649	0.80221	0.85481	0.78502	0.87541	0.93013	0.91924	0.86916	0.88301	0.93767	0.93467	0.92508	0.9589	0.89457	0.70499	0.93061	0.92643	0.96812	0.91759	0.64307	0.92701	0.90852	0.90292	0.93614	0.93013	0.88678
TEXTURE_GLCM_NET_T1_SumAverage	0.0062063	0.004652	0.0064635	0.0076994	0.0044067	0.0050745	0.0051252	0.0066057	0.0041778	0.0058523	0.006819	0.0052304	0.0056328	0.0065436	0.004838	0.0062965	0.003802	0.0063469	0.0076804	0.0046499	0.0043977	0.0066773	0.0045535	0.0060329	0.0069429	0.0047678	0.0075066	0.0074742	0.0063762	0.0070216	0.0069762	0.0047195	0.0054973	0.0048769	0.0033993	0.0065293	0.0013383	0.0078393	0.0059104	0.0036757	0.0068403	0.0058501	0.0031893	0.0060264	0.0071659	0.0060663	0.0081498	0.0060725	0.0067892
TEXTURE_GLCM_NET_T1_Variance	0.05197	0.027766	0.047993	0.068729	0.013221	0.033635	0.035342	0.054657	0.030591	0.036279	0.063853	0.022751	0.033957	0.043879	0.032302	0.069047	0.0135	0.060511	0.080007	0.013724	0.021582	0.049961	0.016703	0.062512	0.072243	0.023381	0.074535	0.079645	0.032055	0.065634	0.073264	0.027108	0.02509	0.0191	0.0082598	0.069661	0.001365	0.081634	0.045531	0.016653	0.051342	0.04946	0.014231	0.032009	0.075976	0.056503	0.048555	0.067731	0.062246
TEXTURE_GLCM_NET_T1_Dissimilarity	5.1066	3.4571	3.5018	3.4788	3.056	3.219	4.5186	4.3383	5.1702	3.6719	4.3017	5.5705	3.2853	2.6457	4.578	5.2735	3.3146	4.9338	3.2462	2.7736	2.604	4.497	2.8014	7.4623	7.5924	3.9739	8.0373	6.3075	3.2371	4.4388	6.1333	3.7239	2.7402	2.3071	1.6452	3.2976	0.74154	10.0806	3.8368	2.2987	2.7098	4.2958	5.3157	3.0988	5.4091	4.9133	4.0304	4.4146	5.7837
TEXTURE_GLCM_NET_T1_AutoCorrelation	837.138	466.212	884.945	1264.4	372.013	560.003	567.398	939.014	392.603	711.25	1021.68	520.88	661.21	890.299	505.268	914.126	288.663	902.086	1305.07	412.13	406.945	936.143	409.243	816.612	1045.96	463.256	1185.03	1222.82	804.225	1074.26	1077.06	471.741	603.398	472.149	225.166	988.853	35.0517	1266.72	759.621	289.863	988.6	760.067	208.327	730.844	1144.22	826.324	1300.5	876.435	998.527
TEXTURE_GLCM_NET_T2_Energy	0.0014819	0.0018025	0.001335	0.00092709	0.0010551	0.0010151	0.0010191	0.0015971	0.0038521	0.0013776	0.0013694	0.00096837	0.0013029	0.0019221	0.0011867	0.0013035	0.00085752	0.00088337	0.0014924	0.0020969	0.0012418	0.0013937	0.0016762	0.0011663	0.00078644	0.00111	0.00088949	0.00082728	0.00099053	0.0016924	0.00076416	0.00094968	0.0031122	0.001095	0.004987	0.0014455	0.01756	0.00087956	0.0012944	0.0028078	0.0019303	0.0014917	0.0028526	0.001532	0.0010323	0.00067957	0.00093743	0.0020564	0.0025414
TEXTURE_GLCM_NET_T2_Contrast	67.8082	47.9989	41.2713	80.2662	79.2894	56.0227	60.1717	32.5897	38.9994	39.23	46.4513	54.3357	32.5027	15.8112	58.3087	45.2374	99.4778	81.5904	41.1972	47.7702	35.6425	62.8618	28.0512	78.9878	117.895	74.0913	85.7497	87.2082	67.0639	49.8654	118.225	51.3316	38.7483	65.3888	13.0125	57.9779	5.0404	71.7499	34.6587	34.4545	21.6861	44.1406	60.4904	34.851	72.4775	127.396	88.0851	73.6282	48.4157
TEXTURE_GLCM_NET_T2_Entropy	9.7319	9.7961	10.2536	10.5788	10.3742	10.4977	10.4412	9.9224	9.0864	10.0817	10.004	10.5248	10.1163	9.6336	10.1585	10.3209	10.6846	10.7313	9.9871	9.2008	10.2183	9.9992	9.7652	10.155	10.8404	10.5133	10.7635	10.7743	10.4448	10.0925	10.7884	10.5136	8.8426	10.4554	8.3315	10.2323	6.6866	10.6857	10.1359	9.5889	9.7282	9.9728	8.9775	9.9163	10.6452	10.9079	10.3826	9.4606	9.1578
TEXTURE_GLCM_NET_T2_Homogeneity	0.27823	0.32427	0.35447	0.28058	0.28625	0.31518	0.29835	0.37002	0.37027	0.35792	0.32998	0.30821	0.35387	0.45698	0.29209	0.36053	0.26965	0.27572	0.37675	0.28338	0.35494	0.28846	0.36357	0.27535	0.24909	0.31805	0.28534	0.28055	0.29212	0.40668	0.24068	0.30103	0.33749	0.32507	0.45703	0.34953	0.5935	0.29635	0.35022	0.3862	0.43288	0.34094	0.23825	0.37142	0.30375	0.23949	0.2411	0.30275	0.30793
TEXTURE_GLCM_NET_T2_Correlation	0.8307	0.81162	0.93061	0.8187	0.77129	0.89829	0.87459	0.93896	0.78563	0.92502	0.84342	0.91857	0.94027	0.97588	0.80147	0.93166	0.79541	0.87008	0.89556	0.87025	0.94952	0.75441	0.91965	0.85401	0.78652	0.8631	0.87783	0.84548	0.83058	0.92591	0.74964	0.91852	0.83208	0.87575	0.8835	0.88567	0.86597	0.89339	0.9439	0.9273	0.96816	0.89624	0.5807	0.9205	0.89503	0.72762	0.84112	0.83456	0.85267
TEXTURE_GLCM_NET_T2_SumAverage	0.0074386	0.0065653	0.0080474	0.0079562	0.0061649	0.0082482	0.0077813	0.008584	0.0061072	0.0070232	0.0069654	0.008015	0.0083757	0.0082876	0.0064064	0.0086013	0.0078449	0.0087082	0.0065309	0.0055315	0.0084747	0.0061436	0.007079	0.0094809	0.0086778	0.0075499	0.0080247	0.0076751	0.0077058	0.0075753	0.007741	0.0076587	0.0064851	0.0074248	0.0048146	0.0083674	0.0035795	0.0081498	0.0085661	0.0081223	0.0083895	0.0078353	0.0048453	0.0080269	0.0080491	0.0079045	0.0092857	0.0056003	0.0059041
TEXTURE_GLCM_NET_T2_Variance	0.048586	0.031093	0.07258	0.054019	0.042281	0.067238	0.058584	0.065102	0.022201	0.063758	0.036206	0.08141	0.066355	0.080018	0.035856	0.080733	0.059433	0.07667	0.048152	0.044117	0.086167	0.031161	0.042614	0.065179	0.067277	0.065921	0.085682	0.068888	0.048302	0.082139	0.057619	0.076964	0.027736	0.064146	0.013633	0.061887	0.004591	0.082097	0.075416	0.057804	0.083147	0.051849	0.017758	0.053508	0.084263	0.057082	0.06774	0.053731	0.039676
TEXTURE_GLCM_NET_T2_Dissimilarity	5.9273	4.7882	4.3321	6.4037	6.3208	5.2644	5.5324	3.9278	4.2254	4.1969	4.7811	5.3169	3.9917	2.6104	5.6321	4.4739	7.0213	6.6588	4.162	5.2793	4.2323	5.644	3.764	6.528	7.9682	5.7429	6.5561	6.6507	5.9163	4.2126	8.0284	5.3087	4.3942	5.3658	2.4275	5.0153	1.3965	5.9723	4.2005	3.8581	3.0729	4.6387	6.2532	4.0547	6.0129	8.2545	7.1125	5.9609	5.0032
TEXTURE_GLCM_NET_T2_AutoCorrelation	1093.44	826.518	1363.14	1243.14	771.174	1388.79	1225.71	1486.6	697.188	1069.09	939.042	1384.05	1432.5	1472.19	806.287	1549.29	1226.21	1545.51	892.232	670.159	1540.06	729.444	1001.27	1735.53	1480	1189.29	1388.47	1226.85	1160.54	1274.28	1182.23	1273.65	799.819	1154.93	438.238	1399.13	231.252	1414.72	1522.66	1326.37	1510.58	1220.28	436.365	1282.72	1395.87	1218.37	1680.01	709.462	723.129
TEXTURE_GLCM_NET_FLAIR_Energy	0.0016599	0.0019556	0.0021914	0.00113	0.0011407	0.0012666	0.0014051	0.0013914	0.00088125	0.0015708	0.0019245	0.0011986	0.0021421	0.0027804	0.0010783	0.0015479	0.0014295	0.0023627	0.0017915	0.0028648	0.0015055	0.0010983	0.001722	0.00083172	0.00092418	0.001889	0.00080539	0.00094617	0.0014513	0.0016405	0.0014022	0.001129	0.0026631	0.0014154	0.00391	0.0023408	0.015874	0.00083215	0.0012417	0.0030765	0.0015659	0.0012216	0.0011384	0.0017116	0.0011492	0.001284	0.0010855	0.0024231	0.0023231
TEXTURE_GLCM_NET_FLAIR_Contrast	31.8673	34.0588	20.7543	53.5147	47.4421	36.2656	36.9212	22.2217	101.225	30.1396	24.5819	42.3333	16.7111	12.9517	61.5434	45.288	36.301	14.9653	21.531	44.8653	24.7715	43.0864	26.0875	189.61	78.4827	33.8404	115.848	90.0721	38.5342	45.0785	56.0766	57.4734	26.3316	45.0672	10.0414	16.4019	3.0051	91.4408	44.5633	18.9047	25.3477	39.6945	215.849	25.8859	43.1781	50.3853	101.507	25.4847	53.5967
TEXTURE_GLCM_NET_FLAIR_Entropy	9.5319	9.5964	9.4282	10.4018	10.156	10.0609	9.9223	9.9238	10.8238	9.883	9.5924	10.2883	9.3872	9.0429	10.321	10.1596	9.8861	9.321	9.6509	8.7798	9.9515	10.204	9.6754	10.5884	10.5874	9.6171	10.8956	10.5693	9.9561	10.0152	9.9636	10.2557	8.9675	10.0424	8.5264	9.4633	6.3496	10.7758	10.1476	9.0087	9.9516	10.1017	9.995	9.6667	10.2704	10.1099	10.2689	9.0724	9.1733
TEXTURE_GLCM_NET_FLAIR_Homogeneity	0.30994	0.32882	0.40892	0.33863	0.29544	0.33563	0.32747	0.36237	0.26353	0.35905	0.39871	0.34602	0.40373	0.46627	0.2771	0.38375	0.30518	0.41716	0.42003	0.26958	0.37734	0.29588	0.34443	0.20744	0.26935	0.35466	0.28387	0.28806	0.32208	0.40408	0.29714	0.29422	0.32694	0.33024	0.45739	0.42694	0.5503	0.28982	0.31868	0.41303	0.39458	0.31879	0.17099	0.36099	0.33874	0.32761	0.25084	0.34815	0.29617
TEXTURE_GLCM_NET_FLAIR_Correlation	0.9247	0.86588	0.94542	0.91645	0.8577	0.90997	0.89337	0.96687	0.841	0.94118	0.93456	0.93728	0.95735	0.9565	0.86217	0.9312	0.89574	0.96575	0.95371	0.64642	0.96537	0.90394	0.92503	0.50476	0.84801	0.87549	0.82078	0.77413	0.89086	0.93344	0.80039	0.85827	0.90365	0.89289	0.9383	0.9734	0.82998	0.85671	0.91492	0.90964	0.96306	0.91338	0.48188	0.94298	0.92123	0.87326	0.81764	0.94364	0.77758
TEXTURE_GLCM_NET_FLAIR_SumAverage	0.0068091	0.0068148	0.0071283	0.0085142	0.0061512	0.0066304	0.0063277	0.0083811	0.0073223	0.0071057	0.0063209	0.0080082	0.0070751	0.0060746	0.005807	0.0073376	0.0069741	0.0069159	0.0066875	0.0040422	0.0083719	0.0071918	0.0065726	0.0063329	0.0077951	0.0059529	0.0076015	0.0065044	0.0071197	0.0075603	0.0057103	0.0066414	0.0063956	0.0068141	0.0053319	0.0065378	0.0019489	0.0080555	0.0081527	0.0045727	0.0083227	0.0072174	0.0059427	0.0076344	0.0071318	0.0060329	0.0091975	0.0052219	0.0057568
TEXTURE_GLCM_NET_FLAIR_Variance	0.051092	0.030948	0.046419	0.078155	0.040715	0.049151	0.042275	0.081686	0.077676	0.06242	0.045829	0.082382	0.047702	0.036338	0.054494	0.080397	0.04244	0.053204	0.056733	0.015697	0.087281	0.054683	0.042478	0.046324	0.06294	0.033151	0.078896	0.048682	0.043102	0.082561	0.034216	0.049474	0.033168	0.051354	0.019867	0.075178	0.0021573	0.077881	0.063714	0.025541	0.083779	0.055952	0.051191	0.055368	0.066843	0.048344	0.067905	0.054388	0.029226
TEXTURE_GLCM_NET_FLAIR_Dissimilarity	4.2153	4.2743	3.0763	4.8346	5.1062	4.2481	4.4052	3.4785	7.0504	3.8216	3.271	4.4067	2.9059	2.3569	5.7836	4.1887	4.5555	2.7413	2.9335	5.1949	3.5182	4.9121	3.8365	10.1315	6.4085	4.0513	7.0975	6.3947	4.5761	3.9005	5.3554	5.4645	3.9391	4.6998	2.2343	2.7494	1.3089	6.3273	4.7887	2.9632	3.4255	4.5983	11.1329	3.6894	4.4774	4.8125	7.2498	3.6423	5.1643
TEXTURE_GLCM_NET_FLAIR_AutoCorrelation	971.201	888.902	1032.24	1509.57	777.843	920.755	826.459	1501.96	1167.07	1087.69	845.739	1392.2	1026.86	761.46	758.174	1209.94	971.689	1012.88	971.927	315.988	1521	1070.2	885.707	767.795	1238.01	713.397	1234.66	864.159	1007.72	1274.6	659.168	913.909	808.938	966.801	553.309	1016.85	71.0545	1361.97	1353.81	445.975	1492.61	1083.26	694.259	1191.69	1105.54	783.449	1646.64	667.514	648.918
TEXTURE_GLRLM_ET_T1Gd_SRE	0.96732	0.93906	0.94714	0.96539	0.9589	0.95844	0.95858	0.95942	0.95242	0.9527	0.96438	0.95491	0.9722	0.96929	0.96558	0.96549	0.95818	0.94912	0.96523	0.95083	0.95291	0.94452	0.95081	0.96175	0.95363	0.94982	0.96646	0.96952	0.96161	0.95259	0.96967	0.96063	0.95877	0.94928	0.96578	0.96041	0.96479	0.95887	0.94848	0.95298	0.9569	0.95927	0.96411	0.95402	0.96513	0.97345	0.96159	0.9644	0.96542
TEXTURE_GLRLM_ET_T1Gd_LRE	1.1482	1.3008	1.2834	1.157	1.2069	1.2098	1.2103	1.2058	1.2639	1.237	1.17	1.2196	1.1268	1.134	1.1657	1.17	1.2266	1.28	1.1525	1.236	1.2438	1.3233	1.2796	1.1751	1.2411	1.2632	1.1603	1.1409	1.1848	1.2426	1.134	1.2225	1.197	1.2916	1.1811	1.2077	1.1809	1.2044	1.2704	1.2438	1.2258	1.1953	1.1692	1.2493	1.1749	1.1189	1.1887	1.1667	1.1556
TEXTURE_GLRLM_ET_T1Gd_GLN	0.026397	0.054206	0.027192	0.01814	0.016613	0.01677	0.016787	0.016734	0.016631	0.025362	0.016231	0.016741	0.018025	0.018646	0.016833	0.019678	0.016684	0.01793	0.025257	0.0433	0.017388	0.016975	0.016716	0.016814	0.016093	0.016903	0.016659	0.017145	0.016926	0.017745	0.016866	0.016462	0.01673	0.018084	0.016832	0.016473	0.016473	0.016735	0.016566	0.017786	0.017734	0.016985	0.016585	0.016262	0.016115	0.016731	0.016788	0.016119	0.016533
TEXTURE_GLRLM_ET_T1Gd_RLN	0.91749	0.85251	0.87121	0.91282	0.898	0.89694	0.89729	0.89929	0.88347	0.88359	0.91067	0.88844	0.92934	0.92203	0.91361	0.91344	0.89671	0.87587	0.91225	0.87899	0.88425	0.86582	0.87986	0.90419	0.88611	0.87728	0.91568	0.92294	0.90419	0.88348	0.92306	0.9028	0.89746	0.87648	0.91466	0.90181	0.91216	0.89778	0.8742	0.88448	0.89345	0.89863	0.91008	0.88708	0.91271	0.93234	0.90429	0.91064	0.91288
TEXTURE_GLRLM_ET_T1Gd_RP	0.95552	0.91663	0.92438	0.953	0.94193	0.94128	0.94135	0.94246	0.93054	0.93372	0.95063	0.93765	0.96185	0.95888	0.95197	0.95145	0.93911	0.92622	0.95353	0.9326	0.93314	0.918	0.92771	0.94807	0.93367	0.92846	0.95333	0.95799	0.94663	0.93296	0.95907	0.94127	0.94302	0.9251	0.95	0.94291	0.94928	0.94238	0.92673	0.93309	0.93841	0.94363	0.95033	0.93334	0.95051	0.96382	0.94608	0.95103	0.95319
TEXTURE_GLRLM_ET_T1Gd_LGRE	0.028678	0.11545	0.067132	0.025773	0.024096	0.023307	0.024806	0.022525	0.024899	0.040131	0.025793	0.02573	0.025618	0.0367	0.025934	0.035295	0.025683	0.023388	0.047395	0.029579	0.02303	0.022133	0.023577	0.024523	0.025325	0.024296	0.025316	0.025324	0.024028	0.023568	0.024668	0.023524	0.025847	0.023767	0.021678	0.024443	0.025477	0.037791	0.024161	0.02583	0.024748	0.024681	0.024273	0.02376	0.025865	0.02538	0.024997	0.024039	0.025715
TEXTURE_GLRLM_ET_T1Gd_HGRE	583.229	115.515	451.657	1043.79	1355	1326.9	1353.83	1362.82	1341.81	535.07	1373.31	1365.03	1107.75	982.621	1310.5	917.448	1347.86	1116.99	540.403	273.419	1253.09	1347.62	1333.33	1372.47	1330.2	1233.09	1365.71	1368.3	1361.98	1162.51	1262.61	1337.2	1362.15	1064.08	1361.74	1354.58	1347.91	1303.41	1348.73	1265.63	1163.81	1319.48	1374.09	1351.08	1353.34	1372.74	1363.14	1361.41	1378.32
TEXTURE_GLRLM_ET_T1Gd_SRLGE	0.02817	0.10876	0.063621	0.024501	0.022972	0.021239	0.023426	0.020708	0.022997	0.038812	0.023838	0.024685	0.024733	0.035923	0.024572	0.034565	0.02402	0.020874	0.046352	0.028454	0.021044	0.019691	0.021782	0.022868	0.02414	0.022443	0.024276	0.024823	0.022687	0.0217	0.023525	0.022766	0.024348	0.021365	0.020552	0.022705	0.024652	0.034744	0.022763	0.024015	0.02284	0.022586	0.023301	0.022116	0.024989	0.024545	0.022936	0.022915	0.024901
TEXTURE_GLRLM_ET_T1Gd_SRHGE	558.677	108.197	418.683	992.982	1271.62	1257	1269.74	1285.96	1245.78	498.865	1309.01	1282.01	1063.71	939.804	1245.64	867.5	1261.55	1038.3	513.366	256.104	1174.31	1243.68	1229.62	1304.45	1226.69	1143.94	1299.98	1307.04	1288.01	1093.51	1212.17	1250.46	1281.46	979.766	1292.03	1272.17	1269.37	1230.93	1249.02	1184.6	1094.55	1249.44	1306.87	1260.06	1278	1320.23	1287.46	1289.6	1316.52
TEXTURE_GLRLM_ET_T1Gd_LRLGE	0.030941	0.15046	0.084544	0.032188	0.029938	0.037439	0.033175	0.032933	0.03814	0.046496	0.036256	0.032264	0.030585	0.039923	0.033037	0.038465	0.036217	0.040814	0.051741	0.034537	0.034767	0.038378	0.033887	0.032453	0.030964	0.034028	0.030425	0.027473	0.031186	0.035339	0.030569	0.027413	0.033194	0.039579	0.028378	0.037184	0.030099	0.056886	0.032576	0.036126	0.038791	0.037282	0.029012	0.03347	0.02999	0.029077	0.037104	0.0293	0.029698
TEXTURE_GLRLM_ET_T1Gd_LRHGE	692.182	151.638	658.918	1285.02	1800.51	1680.58	1807.7	1775.89	1927.8	728.959	1694.28	1792.82	1312.29	1175.56	1640.86	1190.55	1855.25	1590.19	666.064	356.233	1676.05	2019.19	1994.33	1702.32	1919.34	1746.65	1705.37	1668.4	1734.74	1510.21	1488.41	1902.14	1763.53	1628.79	1749.9	1809.98	1777.7	1691.82	1920.41	1718.78	1541.23	1660.27	1695.76	1887.41	1770.63	1619.63	1747.32	1721.37	1668.18
TEXTURE_GLRLM_ET_T1Gd_GLV	0.02886	0.0067319	0.0078159	0.034243	0.027028	0.027236	0.018622	0.030211	0.016592	0.013931	0.023602	0.017691	0.026413	0.038116	0.033237	0.018608	0.019247	0.015042	0.026548	0.024661	0.016124	0.015019	0.014986	0.029082	0.032923	0.021275	0.030929	0.035509	0.02809	0.017557	0.041444	0.019264	0.041573	0.014206	0.02734	0.022611	0.026444	0.023681	0.021613	0.026311	0.020544	0.029871	0.045074	0.018904	0.02434	0.039662	0.034513	0.029638	0.052995
TEXTURE_GLRLM_ET_T1Gd_RLV	5.5966e-05	9.901e-05	2.7358e-05	3.6154e-05	2.0937e-05	2.1041e-05	1.4732e-05	2.3071e-05	1.3544e-05	4.0165e-05	1.7534e-05	1.3618e-05	2.6046e-05	4.3529e-05	2.6127e-05	2.5749e-05	1.5593e-05	1.4583e-05	7.4338e-05	0.00010868	1.4141e-05	1.2152e-05	1.2213e-05	2.1275e-05	2.6957e-05	1.9152e-05	2.3407e-05	2.6932e-05	2.1469e-05	1.6313e-05	3.3467e-05	1.5544e-05	3.2032e-05	1.5734e-05	2.1607e-05	1.7765e-05	2.1139e-05	1.9312e-05	1.7291e-05	2.21e-05	1.9017e-05	2.3432e-05	3.2159e-05	1.5e-05	1.8967e-05	2.9641e-05	2.5796e-05	2.2459e-05	3.6684e-05
TEXTURE_GLRLM_ET_T1_SRE	0.9621	0.9398	0.93176	0.92997	0.92261	0.93236	0.93028	0.93125	0.93041	0.92813	0.93296	0.94637	0.94039	0.9348	0.94506	0.95076	0.91399	0.92785	0.94895	0.93415	0.91798	0.90232	0.91307	0.94563	0.95035	0.93216	0.9363	0.95181	0.92689	0.92582	0.9564	0.93832	0.94049	0.8942	0.8989	0.93367	0.87993	0.95426	0.93255	0.9045	0.91769	0.92431	0.93307	0.89873	0.94423	0.94794	0.91761	0.95269	0.95052
TEXTURE_GLRLM_ET_T1_LRE	1.1727	1.3294	1.4242	1.3978	1.4504	1.397	1.3966	1.3889	1.4062	1.389	1.36	1.2557	1.3501	1.3979	1.2916	1.236	1.4993	1.4104	1.2289	1.3442	1.517	1.7054	1.576	1.2736	1.2533	1.3607	1.3411	1.2408	1.3993	1.4525	1.2064	1.3439	1.3086	1.6332	1.6109	1.3957	1.8894	1.2204	1.3718	1.5772	1.5045	1.4531	1.3518	1.6457	1.3071	1.2554	1.517	1.2326	1.2398
TEXTURE_GLRLM_ET_T1_GLN	0.020325	0.023402	0.019732	0.016823	0.025446	0.019341	0.025303	0.02174	0.020446	0.024193	0.016534	0.022562	0.01998	0.016702	0.020057	0.018375	0.031296	0.02315	0.017655	0.049054	0.020526	0.016784	0.020378	0.016789	0.0168	0.021404	0.017069	0.016531	0.021105	0.019366	0.018224	0.019079	0.026323	0.029169	0.02643	0.017797	0.050146	0.016502	0.027599	0.030329	0.020589	0.024324	0.024045	0.027205	0.017775	0.020995	0.018153	0.017133	0.020436
TEXTURE_GLRLM_ET_T1_RLN	0.905	0.85518	0.83813	0.83361	0.81776	0.83892	0.83432	0.83625	0.83482	0.82919	0.83953	0.86864	0.85692	0.84474	0.86647	0.87876	0.79974	0.82885	0.87416	0.84206	0.80849	0.77754	0.79849	0.86741	0.8784	0.83762	0.84685	0.88147	0.82649	0.82529	0.89182	0.85179	0.85601	0.75958	0.76899	0.84172	0.73373	0.88685	0.83895	0.78047	0.80783	0.82141	0.83976	0.76904	0.8649	0.87255	0.80822	0.8835	0.87831
TEXTURE_GLRLM_ET_T1_RP	0.94863	0.91327	0.89763	0.89913	0.88896	0.90126	0.89947	0.90126	0.89849	0.89904	0.9058	0.92726	0.91149	0.90249	0.92185	0.93265	0.87761	0.89675	0.9324	0.90819	0.87922	0.85013	0.8703	0.92441	0.92993	0.90547	0.91023	0.93272	0.8972	0.89028	0.94024	0.91095	0.91673	0.85191	0.8571	0.90261	0.81909	0.9371	0.90393	0.86361	0.87973	0.89027	0.90653	0.85374	0.91934	0.92814	0.87763	0.9342	0.93195
TEXTURE_GLRLM_ET_T1_LGRE	0.023475	0.022621	0.023172	0.017079	0.022766	0.022083	0.023041	0.021413	0.022566	0.022147	0.019363	0.021977	0.022258	0.017434	0.022379	0.024249	0.02361	0.021487	0.024189	0.029956	0.018536	0.018496	0.020279	0.022435	0.020343	0.022636	0.019731	0.021428	0.021378	0.02008	0.023122	0.022523	0.022007	0.019669	0.022102	0.024833	0.032656	0.022467	0.023788	0.024342	0.022902	0.022908	0.022362	0.020697	0.018251	0.024316	0.020633	0.021861	0.022004
TEXTURE_GLRLM_ET_T1_HGRE	1033.97	762.465	1036.18	1350.22	717.278	985.04	646.108	887.904	959.757	677.232	1390.84	727.641	1005.12	1370.01	898.073	1078.36	460.899	840.552	1182.34	199.635	1032.4	1367.94	1046.44	1223.32	1401.63	776.973	1390.69	1341.96	950.635	1039.22	1139.25	1124.39	682.006	575.495	666.614	1244.51	178.647	1391.9	635.378	517.742	939.936	753.831	630.666	627.05	1193.71	847.073	1160.15	1341.81	927.678
TEXTURE_GLRLM_ET_T1_SRLGE	0.021744	0.020526	0.019388	0.012155	0.019756	0.017837	0.019358	0.017326	0.020009	0.019028	0.015132	0.01895	0.018766	0.012109	0.019332	0.021625	0.018184	0.017564	0.02201	0.028503	0.014177	0.012894	0.015696	0.01898	0.016072	0.018073	0.015166	0.018221	0.017	0.015863	0.020831	0.018017	0.018987	0.014244	0.017702	0.022899	0.028405	0.019508	0.021133	0.020651	0.01874	0.019136	0.018233	0.01577	0.013996	0.022198	0.015904	0.018297	0.018534
TEXTURE_GLRLM_ET_T1_SRHGE	983.49	707.729	950.861	1256.41	655.003	907.81	599.788	819.032	888.11	623.786	1293.98	691.203	931.828	1293.18	843.157	1016.26	418.81	769.532	1124.68	187.213	936.413	1222.59	944.752	1146.23	1335.24	717.364	1296.78	1266.54	873.399	954.59	1079.07	1037.84	637.871	509.531	590.905	1139.06	159.27	1321.89	584.145	459.671	852.347	685.226	584.055	556.01	1118.09	792.649	1058.21	1271.15	885.95
TEXTURE_GLRLM_ET_T1_LRLGE	0.031436	0.035213	0.046887	0.061909	0.045616	0.054187	0.048632	0.053766	0.040159	0.04094	0.054868	0.040834	0.046472	0.070669	0.044236	0.037953	0.060125	0.050795	0.034584	0.03745	0.054193	0.066339	0.061486	0.043011	0.048098	0.05609	0.054874	0.041642	0.057071	0.056947	0.034721	0.05081	0.039194	0.075781	0.057727	0.036458	0.070238	0.040269	0.040526	0.049497	0.049678	0.053216	0.048549	0.062942	0.053324	0.034814	0.056214	0.041259	0.043339
TEXTURE_GLRLM_ET_T1_LRHGE	1264.69	1074.46	1643.53	1853.38	1102.25	1479.02	925.826	1292.03	1393.92	979.667	1914.36	903.271	1468.53	1837.79	1195.34	1396.67	722.4	1263.72	1440.46	262.303	1700.38	2531.79	1802.5	1641.1	1725.79	1117.12	1901.07	1732.56	1388.48	1536.03	1431.84	1664.23	930.181	972.225	1161.76	1984.86	316.418	1731.97	928.332	888.281	1547.84	1210.15	886.166	1114.58	1625.27	1129.49	1838.2	1695.88	1131.47
TEXTURE_GLRLM_ET_T1_GLV	0.042408	0.026917	0.022495	0.027042	0.013139	0.016387	0.014969	0.017527	0.017671	0.013939	0.021379	0.017628	0.021665	0.024063	0.025577	0.026439	0.012181	0.013201	0.046842	0.015369	0.014351	0.014302	0.013872	0.029485	0.03315	0.011281	0.022371	0.025052	0.020683	0.017734	0.036673	0.017728	0.023477	0.014111	0.012888	0.020599	0.0042321	0.028835	0.016126	0.012578	0.016104	0.011503	0.01784	0.01256	0.023369	0.022115	0.018087	0.044182	0.030272
TEXTURE_GLRLM_ET_T1_RLV	4.086e-05	3.9507e-05	2.3588e-05	1.9679e-05	1.9684e-05	1.8324e-05	2.5921e-05	2.0701e-05	1.912e-05	2.4716e-05	1.5397e-05	2.6017e-05	2.4451e-05	1.6868e-05	3.0154e-05	2.5059e-05	3.1633e-05	1.7092e-05	3.7551e-05	8.7733e-05	1.4057e-05	1.0963e-05	1.3817e-05	2.467e-05	2.271e-05	1.6928e-05	1.6129e-05	1.8718e-05	2.3038e-05	1.8073e-05	3.1304e-05	1.7242e-05	3.6383e-05	2.4581e-05	2.0793e-05	1.7909e-05	3.0756e-05	2.0432e-05	2.6679e-05	2.432e-05	1.8887e-05	1.6944e-05	3.2537e-05	2.1482e-05	2.0035e-05	2.8956e-05	1.6578e-05	3.2291e-05	3.4831e-05
TEXTURE_GLRLM_ET_T2_SRE	0.95878	0.95923	0.93423	0.96171	0.93939	0.93785	0.9423	0.94311	0.93555	0.94015	0.93822	0.93272	0.94904	0.94533	0.94959	0.94691	0.94268	0.94146	0.93064	0.96025	0.93771	0.93342	0.93643	0.93421	0.94859	0.93186	0.95241	0.94704	0.94841	0.91591	0.95837	0.93138	0.94792	0.93276	0.95179	0.95745	0.95866	0.93226	0.92336	0.93088	0.93335	0.95127	0.94083	0.93497	0.93771	0.95788	0.95163	0.94634	0.9321
TEXTURE_GLRLM_ET_T2_LRE	1.1961	1.1926	1.3913	1.1842	1.3288	1.3445	1.3078	1.2926	1.3487	1.3105	1.3245	1.3701	1.2697	1.2938	1.2577	1.2735	1.2973	1.3116	1.3289	1.1862	1.3271	1.397	1.3573	1.3356	1.2597	1.3637	1.2355	1.2685	1.2555	1.5147	1.1938	1.3682	1.2616	1.3699	1.2664	1.2083	1.2537	1.3554	1.4277	1.3951	1.3792	1.2433	1.308	1.3537	1.3277	1.2018	1.2452	1.2609	1.3456
TEXTURE_GLRLM_ET_T2_GLN	0.01772	0.019018	0.017123	0.016412	0.017215	0.016728	0.01658	0.01794	0.016539	0.017646	0.016341	0.016587	0.017475	0.016398	0.016728	0.016601	0.0168	0.016751	0.024798	0.024224	0.018416	0.016511	0.01775	0.016549	0.016725	0.017701	0.018877	0.016742	0.016596	0.016697	0.01853	0.016743	0.017196	0.017489	0.016456	0.016576	0.022138	0.016908	0.01675	0.018778	0.016721	0.016839	0.019251	0.01617	0.016833	0.017194	0.016169	0.02028	0.026375
TEXTURE_GLRLM_ET_T2_RLN	0.89739	0.89844	0.84308	0.9044	0.85377	0.85043	0.86041	0.8618	0.8453	0.85532	0.85102	0.83914	0.8755	0.86709	0.87643	0.87047	0.86096	0.85821	0.83354	0.90083	0.84983	0.84103	0.84752	0.84191	0.87408	0.83714	0.88271	0.87064	0.87358	0.80411	0.89629	0.83622	0.87261	0.83932	0.8822	0.89449	0.89881	0.83779	0.81916	0.83565	0.84091	0.88025	0.85687	0.84403	0.84996	0.89537	0.88119	0.86876	0.83738
TEXTURE_GLRLM_ET_T2_RP	0.94325	0.94396	0.90318	0.94683	0.91388	0.91118	0.91786	0.92051	0.90883	0.91616	0.9134	0.90463	0.92728	0.92193	0.92924	0.92533	0.91956	0.91738	0.90798	0.94546	0.91289	0.90275	0.90849	0.90944	0.92829	0.90452	0.93394	0.92602	0.92862	0.87746	0.9433	0.90351	0.92746	0.90442	0.92945	0.94073	0.93595	0.90591	0.89159	0.90007	0.90375	0.93202	0.91688	0.90794	0.91249	0.94183	0.932	0.92653	0.9066
TEXTURE_GLRLM_ET_T2_LGRE	0.025867	0.025302	0.024622	0.023735	0.021452	0.019553	0.020853	0.020419	0.022569	0.022046	0.021851	0.022556	0.023522	0.024521	0.024419	0.023686	0.021959	0.020297	0.024758	0.024061	0.023109	0.022522	0.020591	0.022366	0.021428	0.021998	0.023556	0.021911	0.022421	0.018409	0.022761	0.021799	0.02237	0.023123	0.022332	0.021833	0.023402	0.019711	0.022234	0.021956	0.019225	0.021712	0.022723	0.021199	0.022491	0.020741	0.020838	0.019575	0.023268
TEXTURE_GLRLM_ET_T2_HGRE	1148.84	1152.09	1257	1384.15	1226.55	1393.56	1376.02	1190.41	1378.53	1177.94	1384.47	1317.92	1210.49	1373.22	1379.6	1340.73	1384.4	1385.34	750.252	817.07	1075.62	1348.82	1136.05	1390.21	1353.97	1168.79	1041.69	1296.75	1381.59	1316.75	1082.85	1376.51	1202.95	1160.82	1389.25	1402.51	718.573	1398.39	1381.95	1149.81	1337.19	1292.98	1027.48	1395.49	1284.31	1299.53	1379.2	980.065	638.303
TEXTURE_GLRLM_ET_T2_SRLGE	0.02367	0.02356	0.022454	0.022204	0.018452	0.015507	0.017463	0.016791	0.019957	0.018847	0.018614	0.01943	0.021075	0.022388	0.022374	0.020936	0.018817	0.016321	0.021548	0.022777	0.02036	0.019953	0.01686	0.019552	0.017927	0.01864	0.021137	0.018893	0.018981	0.013645	0.019762	0.018049	0.018821	0.019906	0.019561	0.018521	0.020708	0.015135	0.018765	0.018567	0.015014	0.019013	0.019959	0.017357	0.018712	0.017308	0.017733	0.014967	0.020167
TEXTURE_GLRLM_ET_T2_SRHGE	1084.71	1090.75	1148.36	1324.66	1142.2	1303.41	1284.07	1115.49	1277.67	1095.05	1289.85	1212.08	1133.86	1281.45	1299.86	1267.52	1296.13	1295.76	695.899	781.322	998.74	1231.91	1055.51	1291.65	1274.92	1082.02	986.604	1218.12	1298.78	1191.83	1034.86	1268.87	1122.11	1060.52	1318.93	1344.31	690.642	1303.15	1265.74	1059.27	1240.62	1220.61	957.178	1300.76	1186.02	1240.84	1300.07	926.179	595.501
TEXTURE_GLRLM_ET_T2_LRLGE	0.036943	0.03339	0.038201	0.032386	0.042414	0.058124	0.044906	0.045674	0.039468	0.042498	0.044008	0.048843	0.038203	0.038816	0.038011	0.043994	0.042492	0.050577	0.041185	0.030325	0.04283	0.052265	0.052448	0.042824	0.044964	0.046529	0.036446	0.043155	0.043425	0.072388	0.040765	0.047074	0.047993	0.044781	0.043304	0.04381	0.048759	0.056429	0.048185	0.044503	0.055859	0.037391	0.04069	0.051596	0.046855	0.041976	0.042989	0.046842	0.043315
TEXTURE_GLRLM_ET_T2_LRHGE	1459.21	1452.93	1996.86	1678.1	1719.44	1886.6	1873.88	1582.3	1954.25	1631	1887.5	1919.11	1650.73	1897.49	1804.75	1712.57	1849.21	1873.47	1012.77	979.28	1486.36	2105.44	1609.2	1887.18	1765.41	1642.22	1327.27	1702.25	1814.55	2085.01	1299.51	1977.82	1622.99	1770	1809.97	1687.08	902.899	1888.59	2045.37	1690.85	1886.14	1668.16	1400.84	1909.07	1825.55	1574.85	1783.68	1247.05	858.971
TEXTURE_GLRLM_ET_T2_GLV	0.032084	0.039617	0.020787	0.031554	0.017928	0.016297	0.019804	0.023054	0.017109	0.024234	0.022377	0.019215	0.025775	0.019474	0.030575	0.025362	0.025591	0.018932	0.034081	0.046238	0.014001	0.012983	0.01602	0.025057	0.02376	0.018105	0.024048	0.026639	0.025662	0.01747	0.033103	0.023928	0.026026	0.017557	0.021906	0.029651	0.013558	0.025857	0.019139	0.019398	0.020477	0.032858	0.033108	0.01744	0.025347	0.039344	0.024482	0.031719	0.027307
TEXTURE_GLRLM_ET_T2_RLV	3.0493e-05	3.2901e-05	1.7268e-05	2.2579e-05	1.5276e-05	1.1738e-05	1.4753e-05	2.0049e-05	1.2748e-05	2.1258e-05	1.6455e-05	1.5383e-05	2.1534e-05	1.4651e-05	2.2274e-05	1.8484e-05	1.8547e-05	1.4007e-05	4.1561e-05	5.759e-05	1.4447e-05	1.0445e-05	1.4819e-05	1.7814e-05	1.7415e-05	1.6521e-05	2.3674e-05	2.0414e-05	1.8665e-05	1.4015e-05	3.1911e-05	1.7924e-05	2.3123e-05	1.647e-05	1.5975e-05	2.0624e-05	2.2429e-05	1.8243e-05	1.4244e-05	1.7553e-05	1.5583e-05	2.5062e-05	3.1967e-05	1.2492e-05	2.0063e-05	2.9181e-05	1.8214e-05	3.0835e-05	4.4271e-05
TEXTURE_GLRLM_ET_FLAIR_SRE	0.961	0.94669	0.93154	0.95894	0.94346	0.93302	0.94464	0.94359	0.92395	0.9424	0.93226	0.91348	0.93443	0.92537	0.95457	0.94694	0.94052	0.93247	0.94584	0.95348	0.92323	0.92824	0.93556	0.94029	0.94874	0.91939	0.95356	0.95306	0.94368	0.92064	0.95599	0.92385	0.94806	0.93059	0.95404	0.94616	0.90892	0.93716	0.92419	0.93649	0.9286	0.94746	0.95658	0.9438	0.94049	0.95062	0.95129	0.95344	0.9391
TEXTURE_GLRLM_ET_FLAIR_LRE	1.189	1.2837	1.414	1.2014	1.3207	1.3899	1.3131	1.313	1.4881	1.3159	1.4117	1.5437	1.3748	1.4349	1.233	1.275	1.3456	1.3898	1.2865	1.2301	1.4565	1.4521	1.4015	1.3114	1.2712	1.5042	1.225	1.231	1.3053	1.4988	1.201	1.4781	1.269	1.4362	1.2748	1.2999	1.5162	1.3272	1.4239	1.3514	1.4166	1.2668	1.2113	1.3015	1.3725	1.2465	1.2439	1.2274	1.2984
TEXTURE_GLRLM_ET_FLAIR_GLN	0.01817	0.024506	0.017941	0.017941	0.017116	0.018167	0.017935	0.017282	0.01817	0.019059	0.017911	0.016486	0.021412	0.020784	0.020427	0.017083	0.018005	0.020684	0.023378	0.028412	0.019462	0.016688	0.018901	0.019257	0.016449	0.018508	0.017106	0.018521	0.01726	0.017247	0.023076	0.016469	0.020092	0.018666	0.016593	0.017	0.041822	0.016598	0.017125	0.021893	0.01668	0.018077	0.01852	0.017603	0.017218	0.018781	0.01685	0.01711	0.023972
TEXTURE_GLRLM_ET_FLAIR_RLN	0.90267	0.87044	0.83765	0.89795	0.86326	0.84024	0.86605	0.8634	0.82141	0.86073	0.839	0.79921	0.8433	0.82366	0.88809	0.87055	0.85687	0.83896	0.86848	0.88537	0.81922	0.83049	0.84584	0.85562	0.87478	0.81154	0.88534	0.88425	0.86349	0.81431	0.89062	0.82111	0.87302	0.83517	0.88785	0.86929	0.78897	0.84864	0.82092	0.84744	0.8306	0.87161	0.89246	0.8637	0.85707	0.87879	0.88034	0.88522	0.85259
TEXTURE_GLRLM_ET_FLAIR_RP	0.9458	0.92355	0.89821	0.94269	0.91746	0.90253	0.91894	0.91845	0.88593	0.91707	0.89956	0.87301	0.90502	0.89238	0.93553	0.9252	0.91254	0.90225	0.92258	0.93505	0.88879	0.89258	0.90422	0.91625	0.92689	0.88101	0.9359	0.93485	0.91931	0.88225	0.94069	0.88668	0.92686	0.8969	0.93015	0.92171	0.87276	0.91224	0.89256	0.90946	0.89681	0.92658	0.93962	0.91981	0.90999	0.93107	0.93188	0.93533	0.91691
TEXTURE_GLRLM_ET_FLAIR_LGRE	0.024441	0.025154	0.02303	0.023403	0.021438	0.021348	0.022045	0.022592	0.024481	0.023339	0.023047	0.019886	0.023994	0.023757	0.023933	0.024049	0.021898	0.022089	0.024022	0.025575	0.0216	0.021286	0.02129	0.024229	0.021754	0.020701	0.024639	0.02427	0.02237	0.017856	0.023326	0.017621	0.023813	0.022059	0.022687	0.019873	0.025901	0.020579	0.022221	0.020973	0.019515	0.021164	0.022118	0.021118	0.023657	0.024475	0.022091	0.022281	0.024948
TEXTURE_GLRLM_ET_FLAIR_HGRE	1103.04	736.736	1164.61	1108.61	1322.77	1132.89	1249.05	1327.7	1159.22	959.25	1211.78	1332.34	973.883	880.692	891.037	1284.62	1224.74	983.286	779.989	564.334	1001.19	1346.21	1153.81	962.374	1380.76	1085.12	1249.19	1107.77	1368.74	1206.39	779.224	1344.43	1003.86	1133.55	1375.86	1367.21	312.718	1372.53	1305.4	807.454	1370.34	1203.85	1234.94	1346.13	1222.3	1055.43	1282.16	1334.9	757.615
TEXTURE_GLRLM_ET_FLAIR_SRLGE	0.022377	0.023467	0.020206	0.021328	0.018169	0.017241	0.018927	0.019695	0.021783	0.020795	0.019627	0.015267	0.020887	0.020426	0.022027	0.021289	0.018644	0.018471	0.020305	0.023861	0.018029	0.017439	0.01772	0.022254	0.01772	0.016643	0.022826	0.022237	0.019056	0.013097	0.021154	0.01275	0.022028	0.018683	0.020246	0.016172	0.023315	0.016684	0.018389	0.017182	0.014748	0.017756	0.019669	0.017597	0.020812	0.022182	0.018867	0.018776	0.022456
TEXTURE_GLRLM_ET_FLAIR_SRHGE	1049.79	680.848	1055	1057.34	1235.52	1042.64	1158.99	1238.86	1034.56	891.074	1102.41	1177.35	898.196	799.399	838.891	1203.09	1134.49	902.785	742.422	534.931	908.202	1219.48	1065.21	888.441	1302.33	976.612	1178.59	1043.96	1278.26	1098.92	737.313	1214.49	933.855	1031.65	1303.17	1279.54	278.742	1271.02	1189	749.213	1258.52	1131.9	1183.22	1269.51	1126.42	985.8	1207.07	1271.94	710.404
TEXTURE_GLRLM_ET_FLAIR_LRLGE	0.035619	0.034539	0.040734	0.03554	0.045217	0.052392	0.042738	0.041357	0.045313	0.038467	0.046086	0.062428	0.043981	0.047336	0.035323	0.039682	0.043782	0.049056	0.047003	0.033995	0.047146	0.054845	0.049601	0.034501	0.045333	0.056711	0.033948	0.034739	0.044597	0.071472	0.033482	0.070998	0.033193	0.046084	0.040089	0.0457	0.041554	0.051466	0.048593	0.04898	0.061635	0.043846	0.040251	0.044213	0.040055	0.037296	0.041788	0.041458	0.038355
TEXTURE_GLRLM_ET_FLAIR_LRHGE	1357.42	1055.73	1886.22	1366.08	1861.6	1702.46	1788.16	1860.36	2060.66	1371.51	1955.87	2365.12	1443.72	1391.86	1166.43	1734.83	1801.28	1481.9	977.582	709.839	1606.94	2197.06	1836.17	1392.04	1850.36	1858.93	1610.6	1442.26	1899.2	1902.07	977.329	2244.16	1396.22	1920.83	1880.34	1919.68	514.862	1916.1	2017.77	1159.36	2066.06	1588.88	1479.43	1775.44	1979.62	1428.62	1664.24	1649.45	990.685
TEXTURE_GLRLM_ET_FLAIR_GLV	0.036857	0.032758	0.019206	0.024405	0.024186	0.01705	0.023786	0.027415	0.015262	0.019362	0.012057	0.014565	0.015113	0.019584	0.024572	0.02121	0.023713	0.014882	0.033754	0.03992	0.014104	0.015062	0.015062	0.017779	0.026068	0.014846	0.024274	0.025993	0.023785	0.014482	0.034781	0.014008	0.023213	0.012922	0.02204	0.016692	0.01168	0.03309	0.024222	0.0093243	0.017814	0.02227	0.041509	0.027023	0.022814	0.032595	0.02819	0.044606	0.031475
TEXTURE_GLRLM_ET_FLAIR_RLV	3.5907e-05	4.2895e-05	1.8064e-05	2.2681e-05	1.8973e-05	1.6068e-05	1.864e-05	2.0891e-05	1.474e-05	2.1568e-05	1.0845e-05	1.2312e-05	1.5959e-05	2.4628e-05	2.8609e-05	1.6481e-05	2.0045e-05	1.6242e-05	4.0326e-05	6.8623e-05	1.6805e-05	1.2182e-05	1.3389e-05	2.0016e-05	1.8564e-05	1.5871e-05	1.9524e-05	2.3225e-05	1.7829e-05	1.3072e-05	4.6739e-05	1.1325e-05	2.5062e-05	1.3033e-05	1.6291e-05	1.2874e-05	3.9322e-05	2.37e-05	1.9666e-05	1.2446e-05	1.3614e-05	1.8909e-05	3.1573e-05	1.9668e-05	1.9122e-05	3.1842e-05	2.2684e-05	3.2226e-05	4.0648e-05
TEXTURE_GLRLM_ED_T1Gd_SRE	0.91332	0.9411	0.92282	0.94457	0.92081	0.91884	0.91707	0.92074	0.9098	0.92327	0.91933	0.94418	0.90934	0.90915	0.9078	0.91424	0.92754	0.92946	0.9199	0.92676	0.90832	0.92182	0.92347	0.94197	0.9407	0.91093	0.93757	0.95301	0.92458	0.93438	0.94586	0.91982	0.94365	0.93944	0.9158	0.91476	0.91744	0.95853	0.93581	0.91821	0.92358	0.92927	0.93877	0.92672	0.93001	0.94348	0.95785	0.93916	0.94943
TEXTURE_GLRLM_ED_T1Gd_LRE	1.5137	1.3157	1.456	1.2697	1.47	1.5539	1.472	1.4639	1.5938	1.4551	1.4781	1.28	1.6442	1.4995	1.5951	1.5696	1.4633	1.4175	1.4206	1.3916	1.5542	1.4692	1.4792	1.3075	1.3518	1.5708	1.3294	1.2403	1.4654	1.3889	1.2719	1.5298	1.2957	1.3694	1.575	1.5416	1.4564	1.1927	1.3594	1.4612	1.4646	1.4241	1.3167	1.4569	1.4115	1.3055	1.2114	1.3208	1.2536
TEXTURE_GLRLM_ED_T1Gd_GLN	0.025491	0.019777	0.027447	0.016451	0.021114	0.018722	0.036403	0.024752	0.025023	0.02292	0.025311	0.016789	0.017467	0.01631	0.017058	0.018591	0.022201	0.018741	0.016815	0.033918	0.029229	0.024533	0.020424	0.01662	0.016999	0.017748	0.016321	0.016659	0.017556	0.023491	0.019143	0.017109	0.019135	0.019686	0.021628	0.018515	0.044566	0.016462	0.020235	0.024394	0.02751	0.018339	0.019035	0.019741	0.016516	0.016723	0.019986	0.016891	0.016574
TEXTURE_GLRLM_ED_T1Gd_RLN	0.79843	0.8577	0.8185	0.86469	0.81416	0.81086	0.80597	0.81394	0.7917	0.81947	0.81106	0.86403	0.7914	0.78913	0.78765	0.80121	0.82914	0.8326	0.81119	0.82615	0.78827	0.81653	0.82027	0.85937	0.85736	0.79405	0.84964	0.88436	0.82246	0.84344	0.86782	0.81279	0.86322	0.8547	0.80463	0.80195	0.80657	0.89666	0.8461	0.80834	0.81964	0.83233	0.85219	0.8271	0.83372	0.86291	0.89565	0.85318	0.87595
TEXTURE_GLRLM_ED_T1Gd_RP	0.87588	0.91618	0.88802	0.92435	0.88549	0.87643	0.88271	0.88602	0.86646	0.88853	0.88348	0.92281	0.86122	0.87488	0.86415	0.87112	0.89089	0.89719	0.89047	0.89784	0.86842	0.88591	0.88621	0.91811	0.91237	0.86873	0.9123	0.93372	0.88866	0.90337	0.92497	0.87911	0.92038	0.90943	0.87183	0.87407	0.88444	0.94356	0.90781	0.88446	0.88983	0.89623	0.91456	0.89112	0.89819	0.91936	0.94043	0.91439	0.92964
TEXTURE_GLRLM_ED_T1Gd_LGRE	0.020887	0.024464	0.020904	0.020813	0.018703	0.014731	0.023569	0.018275	0.017476	0.021538	0.018473	0.019988	0.015179	0.020893	0.016058	0.01692	0.015232	0.017793	0.020702	0.023096	0.020086	0.020055	0.016806	0.016945	0.015886	0.016543	0.019843	0.019249	0.019176	0.018068	0.022951	0.015007	0.022539	0.015741	0.015214	0.0165	0.02654	0.021299	0.018632	0.020247	0.023174	0.016329	0.020847	0.016202	0.017196	0.018121	0.023151	0.017267	0.020532
TEXTURE_GLRLM_ED_T1Gd_HGRE	713.451	965.468	674.394	1402.28	921.952	1121	370.611	715.95	757.617	791.557	622.712	1397.11	1280.22	1360.6	1298.34	1071.21	905.646	1190.58	1394.52	497.843	568.621	679.235	1045.04	1406.89	1407.22	1344.29	1388.33	1403.37	1318.76	878.893	979.019	1402.79	1024.88	1059.23	980.744	1151.42	272.806	1410.57	1043.7	652.475	658.991	1232.74	1107.91	1151.68	1376.57	1410.37	1014.03	1412.98	1422.11
TEXTURE_GLRLM_ED_T1Gd_SRLGE	0.016642	0.021732	0.01679	0.016814	0.013379	0.0096069	0.019069	0.013302	0.012216	0.017695	0.013944	0.015892	0.009922	0.016219	0.010378	0.01153	0.01001	0.013168	0.016897	0.019613	0.014955	0.015521	0.011696	0.012077	0.010638	0.011053	0.015214	0.014889	0.01422	0.013026	0.019665	0.0096453	0.019045	0.010821	0.0097137	0.011332	0.022958	0.017951	0.014074	0.016066	0.0196	0.011102	0.016826	0.010926	0.0118	0.013387	0.021009	0.012409	0.016766
TEXTURE_GLRLM_ED_T1Gd_SRHGE	641.347	898.431	619.835	1327.75	844.851	1039.26	346.681	660.089	685.265	726.961	579.143	1319.75	1158.08	1214.48	1177.63	976.409	846.339	1112.63	1281.95	458.85	519.038	640.702	977.253	1330.45	1328.79	1232.49	1295.84	1339.56	1204.07	828.385	918.372	1292.19	964.885	1013.63	901.729	1057.71	250.802	1359.24	977.912	599.909	609.416	1140.07	1036.82	1071.84	1268.91	1337.55	967.105	1336.19	1364.88
TEXTURE_GLRLM_ED_T1Gd_LRLGE	0.054583	0.043074	0.057534	0.049707	0.069532	0.092275	0.056865	0.061369	0.090111	0.05025	0.064857	0.053381	0.094788	0.058006	0.074474	0.077743	0.088115	0.061692	0.052183	0.041374	0.069228	0.056038	0.072444	0.065723	0.081395	0.075041	0.055728	0.054581	0.061914	0.066588	0.042575	0.090678	0.04738	0.085212	0.087686	0.076792	0.050013	0.042724	0.061203	0.055656	0.045816	0.076606	0.045618	0.08113	0.072803	0.065335	0.036127	0.058579	0.050253
TEXTURE_GLRLM_ED_T1Gd_LRHGE	1175.27	1337.84	985.403	1758.23	1376.27	1614.1	502.029	1048.06	1225.1	1195.08	860.482	1774.71	2151.8	2214.46	2054.68	1735.47	1245.74	1644.82	1997.62	712.197	864.116	902.921	1430.03	1783.16	1838.13	2049.79	1886.47	1713.02	2120.27	1165.27	1312.01	2099.03	1347.61	1291.63	1510.28	1755.36	395.555	1638.74	1404.55	951.22	966.692	1788.44	1496.18	1633.76	2036.07	1774.73	1258.39	1792.78	1678.66
TEXTURE_GLRLM_ED_T1Gd_GLV	0.014605	0.023422	0.020244	0.028699	0.012819	0.014439	0.0069657	0.010889	0.010328	0.013643	0.010788	0.020791	0.017685	0.014808	0.015803	0.013646	0.012246	0.01946	0.017421	0.019212	0.011424	0.013099	0.018711	0.028763	0.015214	0.018021	0.01973	0.024981	0.016185	0.022142	0.018697	0.016406	0.019421	0.017627	0.015053	0.017221	0.016443	0.037292	0.01714	0.014947	0.0093506	0.020378	0.019271	0.015788	0.020511	0.019079	0.033283	0.02715	0.026333
TEXTURE_GLRLM_ED_T1Gd_RLV	2.2043e-05	2.6461e-05	3.0362e-05	1.9792e-05	1.4521e-05	1.2822e-05	2.2639e-05	1.6318e-05	1.4055e-05	1.8763e-05	1.845e-05	1.4987e-05	1.367e-05	1.1939e-05	1.2531e-05	1.3265e-05	1.4089e-05	1.5518e-05	1.2563e-05	3.8109e-05	2.089e-05	2.1331e-05	1.7754e-05	2.0026e-05	1.0988e-05	1.3079e-05	1.4429e-05	1.7596e-05	1.2737e-05	2.431e-05	2.0176e-05	1.1652e-05	1.9939e-05	1.5753e-05	1.562e-05	1.5613e-05	6.041e-05	2.4923e-05	1.702e-05	2.4571e-05	1.4532e-05	1.7183e-05	1.8207e-05	1.3744e-05	1.5433e-05	1.3306e-05	3.4581e-05	1.8606e-05	1.7366e-05
TEXTURE_GLRLM_ED_T1_SRE	0.92692	0.94137	0.93773	0.92123	0.92534	0.91563	0.91576	0.9232	0.91337	0.93601	0.93114	0.94457	0.90497	0.90681	0.91328	0.92034	0.9233	0.91998	0.90006	0.93758	0.91112	0.92995	0.91315	0.92824	0.93871	0.91541	0.93333	0.95267	0.91618	0.92643	0.93068	0.91019	0.94243	0.91933	0.91116	0.90341	0.86016	0.94674	0.91176	0.88737	0.90414	0.91055	0.91154	0.90596	0.93067	0.92006	0.95268	0.93453	0.94938
TEXTURE_GLRLM_ED_T1_LRE	1.4322	1.3273	1.3865	1.4501	1.4478	1.5634	1.5047	1.4505	1.5828	1.3702	1.3607	1.2759	1.6525	1.639	1.5458	1.4604	1.5024	1.5137	1.5675	1.3301	1.5584	1.4134	1.5606	1.4288	1.3632	1.5016	1.3855	1.2451	1.5226	1.4418	1.387	1.6111	1.314	1.4519	1.5859	1.6425	1.9787	1.2751	1.5736	1.7206	1.6179	1.6423	1.5569	1.6519	1.4358	1.4854	1.2668	1.3621	1.278
TEXTURE_GLRLM_ED_T1_GLN	0.019798	0.018113	0.020895	0.017273	0.019256	0.020298	0.029061	0.023529	0.020655	0.019821	0.01751	0.016975	0.018346	0.016745	0.017783	0.01833	0.021014	0.017395	0.016548	0.019976	0.024387	0.022745	0.018417	0.016922	0.016872	0.019928	0.016772	0.016558	0.017238	0.020986	0.020371	0.017116	0.019503	0.020714	0.021624	0.018446	0.060815	0.016418	0.022549	0.029941	0.026004	0.019836	0.020125	0.021741	0.016907	0.021381	0.019109	0.01663	0.016519
TEXTURE_GLRLM_ED_T1_RLN	0.82738	0.85862	0.85132	0.81481	0.82377	0.8038	0.80357	0.81911	0.79927	0.84693	0.83543	0.86486	0.78237	0.78611	0.79869	0.81276	0.82013	0.81291	0.77087	0.84965	0.79432	0.83384	0.79885	0.83006	0.85308	0.8024	0.84096	0.88379	0.80468	0.82635	0.83484	0.79283	0.86078	0.81064	0.79465	0.77878	0.6961	0.86997	0.79595	0.74682	0.78008	0.79426	0.79531	0.78437	0.8357	0.81256	0.88451	0.84329	0.87658
TEXTURE_GLRLM_ED_T1_RP	0.89323	0.91504	0.90585	0.88769	0.89121	0.8737	0.87853	0.88923	0.86997	0.90646	0.90435	0.92354	0.85691	0.85953	0.87292	0.88673	0.88416	0.88083	0.86218	0.91231	0.86993	0.8975	0.87088	0.8951	0.90918	0.87971	0.90307	0.93267	0.8772	0.89213	0.90123	0.86493	0.91735	0.88621	0.86769	0.85733	0.80003	0.92523	0.8688	0.83883	0.85987	0.86158	0.87008	0.85804	0.89619	0.88387	0.92977	0.90642	0.92645
TEXTURE_GLRLM_ED_T1_LGRE	0.020496	0.022997	0.018549	0.022164	0.019922	0.016718	0.025874	0.018866	0.016281	0.02283	0.02372	0.023235	0.01823	0.017798	0.017019	0.017667	0.01473	0.017908	0.022896	0.021411	0.020034	0.022112	0.021088	0.017232	0.018114	0.017238	0.017757	0.020203	0.019116	0.02126	0.023304	0.014921	0.024287	0.02176	0.016397	0.018051	0.031217	0.020052	0.021202	0.02305	0.021763	0.01555	0.021701	0.015597	0.015635	0.019499	0.024023	0.018076	0.021129
TEXTURE_GLRLM_ED_T1_HGRE	1028.81	1206.59	1014.61	1157.21	1079.92	1019.3	573.977	769.489	990.038	1027.33	1175.61	1270.16	1241.27	1379.05	1188.8	1121.15	925.895	1341.03	1391.95	885.067	794.86	864.118	1248.14	1348.12	1345.67	1010.37	1391.96	1403.85	1363.68	997.621	888.494	1399.51	1054.41	866.879	1005.79	1179.16	202.714	1406.6	841.859	466.413	738.122	1064.02	953.598	902.696	1397.27	873.37	1101.63	1408.32	1411
TEXTURE_GLRLM_ED_T1_SRLGE	0.016688	0.020375	0.014628	0.017947	0.015159	0.01181	0.023486	0.013976	0.011094	0.01949	0.020962	0.020539	0.012918	0.012807	0.011124	0.012919	0.0094099	0.012647	0.018709	0.017578	0.01526	0.018766	0.016936	0.012301	0.013475	0.01227	0.012974	0.016369	0.014626	0.016985	0.019893	0.0095593	0.022137	0.017471	0.010617	0.013194	0.028097	0.015596	0.016856	0.018834	0.017461	0.0095982	0.017329	0.010505	0.010368	0.0149	0.022219	0.013323	0.017823
TEXTURE_GLRLM_ED_T1_SRHGE	938.003	1114.46	942.584	1056.63	984.068	933.797	512.936	710.946	899.675	949.725	1076.13	1188.59	1113.47	1241.26	1084.11	1028.46	857.853	1221.05	1251.6	823.723	725.894	803.438	1140.8	1251.42	1264.74	921.235	1295.27	1341.79	1236.66	924.668	818.056	1274.14	978.302	791.686	917.119	1060.36	170.11	1336.04	761.403	410.917	665.875	963.53	868.832	810.521	1297.85	799.298	1033.01	1323.36	1347.42
TEXTURE_GLRLM_ED_T1_LRLGE	0.050729	0.041302	0.053323	0.054233	0.064365	0.089391	0.043707	0.063743	0.089119	0.046139	0.039907	0.038338	0.074596	0.074348	0.081027	0.073296	0.098492	0.077261	0.052909	0.043369	0.065027	0.044993	0.057068	0.071493	0.060768	0.074765	0.060271	0.047295	0.064537	0.059231	0.045563	0.095149	0.039168	0.054028	0.090091	0.075093	0.052552	0.055173	0.05971	0.056877	0.05645	0.089164	0.055001	0.079409	0.079943	0.059114	0.036757	0.05759	0.046479
TEXTURE_GLRLM_ED_T1_LRHGE	1599.1	1741.08	1450.81	1727.82	1690.03	1557.41	966.452	1110.94	1599.4	1508.04	1740.24	1706.85	2183.56	2381.25	1841.47	1648.61	1339.43	2147.67	2234.62	1224.02	1238.89	1246.17	1959.03	1904.24	1831.73	1544.45	1961.2	1725.73	2242.91	1453.51	1312.39	2231.53	1496.97	1304.88	1587.05	2043.56	435.546	1765.19	1391.66	842.856	1235.95	1782.44	1494.76	1566.92	1994.41	1361.18	1515.19	1868.07	1747.2
TEXTURE_GLRLM_ED_T1_GLV	0.016865	0.016663	0.020046	0.018457	0.015484	0.014369	0.01384	0.011622	0.0097898	0.021509	0.021116	0.025852	0.017849	0.012521	0.020596	0.012818	0.011543	0.016509	0.016389	0.015696	0.016656	0.017865	0.012417	0.021157	0.017625	0.011831	0.017966	0.025171	0.017826	0.017208	0.015358	0.015711	0.019844	0.017725	0.014754	0.010622	0.010572	0.024625	0.010851	0.010104	0.012216	0.015745	0.013482	0.010173	0.01535	0.01495	0.03048	0.02264	0.027438
TEXTURE_GLRLM_ED_T1_RLV	1.7311e-05	1.5275e-05	1.8968e-05	1.6822e-05	1.5754e-05	1.3864e-05	2.5333e-05	1.6334e-05	1.0632e-05	2.1894e-05	1.8912e-05	2.0489e-05	1.4237e-05	9.4996e-06	1.723e-05	1.1921e-05	1.3204e-05	1.2463e-05	1.1825e-05	1.9261e-05	2.079e-05	2.143e-05	9.7147e-06	1.5682e-05	1.3278e-05	1.2267e-05	1.3055e-05	1.7398e-05	1.3609e-05	1.7138e-05	1.8076e-05	1.1397e-05	2.0251e-05	2.2206e-05	1.4662e-05	9.6351e-06	5.2559e-05	1.6999e-05	1.4469e-05	2.3288e-05	1.6578e-05	1.5753e-05	1.4933e-05	1.2584e-05	1.1158e-05	1.7538e-05	2.8917e-05	1.5572e-05	1.8611e-05
TEXTURE_GLRLM_ED_T2_SRE	0.93561	0.95436	0.94963	0.94927	0.93961	0.93398	0.93941	0.94613	0.92355	0.94744	0.95499	0.94996	0.93267	0.92633	0.94237	0.9254	0.93731	0.94829	0.93534	0.94888	0.94526	0.94685	0.94501	0.9312	0.94117	0.91982	0.93243	0.95363	0.94575	0.95142	0.94045	0.91284	0.95312	0.95819	0.94022	0.93934	0.93887	0.94178	0.93387	0.93948	0.94213	0.93713	0.93454	0.93314	0.94157	0.94391	0.96466	0.93712	0.94645
TEXTURE_GLRLM_ED_T2_LRE	1.3568	1.2334	1.2995	1.2627	1.3766	1.4	1.3105	1.318	1.5026	1.2713	1.2282	1.2657	1.4151	1.4164	1.2987	1.4859	1.4526	1.2805	1.3581	1.2684	1.3397	1.325	1.324	1.3988	1.3492	1.5392	1.4367	1.2395	1.2967	1.2851	1.3189	1.5773	1.2238	1.2202	1.3918	1.3639	1.3594	1.3305	1.4343	1.4157	1.3522	1.3907	1.4124	1.4424	1.3682	1.3332	1.166	1.3522	1.2891
TEXTURE_GLRLM_ED_T2_GLN	0.017938	0.016856	0.016471	0.016859	0.016672	0.016401	0.023659	0.017262	0.01671	0.017754	0.017372	0.016552	0.017113	0.016522	0.016893	0.016987	0.016565	0.016317	0.017051	0.017371	0.016801	0.016703	0.016805	0.016957	0.016556	0.016614	0.016906	0.016856	0.016647	0.016637	0.017516	0.016109	0.019316	0.018113	0.01644	0.016644	0.045733	0.01696	0.017026	0.017543	0.016603	0.016516	0.016582	0.016464	0.016907	0.016598	0.018333	0.016461	0.016255
TEXTURE_GLRLM_ED_T2_RLN	0.84564	0.88751	0.87764	0.87582	0.85508	0.84266	0.85349	0.86934	0.82047	0.87168	0.88882	0.87769	0.83995	0.82549	0.8602	0.82459	0.85083	0.87377	0.8451	0.87513	0.86774	0.87144	0.86699	0.83633	0.85843	0.81295	0.83954	0.88595	0.86826	0.88159	0.8561	0.79817	0.88421	0.89666	0.85671	0.85442	0.85357	0.85944	0.84285	0.85583	0.86083	0.8498	0.84429	0.84151	0.85976	0.86446	0.91139	0.84909	0.86985
TEXTURE_GLRLM_ED_T2_RP	0.90791	0.93546	0.92425	0.92842	0.90916	0.90218	0.91587	0.92026	0.88496	0.92594	0.93673	0.92829	0.8995	0.89511	0.91925	0.88726	0.9003	0.92584	0.90744	0.92723	0.9171	0.91954	0.91838	0.90011	0.91281	0.87819	0.89766	0.93407	0.9217	0.92727	0.91564	0.86973	0.93578	0.93973	0.90831	0.90991	0.90929	0.91545	0.89896	0.90428	0.91295	0.9054	0.90097	0.89718	0.91089	0.91665	0.95115	0.90936	0.92296
TEXTURE_GLRLM_ED_T2_LGRE	0.022037	0.022923	0.024349	0.024276	0.023359	0.024231	0.02376	0.024658	0.023813	0.022383	0.023349	0.023334	0.02397	0.022273	0.024652	0.024152	0.026353	0.020667	0.024064	0.02309	0.024969	0.023498	0.023564	0.023468	0.021884	0.025024	0.022856	0.023223	0.023512	0.024339	0.019524	0.021538	0.024272	0.025203	0.025195	0.024095	0.02725	0.023827	0.024779	0.023159	0.024431	0.024895	0.023139	0.024365	0.022096	0.024533	0.025161	0.022607	0.02395
TEXTURE_GLRLM_ED_T2_HGRE	1110.92	1329.36	1354.03	1364.05	1327.97	1321.38	733.266	1332.12	1317.83	1168.55	1159.61	1366.38	1324.17	1357.23	1353.37	1327.53	1294.58	1367.83	1340.73	1370.91	1319.07	1323.37	1344.57	1329.57	1341.25	1295.85	1325.91	1359.44	1335.38	1339.63	1183.78	1317.75	1002.13	1111.67	1312.9	1325.79	208.819	1334.06	1318.96	1265.79	1333.48	1319.83	1324.36	1304.87	1331.29	1325.94	1102.42	1299.68	1357.8
TEXTURE_GLRLM_ED_T2_SRLGE	0.018403	0.020631	0.022853	0.022357	0.021352	0.021949	0.021022	0.022678	0.021278	0.019756	0.02141	0.020919	0.021856	0.019491	0.022619	0.020824	0.024756	0.017172	0.021872	0.020562	0.023747	0.021909	0.020877	0.020629	0.019528	0.022439	0.019508	0.021246	0.021589	0.02296	0.016008	0.016778	0.022659	0.023968	0.023316	0.021557	0.025113	0.021848	0.022592	0.020971	0.02215	0.022749	0.020415	0.021977	0.019201	0.022336	0.023257	0.019581	0.021864
TEXTURE_GLRLM_ED_T2_SRHGE	1020.09	1264.76	1261.08	1273.18	1213.43	1192.97	685.894	1225.02	1177.21	1092.89	1095.81	1278.77	1196.11	1233.56	1245.42	1192.41	1164.41	1280.14	1221.09	1285.41	1205.21	1212.66	1240.39	1201.2	1229.86	1139.78	1200.87	1271.31	1227.71	1241.53	1099.31	1162.21	942.127	1038.64	1191.77	1206.96	192.964	1222.14	1193.12	1155.68	1220.71	1194.53	1199.5	1169.25	1219.03	1214.53	1058.24	1190.39	1260.9
TEXTURE_GLRLM_ED_T2_LRLGE	0.047108	0.03671	0.039772	0.03745	0.037609	0.040019	0.041219	0.03695	0.042105	0.039871	0.03692	0.038787	0.040784	0.045132	0.039758	0.048341	0.037471	0.048561	0.039631	0.036808	0.03213	0.032669	0.041732	0.041007	0.037167	0.042965	0.048288	0.035942	0.034796	0.033118	0.052605	0.061688	0.032475	0.031579	0.037413	0.041838	0.040479	0.035232	0.039816	0.040107	0.041825	0.040451	0.042692	0.041517	0.0449	0.037529	0.034669	0.042368	0.037316
TEXTURE_GLRLM_ED_T2_LRHGE	1663.08	1661.97	1962.29	1852.68	2175.52	2210.2	980.519	2062.95	2419.19	1577.79	1494.5	1856.64	2239.47	2105.52	1932.99	2342.38	2469.44	1869.7	2062.16	1846.05	2155.44	2115.25	2033.67	2176.38	2085.56	2540.92	2289.11	1844.43	2001.07	1997.86	1633.99	2510.11	1306.14	1541.71	2280.04	2151.24	308.735	2070.13	2316.66	2156.87	2110.87	2207.45	2224.97	2352.38	2148.99	2102.83	1315.45	1974.57	1924.94
TEXTURE_GLRLM_ED_T2_GLV	0.015084	0.023072	0.019165	0.017236	0.016688	0.0099574	0.014635	0.017953	0.012698	0.023785	0.019452	0.02443	0.017052	0.014972	0.023577	0.015506	0.014068	0.013213	0.019776	0.030895	0.020744	0.01418	0.012956	0.018039	0.016454	0.01193	0.01232	0.022811	0.016229	0.018942	0.015392	0.014324	0.027662	0.019765	0.0097512	0.015845	0.01016	0.018583	0.01405	0.013932	0.019451	0.015454	0.020799	0.011643	0.017333	0.018135	0.035274	0.02192	0.023436
TEXTURE_GLRLM_ED_T2_RLV	1.4992e-05	1.7724e-05	1.4998e-05	1.3517e-05	1.3959e-05	8.4622e-06	2.2918e-05	1.4706e-05	1.0841e-05	2.176e-05	1.717e-05	1.8582e-05	1.4123e-05	1.1852e-05	1.8674e-05	1.2956e-05	1.2374e-05	1.0184e-05	1.6006e-05	2.3326e-05	1.746e-05	1.2104e-05	1.0413e-05	1.4816e-05	1.3099e-05	1.074e-05	1.022e-05	1.7799e-05	1.3333e-05	1.5253e-05	1.3876e-05	1.2045e-05	2.9481e-05	1.9613e-05	8.2859e-06	1.3167e-05	5.9773e-05	1.5221e-05	1.1907e-05	1.2448e-05	1.5936e-05	1.2997e-05	1.6727e-05	9.9909e-06	1.4228e-05	1.4927e-05	3.2009e-05	1.8004e-05	1.8074e-05
TEXTURE_GLRLM_ED_FLAIR_SRE	0.9369	0.95761	0.96487	0.95319	0.94581	0.9413	0.95177	0.95062	0.93124	0.95457	0.95717	0.95103	0.93845	0.93511	0.94927	0.92764	0.94393	0.94122	0.94154	0.95399	0.95329	0.95264	0.94915	0.92279	0.94574	0.93317	0.94025	0.95394	0.94413	0.95955	0.94166	0.92482	0.95575	0.95714	0.94322	0.94339	0.95133	0.95116	0.93779	0.94279	0.94806	0.94728	0.93568	0.94106	0.94191	0.94393	0.96411	0.92037	0.94981
TEXTURE_GLRLM_ED_FLAIR_LRE	1.3747	1.2221	1.1934	1.2614	1.3661	1.373	1.2493	1.324	1.4971	1.2409	1.2197	1.2811	1.4365	1.371	1.3122	1.4985	1.3895	1.3525	1.3792	1.2399	1.2766	1.3233	1.3142	1.4569	1.3286	1.4632	1.3296	1.2611	1.3646	1.243	1.3253	1.5082	1.2215	1.2544	1.3906	1.3643	1.2582	1.2658	1.4217	1.3598	1.3012	1.2828	1.3837	1.3588	1.3555	1.3271	1.163	1.4652	1.257
TEXTURE_GLRLM_ED_FLAIR_GLN	0.021935	0.022883	0.017556	0.016516	0.017232	0.01634	0.027349	0.016877	0.016951	0.018487	0.023572	0.016619	0.016793	0.020999	0.018467	0.016975	0.016888	0.018432	0.017016	0.02226	0.016398	0.016278	0.016888	0.019865	0.016585	0.016653	0.020102	0.017548	0.016967	0.01668	0.022772	0.01678	0.021708	0.020683	0.016368	0.016529	0.031175	0.016536	0.016401	0.01688	0.016331	0.016403	0.017659	0.01684	0.01873	0.018344	0.024226	0.021454	0.021174
TEXTURE_GLRLM_ED_FLAIR_RLN	0.84903	0.8953	0.91275	0.88527	0.86952	0.85917	0.88157	0.88033	0.83748	0.88831	0.89404	0.88068	0.85371	0.8448	0.87689	0.83001	0.86558	0.85865	0.85997	0.88692	0.88618	0.88541	0.87651	0.81842	0.86907	0.84161	0.85596	0.88721	0.86542	0.90071	0.85909	0.82381	0.89066	0.89469	0.86391	0.86401	0.88083	0.88059	0.85156	0.86256	0.87385	0.87169	0.84633	0.85804	0.86035	0.8646	0.90977	0.81318	0.87704
TEXTURE_GLRLM_ED_FLAIR_RP	0.90671	0.93903	0.94777	0.93157	0.91493	0.91043	0.93171	0.92277	0.89185	0.93453	0.93917	0.92716	0.90169	0.90585	0.92278	0.88728	0.91088	0.91235	0.90967	0.93415	0.92924	0.92383	0.9229	0.88799	0.91785	0.89597	0.91408	0.93184	0.91401	0.93794	0.91568	0.88442	0.93784	0.93533	0.91032	0.91278	0.93011	0.92911	0.90345	0.91254	0.92298	0.92433	0.90505	0.91244	0.9125	0.91692	0.95133	0.88546	0.92932
TEXTURE_GLRLM_ED_FLAIR_LGRE	0.026167	0.02451	0.023142	0.023876	0.023568	0.02397	0.026078	0.025633	0.024498	0.02648	0.027249	0.024131	0.024318	0.022741	0.024619	0.020537	0.024758	0.023669	0.02558	0.024289	0.02416	0.022589	0.026294	0.024195	0.022546	0.023983	0.023628	0.02536	0.024917	0.024122	0.027251	0.020947	0.025344	0.025439	0.025235	0.021588	0.025507	0.02478	0.024665	0.023948	0.024181	0.023927	0.024157	0.025185	0.025008	0.02453	0.025313	0.02715	0.025272
TEXTURE_GLRLM_ED_FLAIR_HGRE	787.993	709.399	1161.43	1291.25	1314.83	1317.66	491.648	1315.15	1314.71	982.883	648.239	1274.18	1312.59	857.145	1206.52	1276.01	1306.32	1125.39	1296.94	704.041	1334.55	1321.31	1320.57	988.313	1327.5	1295.82	884.368	1140.23	1315.99	1346.94	684.787	1311.29	795.88	913.538	1292.93	1326.08	398.234	1337.46	1300.79	1267.01	1336.37	1341.21	1257.38	1322.24	996.47	1081.64	619.753	842.45	794.01
TEXTURE_GLRLM_ED_FLAIR_SRLGE	0.024129	0.022326	0.021236	0.022043	0.021904	0.022249	0.024648	0.023851	0.022092	0.025052	0.025678	0.022028	0.022558	0.02009	0.022967	0.016879	0.023465	0.02057	0.023513	0.022379	0.022454	0.02044	0.024947	0.02177	0.019918	0.021691	0.021275	0.023417	0.02298	0.022775	0.025676	0.017404	0.023747	0.024418	0.023387	0.018234	0.023245	0.023423	0.022442	0.021363	0.022342	0.021334	0.022534	0.023239	0.023025	0.02237	0.023608	0.025245	0.023784
TEXTURE_GLRLM_ED_FLAIR_SRHGE	715.204	665.378	1107.26	1195.84	1203.07	1196.65	460.623	1210.01	1186.18	917.087	610.566	1177.49	1189.48	788.244	1108.42	1138.54	1185.99	1029.42	1181.31	657.279	1236.46	1220.05	1210.15	884.008	1219.56	1157.39	813.486	1054.94	1200.56	1264.92	627.021	1167	745.192	846.816	1166.27	1211.05	370.874	1233.72	1171.79	1158.09	1232.31	1235.53	1137.33	1202.98	908.827	987.768	592.899	748.871	737.004
TEXTURE_GLRLM_ED_FLAIR_LRLGE	0.037525	0.037079	0.034544	0.033727	0.032757	0.035339	0.034505	0.036505	0.041552	0.035189	0.036021	0.037748	0.03805	0.040598	0.03613	0.050668	0.032361	0.045194	0.038538	0.034975	0.034268	0.038976	0.033544	0.040006	0.038014	0.038171	0.039111	0.03692	0.035856	0.03197	0.03686	0.048749	0.034029	0.030978	0.036953	0.048956	0.038066	0.03156	0.038004	0.045973	0.034812	0.039993	0.033398	0.036205	0.037456	0.037676	0.034477	0.038999	0.033131
TEXTURE_GLRLM_ED_FLAIR_LRHGE	1298.31	962.198	1492.26	1888.23	2224.61	2196.96	665.137	2138.93	2474.63	1366.78	855.779	1895.38	2352.74	1276.38	1888.2	2359.17	2298.61	1759.24	2170.19	972.282	1978.75	2127.65	2132.87	1663.56	2059.73	2456.51	1312.93	1696.47	2230.31	1908.67	1055.33	2430.45	1073.49	1391.64	2334.43	2170.88	559.343	1973.28	2375.32	2052.02	2026.17	1950.49	2074.48	2173.59	1622.55	1710.59	744.84	1440.25	1109.92
TEXTURE_GLRLM_ED_FLAIR_GLV	0.013177	0.01502	0.019382	0.012537	0.012232	0.015204	0.0088784	0.013954	0.01201	0.016727	0.014306	0.016289	0.014643	0.017755	0.020045	0.014001	0.016876	0.011867	0.018384	0.019512	0.018385	0.015915	0.013837	0.018886	0.022027	0.0081963	0.012877	0.016769	0.010926	0.017056	0.010119	0.012295	0.019651	0.013592	0.0098099	0.0091505	0.011149	0.02489	0.013407	0.017641	0.020973	0.017553	0.016998	0.014578	0.014696	0.016429	0.021996	0.014382	0.017152
TEXTURE_GLRLM_ED_FLAIR_RLV	2.2877e-05	2.7377e-05	1.7817e-05	1.0501e-05	1.0802e-05	1.2993e-05	2.2839e-05	1.1731e-05	1.0201e-05	1.9835e-05	2.8081e-05	1.4358e-05	1.2548e-05	2.1734e-05	1.7012e-05	1.2467e-05	1.4321e-05	1.2557e-05	1.5235e-05	3.5008e-05	1.5148e-05	1.3342e-05	1.1699e-05	1.9765e-05	1.7279e-05	7.2463e-06	1.6165e-05	1.639e-05	9.3229e-06	1.3814e-05	1.8512e-05	1.0464e-05	2.7898e-05	1.9706e-05	8.6675e-06	7.598e-06	4.1082e-05	2.0461e-05	1.1641e-05	1.5221e-05	1.7053e-05	1.3997e-05	1.4679e-05	1.1946e-05	1.7033e-05	1.6715e-05	3.9279e-05	1.862e-05	2.4663e-05
TEXTURE_GLRLM_NET_T1Gd_SRE	0.98123	0.94942	0.94197	0.95429	0.9503	0.94155	0.94526	0.96915	0.95428	0.9612	0.92959	0.95501	0.96308	0.94776	0.96882	0.94804	0.95775	0.9664	0.92004	0.98097	0.92721	0.96509	0.95751	0.98575	0.97396	0.96587	0.96682	0.96387	0.96938	0.93695	0.96338	0.96393	0.98436	0.97111	0.89029	0.93843	0.85438	0.97413	0.96653	0.94933	0.95597	0.97634	0.99137	0.95474	0.95124	0.97054	0.96473	0.98889	0.99287
TEXTURE_GLRLM_NET_T1Gd_LRE	1.0841	1.2433	1.3236	1.2149	1.25	1.3315	1.3035	1.1428	1.2519	1.195	1.4243	1.2087	1.201	1.2546	1.1516	1.3154	1.2043	1.173	1.4113	1.0829	1.4068	1.1601	1.2161	1.0593	1.1157	1.1859	1.1556	1.1761	1.1494	1.3682	1.1643	1.1883	1.0641	1.1309	1.698	1.3663	1.9871	1.1124	1.1541	1.2745	1.2349	1.1044	1.0345	1.2313	1.2542	1.1335	1.1518	1.0464	1.0301
TEXTURE_GLRLM_NET_T1Gd_GLN	0.033283	0.049451	0.021447	0.01699	0.027058	0.018083	0.019537	0.024823	0.018442	0.034262	0.023661	0.019096	0.016874	0.016369	0.016919	0.016768	0.022217	0.016708	0.016107	0.050022	0.03049	0.018327	0.017774	0.016071	0.016585	0.019734	0.016385	0.016012	0.021651	0.018769	0.016467	0.0185	0.029283	0.029089	0.040121	0.017084	0.059952	0.01667	0.018728	0.019461	0.01738	0.020497	0.020262	0.027587	0.016418	0.016109	0.019851	0.017571	0.017362
TEXTURE_GLRLM_NET_T1Gd_RLN	0.95161	0.87579	0.85991	0.88683	0.87814	0.85914	0.86745	0.92204	0.88792	0.90354	0.83302	0.88845	0.90846	0.87199	0.92162	0.87429	0.89504	0.91598	0.8114	0.95092	0.82759	0.91224	0.89494	0.96288	0.9336	0.91518	0.91651	0.9097	0.92288	0.84923	0.90797	0.91029	0.95927	0.92669	0.75252	0.85264	0.6855	0.93389	0.91574	0.87646	0.89141	0.93943	0.97725	0.88851	0.88049	0.92531	0.91094	0.97097	0.98129
TEXTURE_GLRLM_NET_T1Gd_RP	0.97421	0.93071	0.91588	0.93773	0.93038	0.91465	0.92023	0.9575	0.93298	0.9449	0.89665	0.939	0.94553	0.92826	0.95587	0.92099	0.94152	0.95157	0.89144	0.97416	0.89608	0.95227	0.93962	0.98094	0.96455	0.94923	0.95408	0.94923	0.95671	0.90701	0.95062	0.94764	0.9793	0.96049	0.84256	0.9083	0.79584	0.96522	0.95408	0.92665	0.93661	0.96784	0.98862	0.93577	0.93062	0.95974	0.95333	0.98506	0.9903
TEXTURE_GLRLM_NET_T1Gd_LGRE	0.026941	0.027125	0.019398	0.020281	0.021285	0.017054	0.019596	0.020322	0.023219	0.021248	0.015595	0.022555	0.018367	0.019899	0.018505	0.015643	0.019895	0.01725	0.020535	0.028533	0.022112	0.022216	0.019141	0.025685	0.021263	0.015878	0.020772	0.020645	0.019165	0.017416	0.021644	0.015762	0.023796	0.021254	0.028111	0.017021	0.039091	0.023085	0.019266	0.02045	0.019848	0.021697	0.026137	0.019066	0.017811	0.021927	0.025925	0.024735	0.022508
TEXTURE_GLRLM_NET_T1Gd_HGRE	489.98	288.731	1078.21	1371.94	577.834	1098.29	992.449	748.074	1194.66	678.909	682.119	983.658	1427.23	1421.2	1425.54	1454.71	781.171	1424.23	1421.72	362.671	452.49	1111.41	1196.28	1405.92	1416.35	1171.76	1418.88	1435.03	968.095	1241.6	1406.79	1213.51	672.738	702.737	281.767	1321.82	136.485	1400.8	1157.69	915.569	1255.98	1084.08	1067.75	718.048	1429.46	1418.75	1213.09	1318.19	1342.14
TEXTURE_GLRLM_NET_T1Gd_SRLGE	0.026497	0.025165	0.014941	0.016324	0.017055	0.011946	0.013865	0.016314	0.017365	0.01765	0.010286	0.018905	0.013192	0.015816	0.013853	0.010045	0.015766	0.012378	0.015679	0.027539	0.017132	0.020117	0.01436	0.024214	0.017734	0.010506	0.016832	0.017179	0.015173	0.011645	0.018384	0.010952	0.021992	0.018056	0.020857	0.012344	0.029987	0.021369	0.015194	0.015225	0.015432	0.018656	0.025649	0.01463	0.012848	0.019154	0.02536	0.024153	0.021983
TEXTURE_GLRLM_NET_T1Gd_SRHGE	478.294	274.536	1030.11	1330.26	559.561	1052.77	962.595	729.554	1164.49	656.629	646.486	949.507	1393.73	1363.11	1400.38	1411.52	754.525	1394.45	1321.93	355.582	429.111	1080.54	1163.31	1393.65	1392.62	1150.12	1385.67	1408.22	948.373	1169.12	1361.24	1189.99	665.395	688.699	263.682	1273.21	126.638	1365.66	1132.5	890.179	1209.38	1066.4	1064.53	693.528	1380.09	1392.74	1166.71	1308.48	1332.9
TEXTURE_GLRLM_NET_T1Gd_LRLGE	0.028732	0.037933	0.057999	0.045804	0.045743	0.065385	0.062344	0.044289	0.071084	0.043182	0.080631	0.042725	0.059135	0.050156	0.048535	0.064821	0.044233	0.055294	0.06297	0.032575	0.052212	0.031947	0.048586	0.031907	0.039055	0.065491	0.045282	0.044046	0.048346	0.072959	0.039568	0.05407	0.031776	0.038874	0.083831	0.057696	0.10077	0.031534	0.04184	0.061093	0.051187	0.037339	0.028087	0.050303	0.059264	0.0382	0.028202	0.02707	0.024804
TEXTURE_GLRLM_NET_T1Gd_LRHGE	544.705	357.403	1316.98	1553.07	666.303	1334.19	1132.67	832.307	1330.65	784.421	860.615	1138.21	1591.36	1682.72	1541.27	1660.49	907.692	1563.18	1898.86	393.292	577.025	1252.87	1349.04	1458.39	1519.04	1265.93	1561.73	1549.91	1057.23	1639.78	1605.48	1323	702.361	762.733	388.727	1603.78	198.055	1553.22	1269.17	1040.69	1490.57	1159.79	1080.65	832.542	1661.92	1529.93	1416.96	1357.68	1379.49
TEXTURE_GLRLM_NET_T1Gd_GLV	0.040918	0.035898	0.023893	0.048948	0.021594	0.015588	0.024865	0.026477	0.019069	0.048546	0.014933	0.030569	0.030263	0.033346	0.062203	0.031355	0.028465	0.036269	0.027107	0.069399	0.016888	0.04882	0.029766	0.08842	0.069516	0.046114	0.049099	0.03233	0.038164	0.026974	0.065694	0.032518	0.083198	0.056186	0.007577	0.029566	0.0042726	0.042825	0.044398	0.026061	0.021963	0.060706	0.12023	0.030309	0.03382	0.043278	0.077239	0.090468	0.087656
TEXTURE_GLRLM_NET_T1Gd_RLV	8.8756e-05	0.00010598	1.9496e-05	3.215e-05	4.2481e-05	1.4416e-05	2.6338e-05	3.6999e-05	1.6042e-05	5.6866e-05	2.4399e-05	3.2681e-05	1.9902e-05	2.1694e-05	3.867e-05	1.9089e-05	3.9617e-05	2.3701e-05	1.81e-05	0.00016898	4.1233e-05	4.1983e-05	2.4642e-05	5.2576e-05	4.4554e-05	3.5613e-05	3.2075e-05	2.0374e-05	3.9658e-05	2.0777e-05	4.2213e-05	2.6341e-05	0.00011809	6.3832e-05	3.5757e-05	2.048e-05	5.1233e-05	2.9493e-05	3.773e-05	2.9457e-05	1.7284e-05	5.031e-05	9.2533e-05	3.985e-05	2.2118e-05	2.8075e-05	5.4341e-05	6.096e-05	6.1011e-05
TEXTURE_GLRLM_NET_T1_SRE	0.98167	0.93834	0.92305	0.929	0.92481	0.92393	0.94222	0.95779	0.94237	0.9486	0.92727	0.94016	0.92829	0.89992	0.94622	0.92471	0.93842	0.9485	0.89158	0.97182	0.91463	0.95943	0.9153	0.98177	0.9624	0.94604	0.96004	0.95409	0.9415	0.92974	0.95797	0.93875	0.96837	0.92505	0.84596	0.91442	0.70476	0.96359	0.94344	0.90646	0.91184	0.95569	0.9749	0.9279	0.94851	0.95335	0.96784	0.97923	0.98899
TEXTURE_GLRLM_NET_T1_LRE	1.0812	1.3217	1.4662	1.4138	1.3785	1.4286	1.3086	1.2125	1.3076	1.2567	1.379	1.2833	1.4063	1.6897	1.2685	1.409	1.2945	1.2702	1.6152	1.1245	1.4893	1.202	1.4806	1.0787	1.1764	1.2597	1.1897	1.2259	1.2887	1.3921	1.1943	1.3268	1.1403	1.4073	2.0116	1.5187	4.1506	1.1693	1.2989	1.579	1.5312	1.2158	1.1061	1.4083	1.2895	1.2289	1.1631	1.0901	1.0483
TEXTURE_GLRLM_NET_T1_GLN	0.022544	0.02726	0.020171	0.017332	0.038092	0.022528	0.022319	0.0208	0.025598	0.023223	0.017559	0.028569	0.024129	0.020861	0.024213	0.01803	0.035784	0.019071	0.016717	0.046267	0.030897	0.019913	0.033148	0.016425	0.016739	0.026445	0.016649	0.016538	0.024357	0.019047	0.016389	0.026409	0.03322	0.031464	0.049163	0.018157	0.11429	0.016481	0.022702	0.032417	0.020991	0.020165	0.042441	0.029002	0.016804	0.018293	0.019401	0.018495	0.019387
TEXTURE_GLRLM_NET_T1_RLN	0.95281	0.85141	0.81917	0.83172	0.82137	0.82037	0.86019	0.89545	0.86053	0.87415	0.82696	0.85457	0.82976	0.77215	0.86866	0.82172	0.85077	0.87433	0.75406	0.92841	0.80096	0.89931	0.80218	0.95292	0.90599	0.86791	0.90032	0.88671	0.8579	0.83312	0.89538	0.8524	0.91988	0.8225	0.67038	0.8009	0.46089	0.90867	0.86286	0.7847	0.79555	0.89033	0.93566	0.82909	0.87476	0.88495	0.91953	0.94656	0.97137
TEXTURE_GLRLM_NET_T1_RP	0.97481	0.91344	0.88721	0.89663	0.89833	0.89208	0.91777	0.94038	0.91801	0.92844	0.8998	0.91971	0.89747	0.85016	0.92547	0.89482	0.91717	0.92664	0.85194	0.96178	0.8791	0.94281	0.88072	0.97529	0.94818	0.92662	0.94504	0.93611	0.91983	0.89935	0.94286	0.91325	0.95737	0.89508	0.78961	0.87608	0.60206	0.95011	0.91974	0.86449	0.87293	0.93848	0.96664	0.89662	0.92441	0.93524	0.9536	0.97188	0.98478
TEXTURE_GLRLM_NET_T1_LGRE	0.023943	0.024087	0.018782	0.021489	0.025415	0.018984	0.019207	0.022463	0.023235	0.023586	0.017697	0.023351	0.022358	0.01647	0.019601	0.018506	0.02493	0.018108	0.018443	0.026727	0.024681	0.022303	0.021713	0.024475	0.018257	0.020141	0.021737	0.021666	0.024512	0.023406	0.022153	0.018272	0.024816	0.022322	0.027314	0.018398	0.065553	0.022686	0.017471	0.019746	0.019923	0.018548	0.044471	0.017054	0.016667	0.019548	0.025768	0.023748	0.025827
TEXTURE_GLRLM_NET_T1_HGRE	807.345	551.947	970.352	1250.18	376.687	693.958	701.444	992.949	530.556	765.534	1150.48	564.551	791.944	926.587	659.176	1126.31	306.722	1092.35	1384.23	349.4	444.103	1102.29	432.7	1398.03	1415.01	592.374	1351.56	1399.59	820.286	1133.39	1334.67	646.098	589.067	477.279	223.766	1166.87	41.2481	1390.81	815.013	365.479	998.93	1021.96	276.852	763.938	1418.55	1085.29	1145.91	1228.83	1080.07
TEXTURE_GLRLM_NET_T1_SRLGE	0.023717	0.020043	0.014223	0.017357	0.022126	0.013871	0.014971	0.020147	0.018426	0.021154	0.012861	0.019996	0.01887	0.010345	0.015474	0.013684	0.020362	0.013382	0.013395	0.026206	0.020523	0.019895	0.016483	0.023887	0.01319	0.01475	0.018376	0.01768	0.022531	0.019356	0.018478	0.012655	0.023615	0.018447	0.022542	0.012616	0.039885	0.0198	0.012338	0.014531	0.015019	0.014077	0.041442	0.012113	0.011248	0.014885	0.025408	0.022727	0.025521
TEXTURE_GLRLM_NET_T1_SRHGE	787.602	521.028	903.689	1148.72	348.297	642.54	668.231	951.87	513.24	725.39	1073.87	530.832	733.444	842.364	635.079	1054.07	288.793	1037.27	1225.75	336.523	406.714	1069.55	397.472	1373.95	1373.46	564.768	1298.12	1337.68	771.112	1044.15	1269.55	616.735	570.455	437.972	187	1070.69	31.4515	1336.12	768.907	337.632	911.442	982.203	271.355	716.603	1356.5	1045.82	1105.75	1205.59	1067.3
TEXTURE_GLRLM_NET_T1_LRLGE	0.025015	0.048239	0.060543	0.051867	0.044012	0.05727	0.046641	0.033867	0.053365	0.037325	0.060017	0.042721	0.05053	0.095037	0.041892	0.06664	0.05079	0.051373	0.061548	0.028831	0.049684	0.03362	0.06368	0.026938	0.047603	0.05585	0.040773	0.045207	0.034798	0.048922	0.042626	0.066352	0.0308	0.047029	0.05915	0.069271	0.35549	0.03765	0.0592	0.071611	0.060055	0.04861	0.056632	0.053883	0.070111	0.049233	0.028816	0.029291	0.027054
TEXTURE_GLRLM_NET_T1_LRHGE	899.986	709.363	1355.74	1842.38	519.437	981.071	885.366	1212.6	623.683	966.659	1536.6	725.496	1136.24	1465.14	776.995	1497.91	391.627	1378.63	2301.01	408.02	663.755	1274.37	629.002	1496.83	1605.6	719.137	1602.67	1708.1	1068.35	1641.68	1635.55	791.504	668.278	706.338	473.566	1772.79	140.17	1653.39	1052.67	519.326	1528.5	1214.35	299.982	1020.18	1727.36	1272.77	1348.07	1331.26	1137.71
TEXTURE_GLRLM_NET_T1_GLV	0.046909	0.025921	0.017781	0.027237	0.021154	0.010575	0.017848	0.024749	0.012486	0.026834	0.023558	0.027403	0.020808	0.014195	0.024266	0.019563	0.015522	0.024934	0.018777	0.080923	0.014942	0.036457	0.0141	0.067681	0.057589	0.025036	0.022659	0.03242	0.034555	0.026724	0.04963	0.025928	0.057922	0.017743	0.0090246	0.019099	0.0013226	0.036045	0.026944	0.010662	0.017416	0.039206	0.039934	0.030888	0.030355	0.030154	0.053792	0.069263	0.078126
TEXTURE_GLRLM_NET_T1_RLV	6.7974e-05	5.3377e-05	1.8688e-05	2.2176e-05	5.8375e-05	1.7536e-05	2.786e-05	2.4431e-05	2.9315e-05	3.5686e-05	2.0472e-05	4.9678e-05	2.9106e-05	1.5449e-05	4.1923e-05	1.782e-05	5.6525e-05	2.3829e-05	1.4172e-05	0.000194	3.6944e-05	3.092e-05	3.3625e-05	4.5148e-05	3.7391e-05	4.6767e-05	1.6626e-05	2.2413e-05	4.1191e-05	2.4495e-05	3.5694e-05	4.5356e-05	0.00010223	3.8789e-05	4.906e-05	1.7531e-05	5.4339e-05	2.5308e-05	3.4745e-05	3.5205e-05	1.7753e-05	3.9655e-05	0.00017768	3.5989e-05	2.0625e-05	2.7918e-05	4.5011e-05	5.2279e-05	7.0022e-05
TEXTURE_GLRLM_NET_T2_SRE	0.9816	0.94546	0.9243	0.94709	0.94418	0.93728	0.94233	0.94242	0.91646	0.94317	0.92971	0.92969	0.93617	0.87692	0.94389	0.91951	0.95597	0.94904	0.90457	0.98021	0.92463	0.95633	0.92385	0.97403	0.9603	0.94418	0.9452	0.95081	0.95678	0.90823	0.96197	0.94908	0.97711	0.95193	0.873	0.92407	0.79114	0.93595	0.93346	0.91755	0.89737	0.94793	0.97861	0.93079	0.93915	0.96306	0.97387	0.976	0.98428
TEXTURE_GLRLM_NET_T2_LRE	1.0786	1.2694	1.5024	1.2606	1.2823	1.3327	1.2926	1.3017	1.5067	1.2947	1.3671	1.3635	1.3344	1.8376	1.2681	1.4946	1.2094	1.2604	1.5597	1.0838	1.4204	1.207	1.4364	1.108	1.1896	1.2901	1.2786	1.2365	1.204	1.5652	1.1713	1.2497	1.1	1.236	1.758	1.4235	3.0495	1.3165	1.3363	1.5446	1.7367	1.2642	1.0946	1.3743	1.3344	1.1695	1.1102	1.1036	1.0688
TEXTURE_GLRLM_NET_T2_GLN	0.020837	0.024625	0.01706	0.018385	0.021145	0.017138	0.018617	0.017567	0.032106	0.018219	0.022348	0.016522	0.017193	0.016291	0.022633	0.016331	0.018002	0.016691	0.020138	0.023898	0.016341	0.024548	0.021143	0.016754	0.016899	0.017478	0.01672	0.017062	0.018367	0.01669	0.018395	0.016651	0.026715	0.017583	0.039193	0.018404	0.062725	0.016387	0.016553	0.021593	0.016684	0.019638	0.036073	0.018439	0.016806	0.018057	0.016892	0.022261	0.024544
TEXTURE_GLRLM_NET_T2_RLN	0.95242	0.86692	0.82206	0.87056	0.86406	0.8489	0.86005	0.86042	0.80525	0.86209	0.83218	0.83202	0.84647	0.72681	0.86297	0.81169	0.89081	0.8753	0.7802	0.94893	0.82179	0.89153	0.82038	0.9334	0.90109	0.86439	0.86633	0.87896	0.89269	0.78824	0.90462	0.87509	0.94132	0.8817	0.71881	0.82074	0.58162	0.8455	0.84031	0.8083	0.7672	0.87245	0.94503	0.83501	0.85354	0.9073	0.93307	0.93853	0.95933
TEXTURE_GLRLM_NET_T2_RP	0.97522	0.92475	0.88552	0.92705	0.9225	0.91204	0.91981	0.91886	0.87852	0.92007	0.90296	0.90351	0.91078	0.82324	0.92415	0.88202	0.93956	0.92834	0.86592	0.97348	0.89339	0.94033	0.89097	0.96583	0.94504	0.92129	0.92384	0.93255	0.94081	0.86719	0.94874	0.92974	0.96899	0.93333	0.82696	0.89236	0.69113	0.91291	0.90866	0.87525	0.84472	0.92763	0.97084	0.90236	0.91256	0.94973	0.96539	0.96768	0.97848
TEXTURE_GLRLM_NET_T2_LGRE	0.025603	0.026027	0.022879	0.024597	0.021326	0.0236	0.023853	0.025967	0.027611	0.023203	0.023994	0.023726	0.023968	0.0237	0.025446	0.023081	0.023048	0.022581	0.021511	0.025285	0.0231	0.024162	0.023254	0.025144	0.024273	0.021614	0.022248	0.021882	0.024829	0.015433	0.024514	0.022023	0.02526	0.022746	0.023947	0.02088	0.033028	0.021701	0.02202	0.023085	0.019591	0.022429	0.027847	0.023185	0.021499	0.025434	0.022876	0.026488	0.021342
TEXTURE_GLRLM_NET_T2_HGRE	1017.34	779.375	1262.63	1127.51	850.716	1253.9	1132.64	1225.78	619.425	1008.3	862.328	1359.61	1248.59	1325.55	772.058	1330.69	1174.55	1366.01	907.511	797.693	1380.52	767.74	898.463	1354.76	1315.69	1189.93	1371.42	1244.67	1073.54	1353.59	1092.02	1389.39	711.103	1162.1	420.584	1209.7	204.927	1375.89	1386.25	1124.82	1327.39	1071.93	456.993	1087.09	1355.03	1149.91	1397.82	852.337	835.572
TEXTURE_GLRLM_NET_T2_SRLGE	0.025219	0.024896	0.019465	0.02251	0.017225	0.02059	0.021737	0.024653	0.025784	0.020411	0.021526	0.020629	0.02194	0.019513	0.023877	0.01983	0.020516	0.019632	0.01737	0.024183	0.019914	0.022037	0.02054	0.024546	0.023115	0.018105	0.018856	0.018645	0.023505	0.0099954	0.02338	0.019431	0.024958	0.020051	0.019911	0.01705	0.030418	0.017975	0.018432	0.019755	0.015072	0.018669	0.027299	0.020426	0.017188	0.024258	0.022099	0.025516	0.020486
TEXTURE_GLRLM_NET_T2_SRHGE	991.989	725.348	1146.57	1051.08	792.079	1157.84	1046.54	1122.19	544.732	935.383	792.418	1240.53	1149.2	1124.49	721.717	1186.71	1115.43	1276.36	811.968	783.995	1268.29	732.716	808.789	1309.3	1241.5	1114.34	1283.04	1178.21	1013.16	1229.03	1035.62	1315.41	690.247	1091.21	356.793	1089.92	149.988	1274.61	1285.48	997.462	1160.55	1007.15	448.505	989.039	1249.18	1098.35	1357.28	830.341	825.857
TEXTURE_GLRLM_NET_T2_LRLGE	0.027804	0.032483	0.046926	0.035404	0.0472	0.040848	0.035185	0.032319	0.03818	0.040467	0.040004	0.041601	0.040457	0.052484	0.03286	0.042933	0.036269	0.0389	0.058136	0.029723	0.042616	0.035581	0.040254	0.02755	0.029494	0.044081	0.04169	0.041133	0.031606	0.078897	0.02957	0.035827	0.026478	0.037362	0.05514	0.049706	0.055073	0.04343	0.042025	0.045718	0.064025	0.045441	0.030078	0.038522	0.048302	0.031072	0.026865	0.030706	0.024902
TEXTURE_GLRLM_NET_T2_LRHGE	1121.32	1052.18	2194.12	1525.13	1162.99	1809.37	1587.23	1800.66	1095.07	1410.11	1240.69	2015.54	1779.67	2875.13	1023.72	2333.27	1456.71	1855.22	1471.82	855.87	2061.69	932.485	1463.61	1544.19	1689.44	1607.51	1851.68	1566.67	1373.89	2089.04	1353.43	1775.46	804.266	1532.18	814.945	1906.86	760.168	1897.77	1898.74	2063.46	2740.87	1420.74	493.865	1654.85	2003.38	1389.57	1564.05	945.313	876.143
TEXTURE_GLRLM_NET_T2_GLV	0.059574	0.039112	0.016835	0.032119	0.025115	0.02158	0.022024	0.025918	0.01896	0.022075	0.018917	0.017162	0.030405	0.010876	0.028576	0.01687	0.036876	0.027595	0.013282	0.06717	0.023703	0.031707	0.020844	0.081884	0.042228	0.030803	0.021805	0.036091	0.02974	0.021397	0.043672	0.03494	0.057725	0.030424	0.015475	0.029454	0.0055859	0.02847	0.030233	0.028396	0.014628	0.024723	0.05431	0.024689	0.032383	0.040704	0.069192	0.072583	0.068821
TEXTURE_GLRLM_NET_T2_RLV	6.1448e-05	4.8302e-05	1.3789e-05	2.7475e-05	3.2387e-05	1.7436e-05	1.9331e-05	2.3321e-05	2.7995e-05	2.4401e-05	2.1211e-05	1.3467e-05	2.4613e-05	9.5208e-06	3.8826e-05	1.3823e-05	3.0782e-05	2.0522e-05	1.5865e-05	8.9452e-05	1.7212e-05	3.8803e-05	2.3163e-05	5.2832e-05	3.2754e-05	2.5962e-05	1.613e-05	2.84e-05	2.8298e-05	1.5799e-05	4.1795e-05	2.4548e-05	8.1896e-05	2.6547e-05	3.7208e-05	2.3389e-05	3.3348e-05	2.1099e-05	2.1343e-05	2.2893e-05	1.2099e-05	2.2728e-05	0.00011539	2.4154e-05	2.4387e-05	3.5521e-05	4.5342e-05	8.024e-05	7.627e-05
TEXTURE_GLRLM_NET_FLAIR_SRE	0.97933	0.94782	0.90606	0.93461	0.94878	0.93631	0.93548	0.94809	0.95303	0.94456	0.91185	0.92737	0.92188	0.88425	0.95627	0.91694	0.9512	0.91217	0.9049	0.98527	0.92488	0.95598	0.92981	0.98496	0.96007	0.93496	0.94989	0.95457	0.95141	0.91697	0.95496	0.95188	0.97972	0.95228	0.88047	0.90365	0.82381	0.94617	0.94399	0.90987	0.91506	0.95675	0.98705	0.93758	0.93576	0.94344	0.97322	0.97417	0.98663
TEXTURE_GLRLM_NET_FLAIR_LRE	1.0855	1.2723	1.6181	1.3669	1.2546	1.3443	1.3489	1.2598	1.2628	1.3029	1.5513	1.4109	1.4406	1.8509	1.2066	1.5377	1.2386	1.5096	1.6301	1.0648	1.4547	1.221	1.3891	1.0625	1.1854	1.3452	1.2488	1.2197	1.2446	1.5074	1.2011	1.2343	1.084	1.2435	1.7303	1.5796	2.1299	1.2535	1.273	1.5085	1.5227	1.2022	1.0518	1.3168	1.3342	1.2787	1.1161	1.1115	1.0575
TEXTURE_GLRLM_NET_FLAIR_GLN	0.020851	0.025301	0.021815	0.016415	0.021523	0.019561	0.022137	0.016741	0.016719	0.019115	0.020854	0.016375	0.021614	0.023014	0.019095	0.016696	0.022244	0.021517	0.018226	0.037263	0.016477	0.017905	0.023116	0.019543	0.017954	0.023152	0.016429	0.019037	0.020692	0.016216	0.024749	0.019605	0.028282	0.020828	0.030708	0.018883	0.090405	0.016568	0.018281	0.029383	0.016366	0.018633	0.021186	0.020699	0.016784	0.018939	0.016944	0.021112	0.025672
TEXTURE_GLRLM_NET_FLAIR_RLN	0.94658	0.87273	0.78423	0.8437	0.87447	0.84687	0.84513	0.87305	0.88499	0.86557	0.79573	0.82779	0.81613	0.74151	0.89151	0.80681	0.87975	0.79583	0.78214	0.9619	0.82306	0.89133	0.833	0.96087	0.90032	0.84405	0.87706	0.88768	0.88058	0.80637	0.88807	0.88146	0.94757	0.88278	0.7331	0.77873	0.63293	0.86815	0.86346	0.79094	0.80216	0.89253	0.96606	0.84946	0.84559	0.86234	0.93163	0.93402	0.96527
TEXTURE_GLRLM_NET_FLAIR_RP	0.97268	0.92589	0.86098	0.90567	0.92892	0.91003	0.90872	0.92762	0.93098	0.92009	0.87129	0.89636	0.88903	0.82657	0.94012	0.87558	0.93292	0.8756	0.85846	0.97971	0.88976	0.9379	0.90015	0.97993	0.94549	0.9084	0.93036	0.93727	0.93201	0.87874	0.94003	0.9336	0.97316	0.93259	0.83388	0.8627	0.76792	0.92736	0.92342	0.87403	0.87671	0.94105	0.98302	0.91364	0.9104	0.92221	0.96407	0.96531	0.98178
TEXTURE_GLRLM_NET_FLAIR_LGRE	0.025293	0.026164	0.024782	0.020473	0.020003	0.021335	0.024008	0.025306	0.016564	0.024577	0.020617	0.022062	0.024708	0.024095	0.021935	0.016358	0.024098	0.025156	0.019353	0.026317	0.02034	0.02417	0.02342	0.024824	0.022946	0.020407	0.022212	0.024338	0.025536	0.015721	0.023976	0.022249	0.025193	0.023745	0.024772	0.019856	0.038277	0.024004	0.023542	0.021476	0.018429	0.024511	0.026677	0.024206	0.021013	0.019845	0.027704	0.024376	0.025695
TEXTURE_GLRLM_NET_FLAIR_HGRE	880.589	810.439	944.507	1375.38	822.368	980.534	891.357	1384.76	1420.36	995.417	870.838	1354.07	1050.48	711.686	973.093	1413.64	918.249	961.902	1056.17	382.204	1377.6	1194.33	797.111	1070.72	1245.87	790.219	1344.35	1006.01	985.047	1388.62	715.898	1087.37	743.395	988.634	525.591	1085.88	73.0404	1382.47	1277	513.932	1388.31	1133.32	1008.13	1112.79	1336.9	993.492	1379.67	995.862	755.338
TEXTURE_GLRLM_NET_FLAIR_SRLGE	0.024157	0.024789	0.021749	0.016237	0.015323	0.017714	0.020913	0.023624	0.011725	0.022089	0.016124	0.018141	0.021898	0.020022	0.018262	0.010246	0.021978	0.022173	0.014644	0.02543	0.016052	0.022577	0.019725	0.023648	0.020643	0.015787	0.018966	0.022056	0.024201	0.010503	0.021499	0.019018	0.02389	0.020926	0.021255	0.015244	0.031284	0.021636	0.020406	0.016162	0.013681	0.02263	0.02594	0.022042	0.016857	0.015509	0.027087	0.023081	0.025316
TEXTURE_GLRLM_NET_FLAIR_SRHGE	859.37	752.236	830.765	1270.11	775.293	913.234	833.499	1305	1369.56	920.141	791.327	1231.22	963.125	610.943	933.584	1301.1	865.313	868.919	957.819	377.019	1264.76	1145.31	726.689	1056.22	1191.39	739.604	1264.26	958.748	926.337	1263.64	678.652	1034.69	725.612	929.865	449.259	974.267	60.0377	1297.09	1199.89	468.219	1263.98	1076.66	996.681	1042.22	1250.35	935.1	1332.63	977.126	744.957
TEXTURE_GLRLM_NET_FLAIR_LRLGE	0.032043	0.033843	0.047229	0.051701	0.049417	0.043192	0.041937	0.034201	0.05512	0.039099	0.056788	0.046121	0.043062	0.053257	0.042288	0.075888	0.034545	0.04204	0.060765	0.02991	0.053288	0.032078	0.046447	0.030056	0.034998	0.052166	0.040496	0.035949	0.032082	0.077522	0.036885	0.043069	0.031172	0.038196	0.051553	0.050457	0.080028	0.03556	0.039814	0.059276	0.071919	0.033548	0.029624	0.036841	0.045719	0.047997	0.030435	0.02966	0.027302
TEXTURE_GLRLM_NET_FLAIR_LRHGE	966.717	1127.84	1773.66	1962.76	1058.1	1347.31	1210.5	1787.77	1709.18	1451.08	1402.23	2126.69	1541.96	1564.98	1164.93	2069.05	1175.95	1528.92	1730.98	404.803	2104.89	1437.27	1242.17	1129.97	1495.08	1052.07	1761.46	1248.06	1314.55	2124.16	880.157	1343.81	816.527	1316.28	1004.74	1817.1	156.119	1791.22	1668.24	779.028	2141.94	1414.55	1053.91	1460.04	1806.74	1278	1586.47	1075.99	798.747
TEXTURE_GLRLM_NET_FLAIR_GLV	0.057203	0.039719	0.012948	0.031781	0.026721	0.018138	0.025514	0.044947	0.028113	0.024802	0.01379	0.020788	0.025951	0.007997	0.029611	0.024888	0.032885	0.019436	0.013193	0.04992	0.01942	0.038412	0.021584	0.081627	0.054525	0.025231	0.027163	0.031795	0.029989	0.023035	0.038197	0.028978	0.094573	0.024475	0.015922	0.017519	0.0038434	0.030362	0.040086	0.013176	0.01916	0.039004	0.10746	0.038251	0.028917	0.03374	0.067439	0.084279	0.079122
TEXTURE_GLRLM_NET_FLAIR_RLV	7.445e-05	4.4023e-05	1.4537e-05	2.3246e-05	3.3486e-05	1.8807e-05	2.7037e-05	3.0696e-05	1.9128e-05	2.8671e-05	1.7796e-05	1.621e-05	2.3145e-05	1.3396e-05	3.2935e-05	1.7464e-05	3.4378e-05	2.2525e-05	1.3233e-05	0.00015838	1.4182e-05	3.0379e-05	3.0888e-05	6.9678e-05	4.0168e-05	3.4615e-05	2.0152e-05	3.2484e-05	3.1738e-05	1.6835e-05	5.8487e-05	2.6973e-05	0.00011049	2.64e-05	3.1343e-05	1.9127e-05	6.2903e-05	2.1835e-05	3.0043e-05	3.4629e-05	1.3787e-05	3.6177e-05	9.6391e-05	3.0677e-05	2.1549e-05	3.5725e-05	4.5443e-05	7.3922e-05	0.0001008
TEXTURE_GLSZM_ET_T1Gd_SZE	0.70474	0.59447	0.66899	0.71019	0.71942	0.71821	0.7226	0.71958	0.69819	0.67	0.73025	0.64812	0.766	0.71387	0.74459	0.7374	0.72554	0.68887	0.70256	0.63343	0.70681	0.68747	0.73014	0.71883	0.73114	0.71002	0.74159	0.75876	0.73366	0.73123	0.75194	0.7565	0.71609	0.71704	0.77897	0.76006	0.76708	0.68634	0.7197	0.71326	0.71145	0.72425	0.75227	0.73371	0.74795	0.78012	0.74075	0.72959	0.72153
TEXTURE_GLSZM_ET_T1Gd_LZE	8.3081	65.6399	74.0591	9.0339	18.3018	22.5435	21.7778	21.7372	57.6384	31.2917	13.4538	17.9724	6.0739	5.8448	8.8203	13.5343	24.4817	69.8406	8.5145	27.7082	45.3855	92.9971	53.5865	12.2275	24.2875	63.7709	11.6444	7.3668	15.4026	34.9432	6.2	28.175	16.8955	79.2721	15.6212	36.4605	30.7544	25.8497	49.7278	44.4648	26.603	19.1446	9.3906	35.1802	13.3777	5.0325	15.4193	10.0781	9.2566
TEXTURE_GLSZM_ET_T1Gd_GLN	0.026198	0.052805	0.028003	0.019478	0.017115	0.01743	0.017246	0.017163	0.017456	0.026137	0.016744	0.016789	0.018838	0.019805	0.017339	0.021159	0.01745	0.019503	0.027567	0.043887	0.018011	0.017673	0.017885	0.016847	0.018413	0.018364	0.016952	0.017016	0.017219	0.018338	0.017618	0.017549	0.017323	0.020241	0.017726	0.017868	0.017622	0.017261	0.017203	0.017882	0.019044	0.017301	0.01676	0.017335	0.017133	0.01703	0.017619	0.017182	0.016664
TEXTURE_GLSZM_ET_T1Gd_ZSN	0.45975	0.32869	0.41426	0.46689	0.47864	0.477	0.48296	0.47895	0.45073	0.41554	0.49327	0.39167	0.54399	0.47234	0.51322	0.50319	0.48691	0.43885	0.45725	0.37393	0.46191	0.43715	0.49321	0.47784	0.49471	0.46609	0.50894	0.53333	0.49798	0.49477	0.5236	0.53031	0.47435	0.47548	0.56427	0.53538	0.54588	0.43675	0.47901	0.47043	0.46798	0.48514	0.52441	0.49824	0.51796	0.56496	0.50794	0.49271	0.48147
TEXTURE_GLSZM_ET_T1Gd_ZP	0.52512	0.27948	0.38757	0.55693	0.4981	0.4925	0.50354	0.49828	0.44881	0.41574	0.54356	0.45665	0.61213	0.58309	0.56662	0.56094	0.49909	0.42348	0.54709	0.38819	0.4448	0.38866	0.4653	0.5384	0.50088	0.43494	0.57647	0.60916	0.5277	0.46297	0.59846	0.55042	0.4978	0.46157	0.56449	0.54314	0.56427	0.50417	0.44846	0.4535	0.47074	0.51323	0.55056	0.48803	0.57698	0.64413	0.52881	0.55666	0.55683
TEXTURE_GLSZM_ET_T1Gd_LGZE	0.038694	0.11117	0.059853	0.019259	0.019256	0.011234	0.017156	0.013226	0.015844	0.048628	0.015372	0.023281	0.018615	0.042722	0.019281	0.042451	0.01585	0.012159	0.05834	0.034387	0.011615	0.010763	0.015082	0.014965	0.022206	0.016683	0.019317	0.028949	0.015328	0.014995	0.016723	0.021965	0.018298	0.012026	0.014643	0.014734	0.022523	0.021661	0.018538	0.01713	0.013271	0.015745	0.021648	0.01344	0.022363	0.02177	0.011927	0.01856	0.021252
TEXTURE_GLSZM_ET_T1Gd_HGZE	503.369	115.625	389.223	865.8	1112.37	1185.18	1121.32	1154.57	1065.4	448.389	1197.25	1146.94	956.161	790.455	1114.02	708.906	1098.89	924.154	427.948	211.965	1080.79	1109.53	1032.81	1251.32	938.669	959.485	1174.79	1167.49	1166.83	1001.27	1100.06	1068.27	1127.68	823.961	1117.29	1089.6	1031.34	1105.17	1114.29	1053.87	974.395	1154.3	1178.15	1125.44	1103.37	1185.18	1140.91	1111.74	1243.07
TEXTURE_GLSZM_ET_T1Gd_SZLGE	0.03137	0.06861	0.038651	0.012311	0.012103	0.0063437	0.0112	0.00855	0.0097812	0.035138	0.0091396	0.014534	0.012373	0.033008	0.013371	0.033976	0.0093739	0.007426	0.046013	0.018763	0.0066825	0.0060399	0.0092848	0.0091251	0.014229	0.010644	0.012647	0.023191	0.0096337	0.0095518	0.011333	0.015848	0.011929	0.0075671	0.010088	0.010082	0.016102	0.014134	0.011772	0.01144	0.0073488	0.010555	0.01431	0.008884	0.015287	0.015376	0.0078297	0.011701	0.011607
TEXTURE_GLSZM_ET_T1Gd_SZHGE	330.245	67.2416	260.25	561.927	759.763	822.181	766.224	795.696	709.087	294.461	836.259	694.227	684.615	496.831	783.711	475.825	757.035	614.709	270.321	120.398	737.261	736.654	731.392	884.593	625.567	651.741	826.153	831.264	816.839	699.095	781.886	760.375	762.771	554.976	818.907	780.102	727.248	700.016	771.1	719.395	666.941	796.045	827.187	789.946	772.957	865.145	798.678	769.711	879.568
TEXTURE_GLSZM_ET_T1Gd_LZLGE	0.10762	8.0045	2.642	0.31529	0.58404	1.8384	0.91402	1.3615	2.8464	0.6037	0.64655	0.62401	0.2577	0.12666	0.57669	0.14795	1.2844	6.6915	0.19308	0.30421	2.4289	2.8393	1.6143	1.329	0.26604	2.2024	0.28317	0.087349	0.75104	1.3741	0.40077	0.24476	0.68147	2.3317	0.45233	2.3413	0.30698	6.4481	0.86794	3.8529	1.4262	4.3162	0.18781	2.3892	0.21217	0.13751	2.4162	0.21832	0.14979
TEXTURE_GLSZM_ET_T1Gd_LZHGE	6156.8	7905.52	85562.2	18277	46336.3	47430.4	59232	56135.2	180964	34564.5	35373	45145.5	10187.1	9515.56	18158.7	29519.1	69660.2	160545	9617.66	9555.25	96815.5	263288	168690	27943.6	73567.6	178533	33759.7	18687.1	38293.7	60810.4	11432.1	95104.2	40709.3	228116	42549.5	109939	106151	59615	140846	100130	62429.9	30787.6	17984.5	79674.3	41208.5	11138.5	31240.6	27196.2	22458.7
TEXTURE_GLSZM_ET_T1Gd_GLV	0.0023395	0.00027894	0.00015128	0.00097706	0.00083153	0.00043497	0.00042509	0.00065062	0.00020509	0.00032075	0.0005313	0.00051511	0.0027997	0.0010539	0.0022843	0.00049296	0.00048986	0.00022753	0.00085287	0.00084474	0.00031839	0.00022103	0.00024043	0.0011134	0.00071608	0.00023154	0.00053029	0.001014	0.00081265	0.00050106	0.0028101	0.00037658	0.0011116	8.5455e-05	0.00091784	0.00040777	0.00021965	0.00037128	0.00025996	0.00036622	0.00045483	0.00051765	0.003338	0.0003167	0.00065749	0.0023044	0.0013948	0.0017645	0.0022634
TEXTURE_GLSZM_ET_T1Gd_ZSV	1.2506e-05	1.7777e-05	1.1189e-06	2.3097e-06	1.2947e-06	5.8258e-07	6.5678e-07	9.541e-07	4.049e-07	1.9415e-06	6.859e-07	9.8241e-07	4.699e-06	2.9684e-06	3.4664e-06	1.61e-06	8.1867e-07	4.8075e-07	5.8787e-06	2.8014e-05	5.4216e-07	5.3621e-07	4.246e-07	1.3914e-06	1.9451e-06	5.0972e-07	7.4358e-07	1.4098e-06	1.0962e-06	8.8535e-07	4.1105e-06	6.4335e-07	1.9908e-06	2.128e-07	1.3432e-06	6.663e-07	3.8961e-07	7.3076e-07	4.5335e-07	6.298e-07	8.2769e-07	7.3739e-07	5.2998e-06	5.0417e-07	1.0018e-06	3.0059e-06	2.3329e-06	3.2433e-06	3.1686e-06
TEXTURE_GLSZM_ET_T1_SZE	0.68553	0.60864	0.63465	0.64853	0.6	0.60117	0.59461	0.60598	0.60755	0.58855	0.64706	0.65087	0.63555	0.61744	0.63686	0.67103	0.54621	0.62297	0.63343	0.53452	0.61015	0.61657	0.6089	0.67067	0.70435	0.59721	0.67237	0.69844	0.60807	0.65321	0.69144	0.66439	0.62055	0.544	0.52825	0.65237	0.45363	0.7252	0.62236	0.53763	0.58969	0.61226	0.5832	0.56981	0.67617	0.65014	0.62675	0.66332	0.67164
TEXTURE_GLSZM_ET_T1_LZE	10.3621	68.9893	193.587	82.074	550.506	169.365	333.781	160.86	357.583	237.354	188.095	31.3808	75.5209	76.8353	36.8237	21.7996	904.492	416.089	15.5047	66.5159	394.691	1146.96	727.883	41.8658	26.5004	141.061	60.3465	25.6389	207.273	240.632	13.6104	108.257	56.2927	2506.46	750.896	115.608	11546.4	19.1694	169.41	1978.37	296.474	387.225	56.8925	1543.6	48.0341	24.6479	242.894	19.4227	22.022
TEXTURE_GLSZM_ET_T1_GLN	0.021026	0.023426	0.021628	0.019252	0.026628	0.0208	0.025	0.022737	0.020878	0.025336	0.017676	0.023592	0.020904	0.017943	0.021192	0.019851	0.033976	0.02358	0.017343	0.045225	0.022517	0.019891	0.02234	0.01889	0.018189	0.023012	0.017537	0.017612	0.021538	0.020509	0.019838	0.020543	0.026847	0.030593	0.029025	0.017758	0.046664	0.017076	0.027203	0.032988	0.021793	0.025225	0.027288	0.030034	0.019024	0.022256	0.02017	0.017872	0.020664
TEXTURE_GLSZM_ET_T1_ZSN	0.4375	0.34514	0.3742	0.38916	0.33572	0.33756	0.33027	0.3427	0.34442	0.32383	0.38814	0.39236	0.37554	0.3544	0.37617	0.41689	0.28177	0.3607	0.37269	0.27302	0.3468	0.35298	0.34497	0.41608	0.45858	0.33399	0.418	0.45103	0.3442	0.39547	0.44209	0.40873	0.35844	0.27794	0.26453	0.39398	0.20522	0.48643	0.36081	0.27292	0.32444	0.34874	0.318	0.30416	0.42288	0.39168	0.36353	0.40759	0.41756
TEXTURE_GLSZM_ET_T1_ZP	0.50842	0.30032	0.30451	0.32735	0.23525	0.28626	0.26567	0.29031	0.25564	0.26113	0.34985	0.39556	0.33839	0.32106	0.35683	0.43803	0.18901	0.26843	0.41595	0.24419	0.24274	0.17398	0.2175	0.40904	0.45035	0.30408	0.36824	0.45799	0.27729	0.29328	0.47638	0.36295	0.33106	0.13833	0.15179	0.32251	0.072421	0.49598	0.29744	0.13672	0.22758	0.25469	0.28956	0.16099	0.40142	0.40761	0.21383	0.4296	0.41169
TEXTURE_GLSZM_ET_T1_LGZE	0.015169	0.013398	0.010087	0.0053575	0.0084617	0.0098853	0.011992	0.0086827	0.010246	0.010695	0.0059393	0.010878	0.0085185	0.0034817	0.010507	0.013265	0.014035	0.0093073	0.016437	0.038305	0.0059573	0.0051352	0.0065977	0.0071548	0.0039595	0.0090043	0.0065729	0.0091568	0.00906	0.0078982	0.0097635	0.0075838	0.0061421	0.012172	0.0096771	0.018166	0.022918	0.0088416	0.01337	0.016955	0.0092197	0.0096604	0.01074	0.0083626	0.0068537	0.012729	0.0069195	0.0085553	0.0082985
TEXTURE_GLSZM_ET_T1_HGZE	907.481	728.262	873.541	1334.2	679.4	891.217	656.337	821.992	899.609	649.195	1321.52	749.802	893.014	1470.01	825.11	958.943	439.171	732.598	1226.11	217.31	940.471	1269.5	903.648	1103.55	1421.27	729.786	1337.05	1205.02	878.142	971.489	1058.54	955.965	689.689	501.381	597.571	1035.16	197.705	1336.49	558.6	358.138	906.804	675.808	572.803	589.322	1100.02	765.085	1087.19	1243.86	951.524
TEXTURE_GLSZM_ET_T1_SZLGE	0.0078244	0.0065705	0.0047048	0.0024306	0.0041297	0.0046398	0.0056899	0.0040878	0.0052135	0.0041469	0.0030415	0.0055446	0.0046173	0.0016169	0.0059763	0.0073178	0.0058665	0.0046907	0.0084614	0.014795	0.0028353	0.0028161	0.0037614	0.0039795	0.0020085	0.0038874	0.0032023	0.0046482	0.0046215	0.0042089	0.0043862	0.0038759	0.0032475	0.0060431	0.0039553	0.010275	0.010429	0.005027	0.0070808	0.0075873	0.0038178	0.0039554	0.0044453	0.0039781	0.0033411	0.0064718	0.0044386	0.0041292	0.004025
TEXTURE_GLSZM_ET_T1_SZHGE	592.24	434.345	547.42	873.811	404.291	524.173	390.228	486.743	525.828	377.806	843.477	493.804	559.281	931.444	503.579	622.932	238.447	441.375	786.759	115.715	563.022	783.362	534.163	727.716	977.778	438.586	881.178	822.759	528.081	633.71	713.178	616.496	424.115	265.544	310.559	635.707	84.4447	940.721	340.392	184.559	544.196	411.534	317.399	329.495	734.866	483.161	638.469	814.462	634.286
TEXTURE_GLSZM_ET_T1_LZLGE	0.30945	1.6012	3.6862	7.4304	20.755	7.5368	8.4918	14.3437	13.2225	5.83	39.7501	3.3092	5.7437	18.0545	5.3487	1.0087	13.3824	12.9126	0.5167	0.96492	21.4182	61.6824	59.6491	7.8659	5.0349	13.2833	9.008	1.8453	12.4346	20.5561	0.9866	5.9864	5.7699	54.6437	18.3051	2.1124	286.572	3.7203	7.0911	21.4062	6.8518	10.912	3.78	41.2535	5.1293	0.96794	14.1092	1.3614	1.818
TEXTURE_GLSZM_ET_T1_LZHGE	15074.6	59166.4	412379	123528	454267	241798	179353	157843	238345	144140	260708	18790.3	119089	68965.4	32085.3	35988.2	332000	424725	18779.7	10789.2	541447	1.80875e+06	1.08932e+06	68333.9	21479.5	172042	84118.2	52921.1	308893	250311	19225.4	250599	43091.8	2.04613e+06	643320	215875	1.07755e+06	21818.8	119857	1.50823e+06	450908	490282	38296.4	1.02753e+06	80625	33755.1	284772	32203.3	19843.9
TEXTURE_GLSZM_ET_T1_GLV	0.0035732	0.00094759	0.00022921	0.00087851	8.6149e-05	0.00017325	6.6855e-05	0.00019872	9.2899e-05	0.00014414	0.00015293	0.00073341	0.00055924	0.00056694	0.00074113	0.0010808	5.3016e-05	6.8139e-05	0.0031869	0.00094573	0.00018712	0.00022582	8.7701e-05	0.00061359	0.00146	0.00017515	0.00058485	0.00062796	0.00013506	0.00019748	0.0024167	0.00033287	0.00067495	3.105e-05	0.000132	0.00023655	9.4777e-06	0.00098116	0.00016371	2.8859e-05	0.00020691	0.00012742	0.00065666	5.9338e-05	0.00054188	0.00083456	0.00065695	0.0026573	0.0023219
TEXTURE_GLSZM_ET_T1_ZSV	1.0859e-05	1.1065e-05	1.0579e-06	2.6723e-06	1.2265e-06	7.8649e-07	5.5026e-07	9.26e-07	6.0972e-07	1.8703e-06	3.1339e-07	1.8287e-06	2.5416e-06	1.3476e-06	2.9264e-06	2.2712e-06	2.7494e-06	3.9841e-07	6.9489e-06	8.4517e-05	1.2317e-06	4.815e-06	8.7551e-07	1.2765e-06	2.177e-06	8.01e-07	1.0026e-06	8.8892e-07	6.0366e-07	8.7151e-07	4.1437e-06	1.1834e-06	3.476e-06	1.6681e-06	7.7289e-06	8.7848e-07	2.3844e-05	1.1461e-06	9.8053e-07	3.2981e-06	1.7268e-06	1.3177e-06	8.5602e-06	3.1146e-06	1.059e-06	2.7278e-06	1.1809e-05	6.0041e-06	6.3057e-06
TEXTURE_GLSZM_ET_T2_SZE	0.69041	0.6849	0.66252	0.66653	0.65371	0.64731	0.62771	0.66123	0.62352	0.67478	0.55852	0.58913	0.65747	0.63459	0.59956	0.63221	0.64888	0.65528	0.53391	0.64153	0.6508	0.62494	0.63014	0.60286	0.64323	0.64518	0.67844	0.65033	0.67318	0.66093	0.67646	0.63581	0.67705	0.65634	0.64547	0.69845	0.6677	0.59555	0.63149	0.63556	0.65883	0.67259	0.62684	0.64054	0.64841	0.69654	0.66865	0.65157	0.61757
TEXTURE_GLSZM_ET_T2_LZE	10.1006	13.2236	89.2894	12.0572	81.2421	68.8594	79.9858	49.2631	141.015	41.1476	59.1146	127.701	31.0235	32.4002	24.0046	28.7901	40.6519	54.7643	34.2124	11.3398	100.124	111.716	153.113	59.3861	27.6253	105.467	23.2762	32.7698	41.2516	233.942	12.8606	67.2947	31.7632	108.047	33.2718	15.8519	54.4659	77.2315	167.345	145.567	92.9256	25.3875	43.3824	82.8943	46.117	14.0583	28.6614	17.4291	66.2299
TEXTURE_GLSZM_ET_T2_GLN	0.019489	0.018898	0.018273	0.01661	0.018461	0.017458	0.017212	0.019119	0.01711	0.018754	0.016605	0.018658	0.018818	0.017122	0.016521	0.017144	0.017337	0.01746	0.025993	0.024035	0.019486	0.017882	0.019682	0.017365	0.017524	0.018674	0.020202	0.018138	0.017288	0.018273	0.019184	0.016857	0.01917	0.01927	0.016898	0.016664	0.021769	0.017305	0.017515	0.018896	0.018505	0.017834	0.022807	0.017132	0.018146	0.017811	0.017409	0.021523	0.026696
TEXTURE_GLSZM_ET_T2_ZSN	0.44171	0.43419	0.40601	0.41287	0.39558	0.3881	0.36609	0.40485	0.36139	0.42092	0.29526	0.32534	0.40082	0.37437	0.33827	0.37258	0.3902	0.39766	0.27307	0.38558	0.39207	0.36281	0.36886	0.33958	0.3847	0.38555	0.42591	0.39214	0.41938	0.40412	0.42437	0.37474	0.42393	0.39868	0.3868	0.45104	0.41332	0.33329	0.36985	0.37433	0.40146	0.41886	0.36617	0.38049	0.38987	0.44889	0.41412	0.39352	0.35403
TEXTURE_GLSZM_ET_T2_ZP	0.49669	0.47255	0.35418	0.49024	0.35857	0.35947	0.35098	0.3881	0.31199	0.38498	0.30266	0.29137	0.41292	0.38633	0.39024	0.3994	0.37694	0.37858	0.29862	0.45544	0.34277	0.32154	0.33533	0.32815	0.41723	0.32807	0.45	0.41816	0.43324	0.28752	0.48889	0.33071	0.41878	0.34378	0.41287	0.48387	0.42077	0.33191	0.28383	0.28913	0.33192	0.43793	0.35217	0.33363	0.37636	0.50313	0.42472	0.42357	0.29793
TEXTURE_GLSZM_ET_T2_LGZE	0.017515	0.018107	0.012515	0.012221	0.0091348	0.0057158	0.0083504	0.0064246	0.0090193	0.010048	0.010441	0.0081462	0.010179	0.014132	0.012858	0.0085807	0.0077687	0.007163	0.014765	0.015414	0.011925	0.0077945	0.0062626	0.0089467	0.0084023	0.0079899	0.01098	0.0078776	0.0071371	0.0059721	0.0089957	0.0093943	0.011182	0.011021	0.0081931	0.0083399	0.0096557	0.0061325	0.0085728	0.0090171	0.0053389	0.0086146	0.0047476	0.0063243	0.0098861	0.0070724	0.0085375	0.0081328	0.0088516
TEXTURE_GLSZM_ET_T2_HGZE	950.074	989.01	1074.33	1329.88	1096.7	1367.03	1209.69	1111.82	1262.42	1076.92	1248.45	1077.16	1065.74	1182.19	1292.11	1279.93	1338.45	1239.42	723.576	795.974	928.852	1133.54	1038.14	1316.35	1296.64	1110.19	982.162	1222.43	1289.1	1129.02	1015.42	1262.24	954.113	975.329	1293.35	1367.49	776.296	1344.67	1233.81	1090.33	1191.93	1216.64	992.376	1328.34	1130.12	1239.75	1152.46	951.341	630.233
TEXTURE_GLSZM_ET_T2_SZLGE	0.00826	0.0089131	0.0058653	0.0066424	0.0049317	0.0029336	0.0040633	0.0033812	0.004413	0.0051336	0.005235	0.0041641	0.0049875	0.0074335	0.0068034	0.003918	0.0032535	0.0033798	0.0069175	0.0060996	0.0067534	0.0040016	0.0035257	0.0044991	0.0038195	0.0042051	0.0061299	0.0038695	0.0037368	0.0033147	0.0052749	0.004549	0.0067079	0.0056789	0.0043318	0.0041263	0.0050695	0.00334	0.004592	0.0045173	0.0027406	0.004415	0.0020803	0.0031309	0.0049325	0.003829	0.0042872	0.004351	0.0052424
TEXTURE_GLSZM_ET_T2_SZHGE	613.337	645.885	691.896	871.135	705.681	874.032	745.938	727.945	786.095	716.776	659.649	607.439	672.428	721.978	757.599	784.243	874.504	784.227	380.201	500.394	577.131	687.128	639.943	773.129	856.69	696.809	651.206	779.439	857.79	710.424	661.915	793.371	620.999	623.427	786.221	940.569	527.334	791.287	757.874	689.321	763.066	807.068	609.153	832.604	712.724	851.562	732.413	598.931	378.934
TEXTURE_GLSZM_ET_T2_LZLGE	0.41966	0.4437	1.9069	1.0228	7.1392	10.5576	6.0683	5.0759	7.7796	2.248	8.1058	8.7612	2.0835	2.6685	2.2852	4.306	3.0401	10.2893	1.534	0.30559	11.4879	15.7047	31.1439	7.5632	3.5103	11.8375	3.0888	7.4907	5.0127	21.1907	2.1717	4.5807	4.5118	4.029	2.6039	2.9484	7.3607	16.3796	24.9433	7.0389	9.4694	1.5342	4.0436	18.2554	3.2874	3.6447	2.8177	1.525	4.9435
TEXTURE_GLSZM_ET_T2_LZHGE	17590.9	22081.7	214632	22330.9	187393	107917	188701	81508.1	328668	72059.8	101304	283118	57416.5	66534.6	45543.3	33015.8	77229.5	97270.6	30402	9839.61	163476	266875	286690	79980.8	57096.1	120370	28993.9	46881.7	103370	392415	14752.1	132470	64536.4	239777	80444.2	21148	38672.1	79154.4	248416	230276	175671	48561.4	45753.5	115069	92018.7	17591.2	64119.1	18694.1	36957.5
TEXTURE_GLSZM_ET_T2_GLV	0.004249	0.0024472	0.00025153	0.0012645	0.00024244	0.00039839	0.00019983	0.00047754	0.0002081	0.00091167	0.00028323	0.0002869	0.00066865	0.00094645	0.00091002	0.00098388	0.00081362	0.00026497	0.0017984	0.0060442	0.00018561	0.00020148	0.0001401	0.00062679	0.0012322	0.00033634	0.00079001	0.00048046	0.00027244	0.00023157	0.001566	0.00065506	0.00084018	0.00021577	0.00041282	0.00093128	0.00032583	0.00039331	0.00024362	0.0002355	0.00030862	0.00070339	0.0015763	0.00030086	0.00048319	0.0011769	0.00091447	0.0021029	0.00093439
TEXTURE_GLSZM_ET_T2_ZSV	1.3332e-05	5.6834e-06	6.3248e-07	1.7668e-06	5.7969e-07	6.34e-07	4.6394e-07	8.7164e-07	5.2958e-07	1.9074e-06	7.0544e-07	1.346e-06	1.5306e-06	2.0551e-06	2.158e-06	1.9145e-06	1.2603e-06	4.2516e-07	1.3903e-05	2.6047e-05	5.588e-07	6.5246e-07	3.78e-07	1.6413e-06	2.2704e-06	7.8315e-07	1.4001e-06	7.774e-07	3.7937e-07	9.855e-07	3.2665e-06	1.6282e-06	2.3998e-06	4.9212e-07	7.99e-07	1.0683e-06	8.204e-07	1.1387e-06	8.2833e-07	6.2193e-07	7.6326e-07	1.0106e-06	7.6057e-06	6.162e-07	9.9686e-07	1.7557e-06	2.2976e-06	5.491e-06	9.1566e-06
TEXTURE_GLSZM_ET_FLAIR_SZE	0.69666	0.65254	0.65691	0.69894	0.66289	0.64787	0.63618	0.66446	0.63455	0.63594	0.63947	0.6075	0.64714	0.62214	0.69448	0.70069	0.63068	0.64082	0.56614	0.63482	0.62167	0.64427	0.65587	0.66977	0.68824	0.61929	0.69176	0.70785	0.65966	0.65487	0.68554	0.6291	0.67753	0.65827	0.69383	0.67442	0.53527	0.66648	0.62749	0.61372	0.64128	0.64692	0.67292	0.67118	0.66851	0.67571	0.68902	0.66618	0.61826
TEXTURE_GLSZM_ET_FLAIR_LZE	10.3047	30.3427	156.391	17.2864	74.6807	123.007	101.296	67.0023	554.896	49.6356	212.907	304.689	94.37	102.511	19.7527	34.7727	78.9631	164.286	33.764	19.1253	358.601	209.482	141.11	52.4362	32.8929	390.827	18.8586	23.4827	74.8592	319.33	16.0824	224.61	38.7539	238.99	56.9881	71.4138	1032.18	77.6412	251.016	87.46	120.238	33.4909	16.2959	59.8149	92.8208	24.0869	28.2407	20.4619	37.9391
TEXTURE_GLSZM_ET_FLAIR_GLN	0.019502	0.025694	0.02028	0.018746	0.018081	0.020526	0.018846	0.018111	0.020821	0.021463	0.019247	0.019462	0.021928	0.023012	0.021736	0.017885	0.019024	0.021117	0.024789	0.02918	0.021045	0.018413	0.019627	0.020745	0.017804	0.020841	0.017726	0.019346	0.01751	0.019515	0.024213	0.01948	0.020407	0.019836	0.017424	0.018026	0.040455	0.017977	0.017981	0.023875	0.018099	0.018626	0.018758	0.018323	0.018644	0.019906	0.017992	0.017554	0.023993
TEXTURE_GLSZM_ET_FLAIR_ZSN	0.44887	0.39467	0.39966	0.45192	0.40665	0.38875	0.37655	0.4086	0.37333	0.37567	0.37914	0.34368	0.38746	0.35941	0.44603	0.4538	0.36935	0.38061	0.30243	0.37519	0.35872	0.3845	0.3981	0.41505	0.43804	0.3563	0.44249	0.46323	0.40301	0.39732	0.43477	0.36709	0.4249	0.40122	0.44523	0.4207	0.27084	0.41108	0.36516	0.35068	0.381	0.38821	0.41914	0.41683	0.41343	0.42248	0.43895	0.41142	0.3551
TEXTURE_GLSZM_ET_FLAIR_ZP	0.48977	0.39203	0.30927	0.48107	0.35816	0.32051	0.35965	0.36124	0.26326	0.35549	0.30206	0.23787	0.30863	0.29452	0.46235	0.41589	0.33214	0.29952	0.32431	0.37961	0.24956	0.28819	0.34544	0.37723	0.42992	0.25688	0.45663	0.47304	0.37801	0.27454	0.47304	0.28208	0.40884	0.31474	0.43522	0.3972	0.16255	0.37767	0.27062	0.32171	0.30662	0.38988	0.44605	0.38456	0.37474	0.44178	0.4223	0.43163	0.3269
TEXTURE_GLSZM_ET_FLAIR_LGZE	0.0128	0.018154	0.01416	0.012856	0.0074912	0.0066828	0.0091169	0.0077448	0.012381	0.010707	0.010313	0.0069188	0.0076867	0.011225	0.011704	0.011107	0.0083105	0.011187	0.011789	0.023677	0.010696	0.0060071	0.0081811	0.01617	0.0078614	0.008217	0.014766	0.01433	0.0075894	0.0052371	0.014244	0.0065217	0.013823	0.011269	0.0079644	0.0075514	0.025014	0.0075097	0.011802	0.0081476	0.006157	0.0091722	0.0066501	0.0061365	0.01008	0.012854	0.011284	0.0099318	0.016254
TEXTURE_GLSZM_ET_FLAIR_HGZE	1050.93	585.578	840.565	1028.38	1161.83	1020.5	1040.01	1213.72	813.634	880.969	983.578	1032.2	898.101	736.118	798.53	1127.89	1121.4	846.174	841.936	512.384	812.117	1149.14	1049.85	825.463	1303.16	919.207	1124.42	1010.73	1270.97	1044.84	693.519	1040.93	844.123	903.033	1305.2	1165.45	237.389	1198.41	1097.85	753.104	1209.47	1096.88	1253.26	1342.82	1032.96	910.237	1048.7	1330.46	713.386
TEXTURE_GLSZM_ET_FLAIR_SZLGE	0.0090798	0.0090309	0.0069642	0.0061537	0.0041358	0.0034026	0.0049553	0.0042468	0.0065061	0.0051867	0.0050274	0.0033872	0.0036257	0.0062979	0.0067797	0.0058323	0.0038492	0.0056759	0.0058902	0.016829	0.0059246	0.0028515	0.0050007	0.0096806	0.003922	0.0039488	0.0080616	0.0082046	0.0042279	0.0029235	0.0070606	0.0031145	0.0077128	0.0055589	0.0042123	0.0038035	0.012408	0.0043153	0.0062357	0.0041982	0.0026751	0.0043089	0.0029285	0.0030644	0.0049699	0.0073656	0.0051759	0.0051252	0.0095709
TEXTURE_GLSZM_ET_FLAIR_SZHGE	703.483	366.019	528.09	710.823	747.37	657.273	642.018	798.014	503.377	556.178	611.106	612.805	576.534	444.8	532.657	774.819	711.884	532.36	475.476	306.144	485.681	738.1	663.238	527.255	891.526	555.889	754.43	695.332	825.068	656.409	468.686	644.415	549.082	568.097	898.712	757.088	120.241	785.998	658.837	456.741	752.071	697.486	825.897	888.032	657.401	583.739	683.106	878.987	427.075
TEXTURE_GLSZM_ET_FLAIR_LZLGE	0.81865	0.56976	2.2748	0.63666	9.0107	7.758	6.1017	4.5287	20.6312	3.452	6.2802	27.263	10.4513	6.2744	1.3306	1.4277	3.8153	7.2909	2.7583	0.58758	17.4146	22.2422	15.0321	1.2931	1.6178	14.6208	0.85399	1.1867	11.7845	28.0416	0.56515	19.9034	0.97606	4.4982	2.3682	3.4673	9.3986	11.4952	7.4466	9.0919	9.9748	2.9658	2.196	5.6286	3.4867	2.5038	2.0677	1.9042	1.6632
TEXTURE_GLSZM_ET_FLAIR_LZHGE	13581.2	37726.9	338658	32132.7	149251	250330	248243	130805	1.25003e+06	68133.4	515492	655478	125869	162262	22347.2	67968.8	178024	240055	19390.6	12461.5	624826	481733	314220	74525.2	78765.1	763562	32944.4	38757.2	160889	460828	21336.1	585802	73300.9	504501	147363	215742	414016	161377	625335	110035	261149	58580.4	16623.9	66606.9	237384	41200.5	49309.2	23360.3	30249.9
TEXTURE_GLSZM_ET_FLAIR_GLV	0.0049642	0.0012055	0.00021429	0.00083563	0.00035473	0.00026139	0.0002137	0.00049816	8.8465e-05	0.00080516	0.00010777	0.00023619	0.00062582	0.00028812	0.0013863	0.00098925	0.00047255	0.00019173	0.0019863	0.0039035	0.00014004	0.00024221	0.00013055	0.00048556	0.0011498	0.00012705	0.0013402	0.00081922	0.00026392	0.00018867	0.0011885	0.00029476	0.0006689	8.7249e-05	0.00051196	0.00028165	3.1874e-05	0.00040854	0.00016847	0.00020716	0.00027662	0.00073067	0.0026568	0.00046747	0.00026636	0.0010105	0.0013326	0.0020474	0.001386
TEXTURE_GLSZM_ET_FLAIR_ZSV	1.2568e-05	6.9949e-06	1.0321e-06	1.4613e-06	7.6757e-07	6.9425e-07	5.7844e-07	9.0428e-07	8.93e-07	2.3621e-06	3.5053e-07	2.2202e-06	2.8711e-06	1.894e-06	3.5121e-06	1.9212e-06	1.2367e-06	6.0894e-07	1.0638e-05	3.9315e-05	1.1766e-06	1.0068e-06	3.1054e-07	1.5798e-06	2.0311e-06	8.6424e-07	2.0036e-06	1.2883e-06	4.4658e-07	1.104e-06	3.5202e-06	1.8807e-06	2.2415e-06	3.0222e-07	8.5629e-07	6.0571e-07	2.87e-06	1.0278e-06	9.3555e-07	6.7535e-07	8.7485e-07	1.3423e-06	5.16e-06	7.1431e-07	7.5083e-07	2.6703e-06	3.5953e-06	4.1656e-06	8.112e-06
TEXTURE_GLSZM_ED_T1Gd_SZE	0.60447	0.60444	0.6377	0.67268	0.62699	0.61089	0.62406	0.59141	0.59533	0.63074	0.6349	0.68108	0.57819	0.61037	0.61007	0.59727	0.61001	0.65399	0.62302	0.61762	0.59566	0.66004	0.66005	0.68696	0.68287	0.61193	0.67617	0.7251	0.63931	0.65714	0.67305	0.62369	0.66039	0.69146	0.61598	0.60471	0.64095	0.71496	0.64425	0.59127	0.5865	0.64766	0.63275	0.65192	0.67061	0.68955	0.68882	0.67261	0.7235
TEXTURE_GLSZM_ED_T1Gd_LZE	745.808	67.5176	276.806	44.1204	484.185	575.028	1041.98	559.385	1568.59	311.752	245.111	48.3274	1159.14	368.539	455.432	922.4	292.587	264.556	257.298	189.449	1132.38	595.259	384.587	63.5857	81.6771	2048.79	115.91	27.4499	428.159	159.259	64.4009	683.333	66.9337	131.615	948.381	670.316	465.209	21.4017	186.663	323.706	269.478	264.798	88.0806	429.216	184.018	75.9193	19.2616	66.2701	40.2114
TEXTURE_GLSZM_ED_T1Gd_GLN	0.026373	0.020695	0.02658	0.016826	0.022308	0.021557	0.030786	0.025805	0.026284	0.022532	0.025573	0.01676	0.019064	0.017763	0.018872	0.020965	0.023112	0.021068	0.016867	0.032079	0.02856	0.023518	0.020878	0.017567	0.017855	0.019326	0.017439	0.017099	0.018509	0.023304	0.020622	0.019486	0.020118	0.021529	0.023472	0.019576	0.041083	0.017125	0.020584	0.026488	0.026547	0.019562	0.019396	0.021102	0.01852	0.017552	0.019245	0.017723	0.017898
TEXTURE_GLSZM_ED_T1Gd_ZSN	0.34033	0.3408	0.3768	0.41847	0.36471	0.34689	0.3618	0.32673	0.33096	0.36899	0.37317	0.42886	0.31223	0.346	0.34566	0.33231	0.34695	0.39597	0.36006	0.35393	0.33057	0.40302	0.40296	0.43629	0.43124	0.34887	0.42269	0.48628	0.37927	0.39969	0.41902	0.362	0.40376	0.44203	0.35275	0.33992	0.38094	0.47262	0.38488	0.32581	0.32199	0.38884	0.37191	0.394	0.41587	0.43955	0.43871	0.4185	0.48417
TEXTURE_GLSZM_ED_T1Gd_ZP	0.20986	0.31803	0.27027	0.40885	0.24346	0.23647	0.23779	0.21958	0.1904	0.24455	0.24508	0.4083	0.17856	0.25026	0.21305	0.20775	0.25429	0.30425	0.26959	0.26485	0.17781	0.24389	0.269	0.40247	0.38878	0.21618	0.37491	0.49547	0.28355	0.3154	0.41472	0.25253	0.37148	0.38191	0.2307	0.20829	0.23423	0.50511	0.33278	0.21933	0.23245	0.29801	0.33106	0.2929	0.34406	0.41093	0.45515	0.37334	0.47116
TEXTURE_GLSZM_ED_T1Gd_LGZE	0.012418	0.0096269	0.01074	0.0071299	0.0072967	0.0035239	0.014777	0.0062939	0.0059975	0.0096413	0.0090383	0.0062543	0.0049374	0.0080142	0.0032372	0.0057621	0.0042596	0.0036271	0.009673	0.014202	0.0087322	0.0085948	0.0050062	0.0044391	0.0049554	0.0041018	0.0065981	0.0061375	0.0068965	0.0062917	0.011096	0.003565	0.0090459	0.0037953	0.0035038	0.0050965	0.021357	0.0062092	0.0060853	0.0097576	0.009309	0.0045143	0.0069701	0.0042721	0.0041748	0.0054656	0.014117	0.0037838	0.0051589
TEXTURE_GLSZM_ED_T1Gd_HGZE	617.211	871.023	651.148	1460.07	872.772	1210.39	460.72	746.035	733.112	798.888	727.28	1378.05	1253.41	1168.24	1350.27	1009.34	956.861	1302.47	1382.63	465.159	613.273	845.65	1156.34	1400.17	1381.81	1432.87	1355.17	1403.17	1223.16	944.526	929.619	1359.23	1005.71	1309.44	1028.56	1171.71	272.298	1478.8	1037.05	665.273	669.842	1132.03	1053.78	1150.69	1264.06	1413.86	964.72	1440.44	1537.32
TEXTURE_GLSZM_ED_T1Gd_SZLGE	0.0066581	0.0057565	0.0055895	0.004065	0.0037368	0.0016908	0.0078496	0.0029777	0.0030454	0.0050165	0.0050292	0.0031973	0.0021997	0.0043294	0.0013079	0.0032127	0.0020994	0.0018158	0.0049952	0.0066048	0.0044276	0.0042788	0.0026008	0.002509	0.0028833	0.0019445	0.0035384	0.0034599	0.0034377	0.0035223	0.0063301	0.0017987	0.004752	0.0019967	0.0018643	0.0025542	0.011701	0.0034043	0.0034458	0.0048113	0.0040928	0.0022587	0.0034777	0.0023829	0.0022005	0.0031266	0.007715	0.0019244	0.0030813
TEXTURE_GLSZM_ED_T1Gd_SZHGE	365.15	506.341	414.385	986.877	552.299	757.521	290.184	442.204	439.711	509.79	477.227	947.792	732.904	704.936	854.606	596.362	587.47	864.605	864.596	283.081	372.151	559.159	768.931	947.377	927.158	884.673	916.419	1024.63	778.002	630.964	626.423	839.98	669.162	946.278	642.869	728.37	176.834	1064.88	664.628	396.667	398.282	731.948	666.727	740.246	844.257	964.036	670.27	954.646	1101.13
TEXTURE_GLSZM_ED_T1Gd_LZLGE	25.2636	12.5278	14.7752	7.5066	29.787	83.5769	12.8947	23.9324	96.428	12.1973	20.8958	9.8276	75.7511	64.9081	25.0507	96.595	41.3575	34.8864	24.4917	2.632	51.413	11.8237	22.38	17.3726	20.5673	94.1095	8.9296	5.3966	12.6176	17.8065	3.6343	55.701	5.6674	24.1701	61.4223	52.6224	6.616	6.7178	36.0986	18.2204	11.1667	27.601	6.8039	41.2586	32.8435	26.4199	1.5334	9.5602	8.5884
TEXTURE_GLSZM_ED_T1Gd_LZHGE	786334	70610	219540	52194.5	506820	265906	282022	321373	1.47632e+06	271210	109627	50487.5	1.58723e+06	705604	483902	1.29578e+06	166938	144281	507775	99224.7	648789	241326	251176	52757.8	74439.1	2.02628e+06	240008	32581.3	981403	83895.9	124267	994160	62577	38212.9	900540	961173	146528	14120.7	131277	199549	187715	365587	126805	398696	360867	57661.3	27294.6	73226.8	14762.7
TEXTURE_GLSZM_ED_T1Gd_GLV	8.8316e-05	0.00035734	0.00019368	0.0006859	0.00012705	0.00011208	3.9153e-05	7.9995e-05	4.0255e-05	0.0001955	0.0002491	0.0005759	8.2896e-05	9.5326e-05	0.00026946	7.1466e-05	0.00016531	0.00014982	0.00016707	0.00020888	0.0001179	0.00017816	0.00020076	0.00034742	0.00036038	5.9942e-05	0.00020987	0.00066214	0.00010555	0.00035672	0.00017975	0.00013666	0.00032484	0.00036687	0.00010802	0.00012666	0.00011573	0.00086874	0.00012487	0.00018478	0.00019156	0.00021648	0.00029176	0.00011393	0.00021597	0.00020477	0.0012702	0.00067211	0.00087535
TEXTURE_GLSZM_ED_T1Gd_ZSV	1.9485e-06	1.7302e-06	1.1823e-06	8.4713e-07	8.2222e-07	4.9319e-07	6.3971e-07	5.0483e-07	4.1963e-07	1.128e-06	1.0434e-06	9.5866e-07	1.0623e-06	4.6342e-07	2.8694e-06	6.4674e-07	6.6372e-07	2.8451e-07	4.973e-07	3.12e-06	4.1004e-06	1.9844e-06	5.8152e-07	4.6658e-07	6.1263e-07	4.9127e-07	3.1189e-07	7.1168e-07	4.1464e-07	1.0834e-06	3.613e-07	7.2353e-07	7.1158e-07	5.1e-07	8.33e-07	8.5721e-07	3.1632e-06	9.1429e-07	2.7529e-07	1.2943e-06	1.2349e-06	8.5943e-07	7.41e-07	2.9066e-07	5.0633e-07	2.57e-07	2.6529e-06	1.0891e-06	1.0321e-06
TEXTURE_GLSZM_ED_T1_SZE	0.63447	0.65872	0.65428	0.59392	0.62987	0.5833	0.59577	0.58387	0.58894	0.62447	0.6512	0.67489	0.57738	0.59836	0.59354	0.61745	0.59034	0.61346	0.57682	0.61249	0.58952	0.6178	0.62646	0.65875	0.66078	0.58029	0.66372	0.70459	0.61289	0.6169	0.62878	0.60397	0.64443	0.58738	0.59132	0.56504	0.46755	0.68341	0.61797	0.52481	0.57397	0.60808	0.57265	0.59142	0.65601	0.59158	0.66584	0.64874	0.69733
TEXTURE_GLSZM_ED_T1_LZE	337.326	88.4545	144.247	274.039	348.946	695.982	898.155	746.19	1474.6	157.011	95.2466	42.6159	1521.81	456.189	360.259	309.337	445.414	474.507	633.907	63.9401	899.451	249.692	1070.76	155.962	105.647	1324.65	194.471	29.0528	558.77	277.545	121.236	782.07	110.723	200.006	1121.07	1593.3	5511.21	43.1057	1480.17	3819.72	1408.16	982.458	1163.63	2618.02	246.39	353.899	31.5785	90.8653	51.6606
TEXTURE_GLSZM_ED_T1_GLN	0.021459	0.019494	0.022745	0.018251	0.020763	0.023013	0.029793	0.025233	0.022191	0.02052	0.018626	0.017577	0.020351	0.017451	0.020235	0.020077	0.023993	0.018101	0.018021	0.022076	0.026161	0.023041	0.018185	0.018285	0.018187	0.022554	0.018308	0.016975	0.017791	0.020712	0.021632	0.019708	0.02016	0.021622	0.024326	0.02102	0.058706	0.017145	0.024245	0.029224	0.028772	0.022977	0.022382	0.025094	0.018171	0.023758	0.019084	0.017299	0.017476
TEXTURE_GLSZM_ED_T1_ZSN	0.37337	0.40178	0.39695	0.32848	0.36866	0.31825	0.33099	0.31961	0.32415	0.36266	0.39249	0.42123	0.31246	0.33314	0.32752	0.35439	0.32628	0.35034	0.30988	0.34897	0.32404	0.35512	0.36414	0.40159	0.40432	0.31592	0.40756	0.45907	0.34919	0.35386	0.36686	0.33997	0.3852	0.3212	0.32675	0.29937	0.21125	0.43189	0.35508	0.25972	0.3079	0.34405	0.30793	0.32687	0.39861	0.32597	0.41008	0.38951	0.44978
TEXTURE_GLSZM_ED_T1_ZP	0.27085	0.3467	0.34887	0.23357	0.2769	0.21526	0.22719	0.23936	0.20045	0.30333	0.33977	0.41019	0.16698	0.20578	0.22096	0.29219	0.23957	0.24785	0.18534	0.31078	0.19152	0.25695	0.21442	0.32423	0.34019	0.22936	0.33748	0.46557	0.23652	0.26286	0.3124	0.20848	0.34064	0.23653	0.20378	0.16129	0.081315	0.42445	0.20627	0.095821	0.16627	0.19373	0.18114	0.1783	0.3133	0.23632	0.40485	0.32405	0.43977
TEXTURE_GLSZM_ED_T1_LGZE	0.010036	0.0084965	0.0067704	0.0078904	0.0092055	0.0045748	0.018878	0.0072842	0.0061653	0.0093468	0.011661	0.012953	0.0063164	0.0070421	0.0040249	0.0058161	0.0047682	0.0070576	0.0077844	0.0091008	0.0073202	0.01005	0.011787	0.0049237	0.0065309	0.0051724	0.005284	0.0075309	0.0074156	0.010491	0.013377	0.004427	0.013944	0.012169	0.0041967	0.0059136	0.052607	0.0061332	0.0092459	0.02155	0.0082203	0.0039261	0.0063415	0.0054844	0.003785	0.0083326	0.016999	0.0058758	0.0057543
TEXTURE_GLSZM_ED_T1_HGZE	854.644	984.631	928.493	1147.59	916.122	1030.66	438.22	760.35	944.024	925.735	1022.01	1142.18	1132.89	1320.62	1198.91	1056.06	890.341	1262.71	1367.51	821.791	795.149	812.74	1173.31	1306.63	1260.39	979.458	1328.15	1415.45	1263.61	983.126	831.695	1275.13	897.828	812.509	984.149	1119.89	118.887	1433.35	762.966	435.15	697.431	936.115	913.626	795.014	1309.77	822.431	916.1	1389.03	1464.35
TEXTURE_GLSZM_ED_T1_SZLGE	0.0054554	0.0044702	0.0034128	0.0034921	0.0048162	0.0024565	0.0099149	0.0038679	0.0030699	0.0050495	0.0061894	0.0064419	0.0028888	0.0040956	0.002274	0.0033505	0.0024051	0.0037891	0.003474	0.0041643	0.0039954	0.0042489	0.0063917	0.0026185	0.0038319	0.0023101	0.0026311	0.0044855	0.0038253	0.0061356	0.0075919	0.0023655	0.0081678	0.0063013	0.0019662	0.0028862	0.02596	0.0036524	0.0052502	0.01134	0.0039018	0.0022035	0.00331	0.0030421	0.0021238	0.0046471	0.01002	0.0031535	0.003821
TEXTURE_GLSZM_ED_T1_SZHGE	525.694	619.933	596.768	692.69	559.866	597.392	244.222	438.715	552.6	567.704	653.692	749.5	650.393	786.938	699.798	643.793	517.276	770.629	792.879	493.615	450.163	503.929	714.854	853.686	806.92	560.29	872.998	994.334	754.302	596.44	513.337	744.991	561.077	475.433	575.914	631.483	48.7633	964.158	462.233	217.162	387.912	566.596	510.171	459.067	860.646	477.465	589.322	884.484	1007.93
TEXTURE_GLSZM_ED_T1_LZLGE	19.2177	5.4032	11.5468	10.5124	17.1529	101.149	10.6744	33.3427	77.5735	5.5525	3.1481	1.3386	37.8351	31.789	41.8798	70.397	49.4208	44.9723	29.3878	2.685	40.5743	6.4145	16.0971	25.3541	10.8514	72.4918	13.549	6.8336	21.1867	15.4956	6.3883	55.3054	9.0194	11.7696	72.3432	80.3337	37.9649	9.8759	58.4108	43.1801	39.1932	47.8493	60.0099	71.4277	42.4395	26.3616	1.1091	8.0262	11.0771
TEXTURE_GLSZM_ED_T1_LZHGE	550560	189618	191163	423526	586755	473037	853244	500523	1.77552e+06	283425	205216	94363.8	2.60282e+06	640351	261779	397148	282707	868736	1.41542e+06	80007.8	605593	276649	1.51531e+06	167732	139822	1.264e+06	319788	33397.4	1.01045e+06	336911	174124	1.03683e+06	191444	224510	1.17795e+06	2.96142e+06	1.49466e+06	32779.7	1.52156e+06	1.66603e+06	1.16195e+06	1.43388e+06	1.05623e+06	2.77475e+06	406519	488414	62767	105972	30309.6
TEXTURE_GLSZM_ED_T1_GLV	0.00017674	0.00045187	0.00021972	0.00018476	0.00012619	0.00011117	2.464e-05	4.9608e-05	4.4723e-05	0.00016043	0.0002506	0.00049719	7.9086e-05	0.00016704	0.00021374	9.1399e-05	0.00011952	0.00011121	0.00014562	0.00055622	0.00011566	0.00025094	8.4757e-05	0.00025876	0.00042787	4.4949e-05	0.00018735	0.00055677	9.3441e-05	0.00022928	0.00020036	0.00016034	0.00020839	0.00021584	0.00010822	7.4766e-05	1.3273e-05	0.00066303	5.3803e-05	3.595e-05	7.9061e-05	0.00013113	7.3216e-05	3.1781e-05	0.00019792	9.909e-05	0.00087935	0.0004771	0.00070465
TEXTURE_GLSZM_ED_T1_ZSV	1.3322e-06	1.9403e-06	6.0141e-07	1.1822e-06	6.442e-07	7.3127e-07	5.0169e-07	3.7745e-07	3.857e-07	5.4221e-07	5.8643e-07	1.0245e-06	1.4156e-06	8.7588e-07	1.9965e-06	2.9983e-07	7.4955e-07	4.2438e-07	1.2019e-06	2.8351e-06	2.6276e-06	1.7371e-06	7.6783e-07	5.8179e-07	1.0134e-06	3.7592e-07	3.5451e-07	6.167e-07	5.4664e-07	1.3358e-06	6.3028e-07	1.2581e-06	7.1208e-07	1.2702e-06	1.1582e-06	1.4124e-06	3.4875e-05	9.9838e-07	6.2506e-07	8.1378e-06	2.214e-06	2.3333e-06	2.0261e-06	6.5578e-07	5.7606e-07	5.4816e-07	2.7417e-06	1.0758e-06	1.0357e-06
TEXTURE_GLSZM_ED_T2_SZE	0.6575	0.71844	0.70417	0.65019	0.66341	0.63379	0.66137	0.68126	0.65684	0.68135	0.68688	0.63796	0.65362	0.60797	0.61312	0.60389	0.65617	0.69313	0.60487	0.6868	0.67017	0.65854	0.69017	0.61247	0.6418	0.64588	0.64113	0.67497	0.68192	0.71338	0.66133	0.5843	0.68599	0.73483	0.65989	0.67098	0.55875	0.62398	0.6452	0.6756	0.65695	0.64113	0.63955	0.65978	0.68647	0.69043	0.7248	0.66159	0.67788
TEXTURE_GLSZM_ED_T2_LZE	125.429	36.134	59.2249	42.3809	109.356	181.636	80.9808	81.9025	491.728	56.1558	20.1545	36.7849	158.501	176.775	80.9349	352.727	270.41	56.0912	102.002	32.1582	85.1314	93.9336	82.1713	169.945	73.1037	747.619	236.088	28.1833	116.313	52.9978	63.1391	655.3	21.8363	26.6172	188.591	137.431	93.4753	62.8761	284.233	189.623	92.0313	202.954	229.282	537.388	97.8081	111.563	9.9967	97.0622	50.1361
TEXTURE_GLSZM_ED_T2_GLN	0.019903	0.017052	0.017516	0.016899	0.017495	0.018262	0.022755	0.017767	0.018068	0.018524	0.018317	0.017425	0.018055	0.017522	0.017703	0.018101	0.018709	0.017654	0.017579	0.01751	0.017877	0.018963	0.01741	0.017835	0.017676	0.018784	0.018095	0.017363	0.017744	0.017746	0.018829	0.019665	0.019762	0.01946	0.018221	0.018223	0.048837	0.017769	0.017619	0.018491	0.017977	0.018496	0.018261	0.018444	0.0178	0.017753	0.018635	0.018193	0.017461
TEXTURE_GLSZM_ED_T2_ZSN	0.40029	0.47737	0.45843	0.39238	0.4073	0.37324	0.40453	0.42951	0.39955	0.42919	0.4363	0.37833	0.39592	0.3452	0.35137	0.34134	0.39937	0.4443	0.34243	0.43598	0.41581	0.40235	0.44059	0.35061	0.38267	0.38721	0.38186	0.42222	0.43018	0.4706	0.40511	0.31925	0.43507	0.4996	0.40376	0.41685	0.29413	0.36314	0.38587	0.42225	0.39981	0.38161	0.37981	0.40355	0.4359	0.441	0.48589	0.40522	0.42552
TEXTURE_GLSZM_ED_T2_ZP	0.35216	0.47586	0.438	0.41298	0.37288	0.33956	0.35228	0.41754	0.30501	0.40802	0.46554	0.39892	0.34433	0.29976	0.36163	0.28956	0.35862	0.43765	0.33219	0.41968	0.40654	0.39996	0.42027	0.33022	0.36971	0.29853	0.34142	0.4612	0.42321	0.4579	0.38924	0.23793	0.456	0.52277	0.3771	0.38861	0.27104	0.37795	0.33617	0.35397	0.37587	0.34329	0.32842	0.34837	0.3996	0.42132	0.52827	0.36202	0.41073
TEXTURE_GLSZM_ED_T2_LGZE	0.010574	0.012394	0.01289	0.01476	0.012903	0.011038	0.011446	0.014654	0.011214	0.010807	0.01422	0.010972	0.010909	0.010343	0.012697	0.012176	0.019316	0.0082826	0.013147	0.01114	0.020821	0.016413	0.010844	0.013716	0.011355	0.014688	0.010089	0.014497	0.015633	0.015341	0.0089898	0.0071942	0.018976	0.019256	0.015531	0.014571	0.021313	0.017869	0.01386	0.011402	0.011635	0.011932	0.011504	0.012366	0.01128	0.014552	0.014703	0.0081472	0.013475
TEXTURE_GLSZM_ED_T2_HGZE	935.763	1249.98	1159.29	1164.76	1092.64	1029.45	723.595	1062.87	1040.37	1027.6	1048.17	1112.07	1080.41	1123.82	1054.13	1040.09	909.293	1161.95	1065.49	1269.79	983.529	915.491	1127.52	1063.51	1069.15	917.887	1060.18	1116.96	1029.6	1061.73	1031.52	978.991	877.612	882.726	961.157	1006.28	200.982	1036.03	1066.45	992.752	1064.36	973.388	1003.98	967.272	1075.11	1038.73	1024.95	1105.89	1103.14
TEXTURE_GLSZM_ED_T2_SZLGE	0.0055644	0.0081086	0.0079392	0.0085895	0.0070704	0.0058771	0.0066673	0.0084561	0.0059224	0.0064087	0.0084819	0.006241	0.0058633	0.0057764	0.0069474	0.0065239	0.01096	0.0044845	0.0068659	0.0058757	0.012511	0.0087677	0.0055512	0.0073091	0.0065522	0.008086	0.0057544	0.0083987	0.0090607	0.0089537	0.0047414	0.0037056	0.011682	0.012249	0.0088931	0.0083075	0.010735	0.011544	0.0076481	0.0066574	0.0060614	0.0064054	0.0065337	0.006593	0.0066321	0.008417	0.0079743	0.004804	0.0078953
TEXTURE_GLSZM_ED_T2_SZHGE	599.994	877.441	773.293	726.716	701.732	639.569	480.011	703.448	661.82	681.175	701.552	659.992	694.555	657.426	606.676	612.682	578.402	776.359	625.896	860.469	625.411	550.884	764.879	636.234	663.839	585.318	659.078	716.909	669.42	725.674	666.747	571.018	580.666	610.346	611.869	652.928	114.005	612.96	683.083	646.884	670.476	606.461	621.638	637.268	715.37	690.667	727.13	718.467	731.179
TEXTURE_GLSZM_ED_T2_LZLGE	4.3689	2.508	3.4238	5.7259	2.934	7.9877	11.874	2.3621	10.1036	7.2012	1.1626	2.2445	7.5782	14.0126	7.591	9.7839	2.8885	11.14	3.8274	2.0534	0.53687	0.75585	5.382	4.3664	2.6267	8.9185	15.5716	1.4878	1.3551	2.1137	10.7051	48.8472	0.62483	0.39319	3.2308	2.9086	3.4586	1.2122	13.432	11.7188	5.5056	13.726	9.8193	4.2946	8.4568	1.8753	0.52124	12.4153	2.65
TEXTURE_GLSZM_ED_T2_LZHGE	305805	34085.8	136069	102316	341472	590284	54371.8	256136	1.27568e+06	117328	39100.7	93854.6	462717	429581	208590	857659	902766	135071	288181	59946.5	277448	313832	224385	510623	208026	2.18923e+06	693043	79090.3	404123	159039	107394	1.87323e+06	41870.4	71172.6	636403	428325	30798	193580	900127	494316	274217	622888	680042	1.67601e+06	271924	366304	15091.5	195459	136625
TEXTURE_GLSZM_ED_T2_GLV	0.00021629	0.00074875	0.00037375	0.00038793	0.0001479	9.9074e-05	0.0001964	0.0001536	6.2416e-05	0.00020144	0.00044104	0.00044693	0.00017749	0.00013972	0.00023384	9.4681e-05	6.9488e-05	0.00018894	0.00018441	0.00093159	0.00018692	0.00021527	0.00020873	0.00014384	0.00022197	3.4681e-05	9.0047e-05	0.00037601	0.00011799	0.00031545	0.00025587	6.4471e-05	0.00046605	0.00031494	8.2657e-05	0.00014932	0.00016875	0.00032042	6.546e-05	0.00012349	0.00019973	0.00013906	9.8195e-05	5.2022e-05	0.00019258	0.00012514	0.0020239	0.00034612	0.00054843
TEXTURE_GLSZM_ED_T2_ZSV	6.906e-07	1.2351e-06	6.3442e-07	7.8263e-07	3.4388e-07	2.819e-07	5.5527e-07	3.0072e-07	2.0382e-07	3.9086e-07	6.9306e-07	1.1817e-06	4.4419e-07	4.6114e-07	8.8132e-07	4.1146e-07	3.0033e-07	2.9364e-07	5.4381e-07	1.7293e-06	6.0572e-07	8.2643e-07	3.6647e-07	5.3973e-07	6.502e-07	2.1441e-07	2.847e-07	6.9631e-07	2.8263e-07	6.2609e-07	5.2574e-07	6.293e-07	9.6927e-07	6.27e-07	2.7243e-07	3.89e-07	2.9158e-06	1.1478e-06	1.8575e-07	3.9692e-07	4.9057e-07	6.0726e-07	4.912e-07	2e-07	4.2617e-07	2.7417e-07	3.1519e-06	9.8958e-07	1.3216e-06
TEXTURE_GLSZM_ED_FLAIR_SZE	0.64794	0.71664	0.7361	0.72703	0.67718	0.67013	0.66025	0.69276	0.66516	0.69235	0.69156	0.67575	0.65026	0.67254	0.71889	0.67507	0.67327	0.70741	0.6924	0.65502	0.68818	0.68254	0.70838	0.72413	0.68608	0.66153	0.70526	0.7595	0.70106	0.73806	0.68351	0.66444	0.69935	0.74266	0.68969	0.69142	0.63014	0.72187	0.68597	0.68445	0.68311	0.67663	0.68692	0.68371	0.71604	0.70189	0.71279	0.70037	0.71085
TEXTURE_GLSZM_ED_FLAIR_LZE	231.114	27.6207	24.7258	47.1245	205.571	187.031	49.5441	176.256	872.189	40.1015	24.0319	70.0452	255.607	105.306	93.0901	496.404	329.356	273.579	165.699	30.2503	66.071	100.884	222.519	486.069	102.317	764.711	113.861	46.1712	198.182	44.7043	93.6889	568.896	30.1552	44.1936	357.228	202.058	37.741	44.4787	500.358	204.133	102.088	114.124	230.678	450.933	134.517	191.057	10.9773	418.989	44.741
TEXTURE_GLSZM_ED_FLAIR_GLN	0.025493	0.024684	0.01858	0.018157	0.018983	0.01844	0.028399	0.018783	0.018888	0.020099	0.024348	0.018868	0.018437	0.02266	0.019482	0.019318	0.019339	0.020633	0.018838	0.023683	0.018696	0.019271	0.018521	0.021952	0.018878	0.019248	0.021948	0.019381	0.018788	0.017819	0.024433	0.020257	0.022503	0.022507	0.019655	0.01902	0.034072	0.018119	0.019039	0.018903	0.018412	0.018454	0.018612	0.018766	0.020999	0.020531	0.025258	0.023979	0.023239
TEXTURE_GLSZM_ED_FLAIR_ZSN	0.38901	0.47504	0.50135	0.48899	0.4244	0.41597	0.40396	0.44411	0.40974	0.44335	0.44233	0.4229	0.39249	0.41823	0.47805	0.42191	0.41988	0.46278	0.44361	0.39814	0.43817	0.43139	0.46403	0.4851	0.43559	0.4059	0.45984	0.5348	0.45471	0.50412	0.43208	0.40945	0.45253	0.51059	0.44068	0.44251	0.37066	0.48202	0.43532	0.43365	0.4319	0.42419	0.43646	0.43281	0.47418	0.45554	0.46979	0.4535	0.46724
TEXTURE_GLSZM_ED_FLAIR_ZP	0.3106	0.48751	0.5162	0.47742	0.38624	0.36864	0.40212	0.43032	0.30365	0.44357	0.4606	0.42735	0.33796	0.33563	0.45222	0.33228	0.37286	0.38839	0.37836	0.43002	0.42674	0.42453	0.44382	0.32275	0.39867	0.33752	0.38447	0.51389	0.40995	0.50009	0.38574	0.30954	0.47222	0.50912	0.40441	0.40549	0.40429	0.46866	0.37296	0.39062	0.41077	0.40854	0.34378	0.38318	0.40922	0.41159	0.52502	0.28157	0.43924
TEXTURE_GLSZM_ED_FLAIR_LGZE	0.025203	0.014197	0.014263	0.015159	0.016819	0.014904	0.025401	0.015819	0.014737	0.025482	0.02087	0.013732	0.012302	0.01405	0.014455	0.009186	0.023115	0.012443	0.017363	0.022215	0.018452	0.013785	0.021977	0.021281	0.0088475	0.014006	0.014628	0.014493	0.016624	0.017935	0.022531	0.0082811	0.022859	0.024642	0.018337	0.010469	0.018269	0.018529	0.014001	0.011959	0.015388	0.014214	0.018121	0.016092	0.015065	0.015126	0.017164	0.024066	0.020137
TEXTURE_GLSZM_ED_FLAIR_HGZE	504.397	588.116	950.714	1003.34	940.555	961.55	417.002	946.954	918.033	763.004	561.137	933.155	1001.9	749.139	897.873	948.232	829.666	827.672	891.562	570.444	914.031	888.956	938.649	674.435	995.807	880.215	728.388	888.13	936.671	1042.59	558.686	896.237	643.741	676.103	814.163	956.507	329.509	989.72	908.391	944.01	964.785	947.768	923.681	911.49	757.867	790.04	559.972	567.786	632.368
TEXTURE_GLSZM_ED_FLAIR_SZLGE	0.016118	0.0086192	0.0091518	0.0093576	0.0094311	0.0081701	0.017042	0.0091153	0.0082804	0.018296	0.013429	0.0083812	0.0067939	0.0086133	0.0088882	0.0052059	0.013899	0.0070557	0.010658	0.015253	0.011768	0.0081343	0.013221	0.013881	0.0044284	0.0079742	0.0093608	0.0099635	0.0099577	0.011676	0.013807	0.0046242	0.016021	0.018441	0.011308	0.0061467	0.010059	0.011729	0.0083438	0.0072268	0.0092104	0.0085547	0.011021	0.0094089	0.0094989	0.0091517	0.01215	0.014984	0.012958
TEXTURE_GLSZM_ED_FLAIR_SZHGE	304.968	407.746	658.934	696.995	607.812	633.027	266.944	621.421	577.533	501.785	377.555	588.669	629.869	489.148	613.111	638.234	526.814	568.614	571.455	359.027	563.358	549.598	624.258	460.738	644.033	562.173	488.5	634.743	616.575	717.243	362.777	578.338	421.515	467.728	522.759	629.63	201.731	670.917	598.818	607.87	610.975	606.257	619.812	596.378	508.866	530.567	389.25	376.106	421.163
TEXTURE_GLSZM_ED_FLAIR_LZLGE	1.7123	1.0002	1.9407	1.0272	0.91314	2.4155	1.2012	1.6776	7.4163	1.6141	0.78663	1.9074	10.6638	5.4326	2.3322	12.0003	0.79322	5.466	2.1171	0.68549	0.91706	2.799	0.53515	7.9781	2.7216	3.0191	5.1953	2.6615	1.1963	0.8518	1.3508	12.8945	0.58267	0.36329	2.0053	5.3668	1.0672	0.60562	3.0365	7.8245	1.7236	2.3657	1.656	2.106	3.2591	1.5695	1.638	3.1692	0.94393
TEXTURE_GLSZM_ED_FLAIR_LZHGE	436423	43255.7	55393	138977	718630	605624	55152.9	589337	2.60094e+06	89584.3	30727.3	224237	742042	120227	240758	1.39497e+06	1.10266e+06	760124	465090	48949	212034	336242	804148	793460	294435	2.51995e+06	198271	121116	647683	137222	128207	1.69005e+06	50766.5	111861	1.22783e+06	656855	38774.3	138875	1.73564e+06	651848	341712	373847	624641	1.49792e+06	302200	490172	9485.61	568842	75711.9
TEXTURE_GLSZM_ED_FLAIR_GLV	8.2553e-05	0.00040911	0.00049452	0.00033431	9.1647e-05	9.4386e-05	0.00011537	9.4347e-05	3.0843e-05	0.00025736	0.00025717	0.00023929	0.00011198	0.00029893	0.0002694	6.7921e-05	5.9751e-05	7.6152e-05	0.00010557	0.00034125	0.00018693	0.00019634	6.6851e-05	7.3242e-05	0.00019717	3.6078e-05	0.00013891	0.00026808	8.5466e-05	0.00031873	0.00012758	6.7333e-05	0.00027347	0.00015618	6.7241e-05	0.00010135	0.00019348	0.00036167	4.5171e-05	0.00010522	0.00013418	0.00013544	0.00012082	3.1676e-05	0.00013692	8.8978e-05	0.0010077	8.7582e-05	0.00038603
TEXTURE_GLSZM_ED_FLAIR_ZSV	9.17e-07	1.5009e-06	9.504e-07	6.6026e-07	3.0872e-07	2.6577e-07	6.3162e-07	2.5381e-07	1.6435e-07	7.1563e-07	8.9759e-07	8.8293e-07	3.9041e-07	8.3968e-07	7.8735e-07	2.9429e-07	3.1756e-07	2.6351e-07	3.9317e-07	1.7241e-06	6.1489e-07	7.48e-07	2e-07	6.1463e-07	5.9989e-07	2.0771e-07	4.0008e-07	5.8163e-07	2.7068e-07	6.26e-07	5.5434e-07	4.6082e-07	8.5392e-07	5.0875e-07	3.3487e-07	2.978e-07	1.5453e-06	9.2062e-07	1.7872e-07	3.5474e-07	3.7728e-07	4.3354e-07	5.755e-07	1.1977e-07	4.6545e-07	2.907e-07	3.1973e-06	1.3483e-06	1.4368e-06
TEXTURE_GLSZM_NET_T1Gd_SZE	0.80981	0.62446	0.6799	0.70873	0.71506	0.69178	0.69263	0.76514	0.71463	0.7185	0.65966	0.66116	0.76829	0.68479	0.78276	0.72498	0.71139	0.76264	0.58742	0.76691	0.69752	0.68677	0.7277	0.85757	0.81507	0.7779	0.7594	0.76224	0.77444	0.72726	0.75935	0.77952	0.83138	0.77457	0.64479	0.74002	0.64229	0.77309	0.77784	0.74248	0.69769	0.806	0.8957	0.72762	0.71516	0.78073	0.71079	0.86961	0.91396
TEXTURE_GLSZM_NET_T1Gd_LZE	3.0963	31.8943	128.514	21.18	59.3286	97.6283	125.997	6.8609	64.0922	14.0637	240.744	16.2549	23.262	52.7553	7.8784	84.0785	15.9758	16.2781	311.745	3.0073	280.693	7.8685	24.8723	2.128	4.5146	12.3151	9.1139	18.438	8.7839	123.196	7.4505	16.542	2.1903	6.326	1929.84	157.217	12558.8	4.4431	9.8105	106.306	29.6088	4.0962	1.5849	24.2634	44.6624	6.1428	6.1992	1.9245	1.4982
TEXTURE_GLSZM_NET_T1Gd_GLN	0.032483	0.046197	0.022065	0.017911	0.026792	0.019444	0.020441	0.025816	0.018932	0.033459	0.025368	0.019048	0.017867	0.016602	0.01755	0.018707	0.024268	0.017859	0.017043	0.04566	0.030738	0.018847	0.018347	0.016451	0.016931	0.021073	0.016685	0.017487	0.021962	0.019886	0.017	0.019352	0.028865	0.031204	0.035369	0.019591	0.050235	0.016518	0.019303	0.021511	0.01794	0.021568	0.02136	0.028011	0.017402	0.016612	0.019664	0.018115	0.017521
TEXTURE_GLSZM_NET_T1Gd_ZSN	0.61139	0.36268	0.42744	0.46466	0.47328	0.44265	0.44427	0.54275	0.47238	0.47758	0.40255	0.40549	0.54755	0.43379	0.56957	0.48613	0.46811	0.53902	0.32185	0.54563	0.44997	0.43714	0.48981	0.69297	0.62046	0.56178	0.53436	0.53849	0.55652	0.48932	0.53457	0.56462	0.64592	0.55663	0.38634	0.50706	0.38366	0.55438	0.56206	0.51032	0.45018	0.60534	0.76362	0.48979	0.47287	0.56635	0.46841	0.71365	0.80078
TEXTURE_GLSZM_NET_T1Gd_ZP	0.70312	0.36515	0.35958	0.48213	0.4229	0.38605	0.40451	0.60623	0.47283	0.50818	0.30178	0.45604	0.55452	0.43061	0.60461	0.46807	0.48456	0.58075	0.25079	0.67822	0.30049	0.52609	0.48848	0.78533	0.67511	0.59615	0.59328	0.57353	0.60993	0.39437	0.57692	0.57538	0.76471	0.62541	0.19026	0.40896	0.14084	0.63962	0.59031	0.46699	0.45892	0.67908	0.85484	0.47704	0.45667	0.61853	0.54305	0.8105	0.8758
TEXTURE_GLSZM_NET_T1Gd_LGZE	0.025947	0.023399	0.0045884	0.004141	0.0077306	0.0044957	0.0040465	0.0075681	0.0049703	0.0095811	0.0043001	0.0073937	0.0037944	0.0069638	0.0054016	0.0028016	0.0069006	0.0033343	0.0059651	0.025211	0.0094441	0.010908	0.0050033	0.014374	0.00677	0.0036336	0.0073928	0.0068814	0.0073198	0.0042484	0.0077626	0.0035135	0.010895	0.0077524	0.012538	0.0028042	0.01324	0.012516	0.0058657	0.0046183	0.0060265	0.0080729	0.018992	0.0058401	0.0041177	0.0099955	0.030401	0.01837	0.016445
TEXTURE_GLSZM_NET_T1Gd_HGZE	470.281	289.389	1255.28	1620.84	732.016	1368.92	1300.7	774.244	1476.24	706.805	885.96	1087.86	1609.6	1565.78	1657.25	1772.41	877.07	1601.73	1523.49	357.255	597.463	1198.07	1405.77	1526.52	1529.73	1353.48	1544.97	1736.84	1071.73	1286.8	1477.88	1435.11	717.595	768.962	469.748	1702.31	296.369	1408.92	1312.12	1153.88	1336.59	1181.2	1156.41	792.63	1683.19	1625.87	1141.11	1399.57	1327.28
TEXTURE_GLSZM_NET_T1Gd_SZLGE	0.017196	0.014913	0.002652	0.0018454	0.0038944	0.0021554	0.0018364	0.0045427	0.0023983	0.0058125	0.0023011	0.0035621	0.0022396	0.003468	0.0032672	0.0013834	0.0036999	0.0016525	0.0035878	0.016897	0.0049501	0.0048498	0.0024763	0.0086588	0.0039762	0.0018633	0.0040333	0.0030916	0.0037017	0.0025734	0.0047796	0.0020979	0.0043923	0.0045393	0.0055798	0.0014047	0.005451	0.0063401	0.0033366	0.0025749	0.0029588	0.0032943	0.010294	0.0039004	0.0021643	0.0060163	0.021717	0.012443	0.011891
TEXTURE_GLSZM_NET_T1Gd_SZHGE	379.983	179.85	872.403	1186.5	538.507	979.43	928.461	603.235	1090.63	510.363	596.532	727.019	1264.06	1058.8	1369.78	1336.42	645.084	1257.37	850.429	272.188	429.113	830.806	1058.61	1380.79	1264.82	1093.03	1190.28	1390.39	859.128	946.063	1151.99	1179.38	626.108	613.809	309.877	1307.65	197.047	1092.32	1056.89	889.257	952.124	992.23	1097.5	587.054	1256.49	1332.94	786.105	1255.15	1189.34
TEXTURE_GLSZM_NET_T1Gd_LZLGE	0.064657	1.1027	17.1125	2.9866	3.8473	10.4709	7.3915	1.247	11.6984	1.5017	24.93	2.2162	4.9783	5.4889	1.3751	7.6461	1.5847	4.1247	56.6032	0.095039	7.1727	0.46551	2.6777	0.155	0.56488	3.4277	1.5525	2.3104	1.757	12.0691	0.82927	3.0886	0.14118	1.1404	43.4169	12.9984	409.1	0.28581	1.1822	11.217	4.7533	0.45527	0.055908	3.6675	10.1439	0.67953	0.09993	0.069736	0.055243
TEXTURE_GLSZM_NET_T1Gd_LZHGE	1769.28	8845.96	66382.5	10065.8	12379.7	37061.9	16450.9	4516.75	9714.61	6572.36	53821.3	8840.11	9256.97	22531.2	5235.63	16126.3	7467.2	6432.31	120069	1123.83	61496	5846.52	9361.63	2449.91	4018.63	4240.82	6004.62	5735.53	3976.91	123234	8935.26	6388.55	1280.21	2601.8	206135	48608.3	551497	6114.84	5209.61	13318.2	23908.6	3118.44	1418.66	8399.39	17402.6	5074.36	8402.82	2147.24	1991.58
TEXTURE_GLSZM_NET_T1Gd_GLV	0.015045	0.0011991	0.00050717	0.0022415	0.00081402	0.00065499	0.00053812	0.003346	0.00095775	0.0029419	0.0003244	0.0015081	0.0017518	0.0003928	0.0071252	0.00073894	0.0031807	0.0017351	0.00017766	0.025395	0.00039353	0.0066657	0.001099	0.038045	0.011921	0.002684	0.0020012	0.0017208	0.0026644	0.00057536	0.0079735	0.0029715	0.043667	0.0042585	8.8471e-05	0.0007062	2.7365e-05	0.0083393	0.0036034	0.00053058	0.00082622	0.011265	0.1073	0.0018582	0.0010343	0.008403	0.014741	0.055603	0.057022
TEXTURE_GLSZM_NET_T1Gd_ZSV	5.0488e-05	9.8893e-06	7.5827e-07	2.3789e-06	2.9522e-06	1.0395e-06	1.4383e-06	5.9072e-06	1.4581e-06	5.2753e-06	1.4959e-06	2.7123e-06	1.5446e-06	4.2632e-07	5.1896e-06	7.3645e-07	7.1417e-06	1.371e-06	8.599e-07	0.00011734	4.0038e-06	1.1709e-05	1.1409e-06	2.342e-05	9.3894e-06	2.4302e-06	1.5823e-06	1.1224e-06	3.0938e-06	1.3452e-06	8.8207e-06	2.6852e-06	7.4117e-05	5.431e-06	7.2431e-06	9.729e-07	9.4527e-06	6.9359e-06	3.4464e-06	9.4284e-07	1.0045e-06	9.8438e-06	9.8232e-05	4.1175e-06	9.9505e-07	5.6081e-06	4.1996e-05	4.4048e-05	4.6635e-05
TEXTURE_GLSZM_NET_T1_SZE	0.80773	0.63078	0.62193	0.63677	0.53632	0.59573	0.64037	0.68985	0.6798	0.65044	0.62678	0.64146	0.61092	0.59261	0.66179	0.62441	0.5557	0.6843	0.5932	0.70213	0.59476	0.67169	0.57513	0.81618	0.75514	0.62304	0.7223	0.71972	0.63655	0.69787	0.69983	0.66708	0.73312	0.5835	0.49495	0.6443	0.41746	0.74864	0.64554	0.56398	0.5749	0.69882	0.67989	0.64205	0.6897	0.68344	0.65072	0.79961	0.86686
TEXTURE_GLSZM_NET_T1_LZE	2.8467	64.8998	460.728	95.4045	231.851	202.706	83.7866	15.9679	119.295	24.9843	158.002	52.9751	150.19	1399.56	32.4069	155.584	33.2838	35.841	911.279	4.9746	437.845	15.4266	548.879	2.8083	8.4423	22.6023	11.3353	17.7971	45.5302	151.61	9.9131	62.8538	5.4346	82.757	11063.7	426.939	357563	9.627	39.1557	818.318	392.589	14.131	3.75	79.0606	64.0162	16.547	7.5885	3.4526	1.9728
TEXTURE_GLSZM_NET_T1_GLN	0.023123	0.026675	0.022348	0.019129	0.03833	0.024528	0.025006	0.021004	0.026069	0.023208	0.018951	0.027881	0.024246	0.024357	0.024759	0.018861	0.036394	0.019905	0.01937	0.045389	0.032872	0.019601	0.032078	0.016592	0.017823	0.026875	0.017198	0.017058	0.022474	0.019141	0.018313	0.02589	0.033305	0.031242	0.050023	0.019495	0.11876	0.016763	0.023075	0.035753	0.021988	0.019736	0.041551	0.029915	0.017911	0.019033	0.01954	0.019359	0.019486
TEXTURE_GLSZM_NET_T1_ZSN	0.60786	0.36956	0.35954	0.37544	0.27593	0.33086	0.38094	0.44029	0.42784	0.39208	0.36409	0.38126	0.34749	0.32758	0.40571	0.36251	0.29348	0.43299	0.32753	0.46122	0.33027	0.41829	0.30849	0.62171	0.52867	0.36183	0.48249	0.479	0.3767	0.45026	0.45297	0.41171	0.49738	0.31743	0.23685	0.38452	0.17754	0.51902	0.38766	0.29793	0.30933	0.45188	0.43698	0.3821	0.44006	0.4318	0.39384	0.59631	0.70885
TEXTURE_GLSZM_NET_T1_ZP	0.71354	0.32956	0.24621	0.29279	0.24246	0.23742	0.34193	0.47727	0.37472	0.40555	0.30286	0.35998	0.2694	0.16418	0.38946	0.31073	0.31574	0.41568	0.17421	0.58128	0.21679	0.44724	0.20096	0.72283	0.55706	0.39326	0.52273	0.48715	0.35175	0.34335	0.50204	0.35651	0.58589	0.28275	0.057284	0.24494	0.011998	0.56093	0.37733	0.17873	0.20745	0.48146	0.608	0.31302	0.41902	0.45131	0.49453	0.67638	0.80564
TEXTURE_GLSZM_NET_T1_LGZE	0.026953	0.012503	0.0058097	0.011195	0.01115	0.0077032	0.0054888	0.012742	0.0079946	0.012188	0.0049862	0.010899	0.0069511	0.0048092	0.008987	0.006583	0.01722	0.0049982	0.0048341	0.03052	0.014921	0.010644	0.010603	0.0207	0.0041703	0.0074554	0.0081876	0.007452	0.017984	0.012826	0.0062597	0.0053068	0.012968	0.011268	0.038138	0.0050065	0.054573	0.0089666	0.0078881	0.010456	0.0064567	0.0065352	0.026701	0.0071266	0.0028357	0.0053767	0.029599	0.011653	0.024551
TEXTURE_GLSZM_NET_T1_HGZE	749.504	589.351	1079.78	1112.43	385.101	744.765	845.548	981.628	709.375	767.485	1248.04	563.375	827.819	987.67	823.925	1260.28	316.28	1104.42	1283.42	294.788	479.615	1231.2	448.828	1428.54	1527.3	629.644	1351.65	1428.58	793.882	1051.82	1211.74	750.57	592.408	456.665	191.486	1182.26	75.985	1353.02	796.444	464.028	989.671	1081.09	291.342	822.546	1479.74	1174.78	1103.97	1279.71	1057.49
TEXTURE_GLSZM_NET_T1_SZLGE	0.024015	0.0051919	0.0027555	0.0053504	0.0055764	0.0036256	0.0026331	0.0059159	0.0035677	0.0058782	0.0025229	0.0057936	0.0033975	0.0024666	0.003603	0.0040821	0.0084125	0.0024574	0.0026514	0.021114	0.0069561	0.0034503	0.005041	0.014391	0.0017913	0.0031818	0.0045499	0.0035376	0.010506	0.0070642	0.0026826	0.0025385	0.0036487	0.0054648	0.015227	0.0028642	0.014621	0.0047392	0.0042702	0.0062222	0.002557	0.0030446	0.0087251	0.0039539	0.001531	0.0027992	0.021796	0.0050174	0.019891
TEXTURE_GLSZM_NET_T1_SZHGE	587.198	366.017	677.047	691.768	205.148	442.473	564.816	676.59	505.068	496.279	777.511	358.195	503.111	590.434	570.255	782.552	179.009	756.078	751.607	183.915	285.209	834.309	261.622	1161.7	1171.11	405.148	968.221	1028.58	499.215	731.232	793.964	512.897	440.565	266.614	92.4212	741.595	32.8138	1009.62	503.387	254.621	561.145	776.411	199.748	540.824	1017.25	815.366	699.78	1028.78	908.683
TEXTURE_GLSZM_NET_T1_LZLGE	0.054076	2.6799	34.6428	4.5192	6.2982	11.505	5.7342	0.73212	4.4325	1.2821	22.2913	3.1499	12.573	119.066	1.3101	19.4929	1.8001	4.4638	70.7663	0.08356	8.0644	0.58425	12.4865	0.080577	1.164	3.2593	1.4562	1.619	1.1178	3.7726	1.1506	6.3008	0.18673	10.117	106.86	23.7916	19134.4	1.1139	4.2048	29.0239	23.2405	1.8677	0.27126	5.1348	14.7411	2.3992	0.13635	0.15579	0.050357
TEXTURE_GLSZM_NET_T1_LZHGE	2820.3	24383.8	245501	132679	95800.4	91520.7	28790.5	18497.4	14724	17438.2	83868.1	29383.2	93380.5	965667	9860.51	61680.4	8966.39	27510.4	1.41069e+06	2208.58	139442	10668.3	265745	3407.92	8160.88	10332	12419.9	21639.5	40695.6	203124	15412.5	21079	3095.95	44681.3	2.46333e+06	333745	1.00137e+07	16281.6	29354	93868.4	326421	11178.9	893.224	45193	29405.6	11843.2	9187.33	3797.46	2346.98
TEXTURE_GLSZM_NET_T1_GLV	0.018951	0.00079082	0.00011823	0.00075263	0.00012362	0.00032102	0.00051281	0.002363	0.00037791	0.0012068	0.00027631	0.00052989	0.00037303	0.00011019	0.0021126	0.0002929	0.0010409	0.0010155	0.00016295	0.010478	0.00017447	0.0048168	7.0523e-05	0.018247	0.0074108	0.0010895	0.0023958	0.0017438	0.00096464	0.00042963	0.0054675	0.0010595	0.010657	0.00033109	1.9131e-05	0.00025049	4.9536e-06	0.0021692	0.0012093	0.00010218	0.00019621	0.0030613	0.018192	0.0012791	0.0006387	0.0026766	0.012634	0.028473	0.031607
TEXTURE_GLSZM_NET_T1_ZSV	4.4266e-05	8.4385e-06	6.6434e-07	4.8999e-06	4.8848e-06	2.5984e-06	1.8838e-06	5.0013e-06	1.8111e-06	3.5786e-06	9.4666e-07	2.8346e-06	3.3943e-06	2.3261e-06	9.2366e-06	9.7991e-07	1.6007e-05	1.8784e-06	2.6903e-06	9.3208e-05	5.9149e-06	1.2754e-05	3.068e-06	1.6116e-05	7.9583e-06	4.5317e-06	2.5506e-06	1.7925e-06	3.8178e-06	1.9444e-06	1.1364e-05	5.609e-06	4.3425e-05	2.8682e-06	0.00010671	2.5501e-06	0.0016801	2.2833e-06	5.2565e-06	5.877e-06	2.486e-06	5.9162e-06	0.00016876	6.7095e-06	1.0632e-06	5.2658e-06	4.5652e-05	3.6031e-05	3.6291e-05
TEXTURE_GLSZM_NET_T2_SZE	0.78055	0.65687	0.63011	0.63665	0.65422	0.64112	0.65527	0.66142	0.63715	0.68594	0.59972	0.54546	0.63325	0.54571	0.60232	0.56253	0.70915	0.6846	0.58469	0.77505	0.5844	0.68203	0.61333	0.77741	0.69349	0.68855	0.65636	0.67684	0.70095	0.64084	0.70599	0.66245	0.78906	0.71555	0.56755	0.65032	0.54929	0.56993	0.64574	0.6288	0.59308	0.67971	0.7946	0.62341	0.68148	0.70497	0.7138	0.81995	0.84528
TEXTURE_GLSZM_NET_T2_LZE	2.8202	34.6241	256.98	26.108	22.0777	54.4907	49.8177	29.2487	530.12	44.2246	91.7524	57.0876	65.3588	2116.65	19.5699	230.083	13.2865	24.3269	316.12	2.6993	90.7422	13.3626	138.169	3.8963	8.864	22.4924	34.3171	20.2753	12.7911	211.298	7.4354	20.833	3.2523	15.2138	2777.53	140.515	30732.6	44.7664	36.7095	363.347	423.833	15.0427	3.6548	41.0177	52.8328	8.8226	3.9786	3.4807	2.5413
TEXTURE_GLSZM_NET_T2_GLN	0.021027	0.023314	0.018145	0.019212	0.022928	0.018013	0.01976	0.019654	0.031753	0.020389	0.023387	0.017465	0.018315	0.020202	0.023392	0.017925	0.01955	0.017583	0.022198	0.023815	0.016962	0.024846	0.023557	0.017148	0.01759	0.019034	0.018102	0.018178	0.019321	0.018835	0.019172	0.016677	0.026723	0.018727	0.040042	0.019045	0.068889	0.017406	0.017296	0.021411	0.021014	0.021243	0.032313	0.020933	0.018081	0.018707	0.017423	0.023154	0.024998
TEXTURE_GLSZM_NET_T2_ZSN	0.56585	0.39919	0.3685	0.37724	0.3963	0.38134	0.39806	0.40541	0.37796	0.43503	0.33497	0.28284	0.37227	0.28208	0.34004	0.29988	0.46492	0.43367	0.31897	0.55802	0.31945	0.4305	0.34912	0.56093	0.44466	0.43831	0.39977	0.42419	0.45437	0.38028	0.46121	0.40625	0.57865	0.47338	0.29986	0.3919	0.28655	0.3079	0.38596	0.36801	0.32765	0.42752	0.58844	0.36128	0.42951	0.45952	0.47217	0.63156	0.67086
TEXTURE_GLSZM_NET_T2_ZP	0.70079	0.39288	0.29092	0.39883	0.41657	0.35806	0.37461	0.40128	0.27929	0.40796	0.29728	0.28935	0.333	0.13772	0.38775	0.26159	0.48327	0.45402	0.22465	0.70098	0.28819	0.45844	0.2765	0.65489	0.50561	0.44107	0.41108	0.45973	0.50265	0.27086	0.53388	0.42853	0.67913	0.49052	0.1153	0.31825	0.071813	0.32926	0.35955	0.28997	0.2099	0.46001	0.672	0.34314	0.40924	0.52133	0.6087	0.68328	0.75862
TEXTURE_GLSZM_NET_T2_LGZE	0.021458	0.026125	0.010019	0.01865	0.0096141	0.015912	0.014993	0.024273	0.023939	0.014656	0.014329	0.017329	0.0099833	0.016551	0.023839	0.013402	0.0087916	0.0096333	0.010138	0.017904	0.019282	0.01614	0.019889	0.024419	0.020175	0.011423	0.0060189	0.010296	0.016856	0.0034498	0.02126	0.013175	0.029187	0.01314	0.01907	0.014576	0.065353	0.010285	0.013148	0.015562	0.0061818	0.012557	0.024321	0.02022	0.0068473	0.019107	0.015223	0.020444	0.015919
TEXTURE_GLSZM_NET_T2_HGZE	914.712	684.327	1133.27	953.439	779.52	1095.09	934.675	870.564	379.99	841.722	740.239	1095.86	1088.87	823.531	735.364	1029.27	1125.94	1209.73	819.921	821.643	1321.88	722.916	699.951	1276.74	1118.34	1108.35	1259.89	1178.1	990.044	1322.6	926.73	1386.62	628.124	1030.43	274.68	942.18	82.4105	1167.57	1259.73	837.425	1069.67	974.409	469.464	918.941	1202.39	1035.31	1334.32	827.116	871.773
TEXTURE_GLSZM_NET_T2_SZLGE	0.013431	0.015745	0.0052954	0.011897	0.0053223	0.0085328	0.0074994	0.013335	0.013571	0.007675	0.0069305	0.0095217	0.0061519	0.0083091	0.015065	0.0061802	0.0049867	0.0043799	0.0054247	0.008429	0.010694	0.0095745	0.01172	0.016605	0.012297	0.0066833	0.0024385	0.0060007	0.0093131	0.0018186	0.013397	0.0061221	0.024485	0.0070864	0.010096	0.0080304	0.032351	0.0043829	0.0060121	0.0081933	0.0030965	0.0080204	0.012186	0.013066	0.0029196	0.010372	0.0086002	0.013611	0.010633
TEXTURE_GLSZM_NET_T2_SZHGE	651.906	442.795	697.053	580.279	504.202	682.394	592.565	534.378	228.281	562.652	434.314	562.326	680.586	427.76	433.841	567.457	788.874	807.476	466.687	647.894	766.504	479.589	409.608	998.39	732.334	747.86	817.095	781.443	675.824	841.906	614.562	934.168	458.108	712.228	149.166	607.515	41.1745	622.493	777.27	508.138	602.763	646.232	377.154	551.792	807.697	691.505	927.155	670.649	734.729
TEXTURE_GLSZM_NET_T2_LZLGE	0.080034	0.41104	8.7773	1.4788	2.3556	1.4843	1.1083	0.34496	2.2647	1.6182	2.0594	3.0225	4.4583	28.2751	0.55017	3.1662	1.5605	1.6514	33.0781	0.092858	3.2458	0.56114	3.9487	0.076462	0.24767	1.9189	4.4647	3.6563	0.30533	20.6484	0.163	0.94526	0.055638	0.72486	41.2891	4.7331	133.529	2.8968	1.5102	4.1307	22.349	1.6274	0.079852	1.5968	4.391	0.24068	0.14363	0.11585	0.09194
TEXTURE_GLSZM_NET_T2_LZHGE	3272.04	35492.4	609270	42857.5	27186.1	108675	101680	66576.9	561562	82998.3	129825	127911	128643	4.99354e+06	19255.5	658066	16705	59340.1	265795	2009.26	162462	11069	228975	6790.84	17651.2	39494.8	68330.6	28121.1	22601.1	206776	12178	39409.9	2788.41	27589.2	1.57106e+06	287481	8.28097e+06	91582	62932.7	779997	944621	21375.8	1512.44	70842	135972	13603.9	5914.5	3065.92	1712.1
TEXTURE_GLSZM_NET_T2_GLV	0.017831	0.00083079	0.00011605	0.0015621	0.0015566	0.00045796	0.00040391	0.0011277	0.00010587	0.00073946	0.00024127	0.00065507	0.00042489	5.781e-05	0.0019666	0.0001404	0.0037939	0.0011097	0.00017859	0.038509	0.00062196	0.0041998	0.00022343	0.015882	0.0037225	0.0015342	0.00076296	0.00086073	0.0014905	0.00041802	0.0046435	0.0019813	0.018227	0.0010442	4.8272e-05	0.00030836	4.9259e-06	0.0006263	0.0014997	0.0001366	0.00023983	0.0023894	0.020305	0.00091691	0.00053871	0.0028849	0.027369	0.022195	0.026478
TEXTURE_GLSZM_NET_T2_ZSV	3.5164e-05	4.5402e-06	4.8352e-07	4.6151e-06	4.6198e-06	1.0958e-06	1.3207e-06	5.5168e-06	4.5107e-06	2.6635e-06	1.1417e-06	4.2264e-06	1.6784e-06	4.7047e-06	9.4215e-06	1.3419e-06	6.8683e-06	1.7968e-06	1.5252e-06	7.3957e-05	2.8065e-06	1.61e-05	1.9647e-06	2.0012e-05	8.1838e-06	3.0524e-06	1.3772e-06	1.301e-06	2.5558e-06	2.5508e-06	1.2363e-05	3.3498e-06	4.7745e-05	1.6873e-06	2.4525e-05	1.4137e-06	4.463e-05	2.5811e-06	4.8038e-06	1.785e-06	3.4029e-06	5.4633e-06	9.7404e-05	4.4247e-06	1.0999e-06	5.32e-06	4.0357e-05	4.3527e-05	3.9971e-05
TEXTURE_GLSZM_NET_FLAIR_SZE	0.75408	0.66507	0.61869	0.673	0.65424	0.63927	0.61272	0.67036	0.70254	0.66611	0.58521	0.60688	0.62835	0.61084	0.66919	0.66867	0.64873	0.61907	0.61613	0.82185	0.58811	0.67163	0.60397	0.83844	0.72886	0.64281	0.71251	0.71783	0.68026	0.65372	0.69105	0.67757	0.79608	0.7082	0.59242	0.63146	0.45494	0.67737	0.67339	0.63281	0.60724	0.67601	0.7989	0.66765	0.62873	0.68676	0.71558	0.7225	0.81618
TEXTURE_GLSZM_NET_FLAIR_LZE	3.027	30.2529	1084.81	47.1899	21.8121	115.789	102.425	21.9216	50.2966	46.6901	333.193	98.616	199.555	2781.11	15.9485	246.811	21.2693	284.514	1163.53	2.3399	128.214	16.0029	118.721	2.2749	8.3793	43.4523	23.7269	22.5378	20.4811	203.238	13.3243	20.3165	2.9123	22.1141	2527.76	760.562	97595.7	28.5607	25.0781	400.482	231.31	11.1615	1.9896	46.1395	77.7123	25.3038	4.6081	3.8732	2.1618
TEXTURE_GLSZM_NET_FLAIR_GLN	0.021631	0.024724	0.024126	0.017414	0.023947	0.021253	0.023718	0.016617	0.018307	0.020849	0.021893	0.018169	0.021536	0.027282	0.020506	0.018308	0.022067	0.020116	0.019374	0.037635	0.018397	0.019409	0.024136	0.019728	0.017923	0.023744	0.017619	0.019172	0.020241	0.018301	0.025205	0.019801	0.027047	0.021217	0.037417	0.020043	0.070495	0.016437	0.018435	0.027858	0.018858	0.018949	0.021484	0.020965	0.017111	0.020192	0.017751	0.02127	0.025533
TEXTURE_GLSZM_NET_FLAIR_ZSN	0.52779	0.40973	0.3551	0.41866	0.3975	0.3788	0.35006	0.41532	0.45687	0.41124	0.31997	0.3428	0.36612	0.3465	0.41482	0.4136	0.39102	0.35504	0.35264	0.63006	0.32476	0.41739	0.3399	0.65847	0.4914	0.38302	0.46936	0.47649	0.42854	0.3954	0.4416	0.42477	0.58937	0.46371	0.32738	0.36973	0.19832	0.42403	0.41945	0.37109	0.34424	0.42324	0.59657	0.412	0.36701	0.43607	0.47489	0.4848	0.62046
TEXTURE_GLSZM_NET_FLAIR_ZP	0.67448	0.4038	0.19832	0.35237	0.41869	0.33304	0.31261	0.39689	0.45078	0.39698	0.21866	0.28739	0.24415	0.1415	0.45443	0.2954	0.40186	0.23205	0.15547	0.75	0.26705	0.43033	0.29138	0.76381	0.53706	0.35652	0.45995	0.47749	0.45173	0.26955	0.45949	0.44038	0.69939	0.46702	0.11101	0.21855	0.022581	0.40153	0.39862	0.23298	0.25814	0.47724	0.768	0.36032	0.3179	0.40733	0.59348	0.62099	0.76025
TEXTURE_GLSZM_NET_FLAIR_LGZE	0.015958	0.022008	0.01618	0.011016	0.0080316	0.010991	0.011529	0.021469	0.002754	0.01597	0.011329	0.015649	0.010093	0.016219	0.006964	0.0037245	0.011541	0.0198	0.00864	0.017888	0.012141	0.016622	0.017906	0.014712	0.013717	0.011525	0.0079994	0.013644	0.02011	0.0040851	0.013276	0.0089806	0.014976	0.013088	0.017922	0.009464	0.084843	0.014959	0.012573	0.012371	0.0041522	0.016809	0.018007	0.019593	0.0081141	0.0064273	0.028403	0.015786	0.022918
TEXTURE_GLSZM_NET_FLAIR_HGZE	834.259	623.083	717.732	1198.98	775.035	935.895	920.715	1287.84	1578.23	805.445	868.101	1040.84	1058.86	502.034	1013.27	1421.66	833.761	902.736	1014.68	389.046	1350.01	1294.13	662.332	1097.37	1202.79	754.143	1237.99	1006.59	943.447	1327.49	668.318	1060.93	706.539	880.313	309.68	1044.41	90.2188	1285.9	1182.1	531.315	1297.52	1060.6	1023.61	1075.26	1241.35	970.423	1232.72	1086.46	748.996
TEXTURE_GLSZM_NET_FLAIR_SZLGE	0.0096863	0.0125	0.0087077	0.00654	0.0035718	0.0053851	0.0058709	0.013186	0.0013731	0.0082848	0.0049378	0.0093536	0.0043485	0.0082869	0.0023889	0.0019771	0.0055973	0.0079357	0.0042045	0.0091653	0.0060018	0.0082817	0.0099626	0.0094601	0.0079372	0.0067955	0.0040471	0.0077362	0.0098214	0.0018388	0.0076549	0.0048042	0.0086219	0.0069497	0.0090129	0.0043845	0.029673	0.0078673	0.0073871	0.0076236	0.0020126	0.0093475	0.006571	0.013831	0.0039677	0.00344	0.019388	0.0053013	0.014978
TEXTURE_GLSZM_NET_FLAIR_SZHGE	605.007	386.837	433.422	787.946	509.73	586.523	557.179	853.213	1116.61	513.975	496.884	609.965	664.239	304.452	687.477	940.338	529.386	554.671	593.482	325.577	794.149	872.119	392.621	940.057	864.754	480.498	883.513	719.745	644.474	862.7	453.388	699.631	548.75	605.232	172.741	645.962	40.6037	857.808	792.671	324.914	775.384	710.246	827.47	688.301	753.339	665.271	861.263	805.972	604.632
TEXTURE_GLSZM_NET_FLAIR_LZLGE	0.16484	0.47204	12.0264	4.0164	2.3199	5.6422	3.9775	0.76734	5.9339	0.98292	10.7736	4.0385	6.883	29.246	1.5508	13.6804	1.2357	3.1518	24.7112	0.088609	6.5429	0.50266	4.3408	0.15553	0.45178	3.7534	1.7993	1.0772	0.32083	19.212	0.78629	2.4342	0.14336	0.83426	39.3915	18.5665	1984.35	1.1798	1.4714	10.2213	29.1471	0.43615	0.075473	2.1849	3.7639	2.7202	0.10199	0.13521	0.056685
TEXTURE_GLSZM_NET_FLAIR_LZHGE	2884.28	39715.9	1.75429e+06	85452.9	20044.2	84205.1	63875.8	37801.8	34437.3	100265	309863	252218	221062	2.97056e+06	12251.3	214114	23691.6	262451	889695	854.556	169530	13474.1	189579	2306.11	11237.2	34514.1	47195.2	22575.1	29763.9	250587	9787.78	20848.5	2433.38	33616.6	1.77976e+06	502864	6.2668e+06	47851.5	42115.1	145621	356636	16327.8	1943.33	48789.4	110512	24911.9	8226.89	2979.69	1649.71
TEXTURE_GLSZM_NET_FLAIR_GLV	0.018531	0.0012859	9.5524e-05	0.0012588	0.0016559	0.00024297	0.00049037	0.0026371	0.0012154	0.00066467	0.00021994	0.00054848	0.00047632	4.0756e-05	0.0031543	0.00036136	0.001666	0.00017413	0.00010734	0.022438	0.00060353	0.0047417	0.00027982	0.027301	0.0058524	0.00084321	0.0012351	0.00080689	0.0011592	0.00050414	0.0024075	0.0016273	0.024663	0.0009293	5.5658e-05	0.00011805	5.2434e-06	0.0012489	0.0018992	0.00016701	0.00034159	0.0036928	0.074511	0.0012626	0.00054829	0.0020196	0.018659	0.028631	0.033365
TEXTURE_GLSZM_NET_FLAIR_ZSV	4.6741e-05	6.8786e-06	2.0553e-06	4.0968e-06	4.6897e-06	8.9272e-07	2.3095e-06	6.408e-06	1.7404e-06	2.7643e-06	2.5031e-06	4.273e-06	4.1684e-06	4.1917e-06	8.0026e-06	1.4131e-06	6.5655e-06	2.4453e-06	3.0976e-06	8.3393e-05	3.2674e-06	1.2142e-05	2.2582e-06	2.6941e-05	9.4418e-06	4.0642e-06	1.7328e-06	1.2939e-06	2.4301e-06	2.9109e-06	1.0678e-05	3.7233e-06	5.1045e-05	1.8516e-06	2.4347e-05	2.5375e-06	0.00041037	2.3001e-06	4.2465e-06	4.041e-06	2.0032e-06	7.6825e-06	0.0001049	4.2776e-06	1.8181e-06	6.5183e-06	3.4831e-05	4.9711e-05	5.8161e-05
TEXTURE_NGTDM_ET_T1Gd_Coarseness	0.0077155	0.0024053	0.00038716	0.0005428	0.00039939	0.00030817	0.00030383	0.00036567	0.00030617	0.00074564	0.00013754	0.00032669	0.0005919	0.00037748	0.00099864	0.00060192	0.00058307	0.0002491	0.0017166	0.012191	0.00029829	0.0005316	0.00024296	0.00043306	0.0012758	0.00031896	0.00025804	0.00018908	0.00022945	0.00033331	0.0010249	0.00048734	0.0013435	0.00015694	0.00039642	0.00036046	0.00024492	0.00034585	0.00036259	0.00026851	0.00045727	0.00035368	0.0025763	0.0004199	0.00031526	0.00063337	0.0013014	0.0020871	0.0013581
TEXTURE_NGTDM_ET_T1Gd_Contrast	0.44561	0.23787	0.47307	1.4026	0.74102	0.72281	0.76859	0.78497	0.66312	0.50791	1.0278	1.1875	1.17	1.4752	1.121	1.0852	0.68651	0.45943	1.0212	0.22488	0.6898	0.54169	0.66318	1.3082	0.90678	0.63123	1.4734	1.6712	0.88055	0.71977	1.4187	0.95683	0.761	0.66977	1.2705	0.95634	1.0749	1.3613	0.7265	0.64765	0.6671	0.84289	0.86695	0.68213	1.183	1.704	0.88814	1.1365	1.4927
TEXTURE_NGTDM_ET_T1Gd_Busyness	0.20957	4.6472	7.2789	1.8145	1.6721	2.3156	2.1969	1.8384	2.2409	3.1408	5.0327	2.0258	1.5128	2.6962	0.70392	1.8141	1.1857	3.423	1.3208	0.24477	2.5188	1.2378	2.687	1.4967	0.56391	2.4366	2.6027	3.4469	2.8456	2.494	0.75755	1.418	0.51544	5.8377	1.7286	1.902	2.8553	2.098	1.8966	2.6309	1.7801	1.9857	0.25537	1.6727	2.2327	1.0661	0.49692	0.33241	0.48197
TEXTURE_NGTDM_ET_T1Gd_Complexity	2320.96	460.301	2094.79	10286.6	6576.48	6002.19	6677.72	6985.65	5870.65	2558.21	8830.85	10557.4	9109.17	10153.6	9482.46	7076.61	6077.47	3463.85	5014.16	725.426	5767.24	4787.13	5812.81	11511.1	7701.77	5122.93	12899.1	15210.7	7824.42	5704.77	11845.1	8446.52	6780.16	4983.28	11337.7	7932.2	9364.45	11440.5	6404.11	5527.18	5120.92	7280.66	7755.61	5988.06	10389.1	15323.9	7799.24	9992.59	13197.6
TEXTURE_NGTDM_ET_T1Gd_Strength	4.5464	0.59004	0.30281	0.64263	0.57936	0.42461	0.44231	0.53064	0.44341	0.6658	0.19584	0.47278	0.71125	0.46005	1.3889	0.76338	0.85024	0.29362	1.549	3.7302	0.41015	0.78573	0.34981	0.6331	1.7835	0.43482	0.37342	0.28156	0.33404	0.41096	1.3542	0.69618	1.9856	0.19452	0.58503	0.51884	0.35429	0.50137	0.52461	0.37048	0.56897	0.4904	3.763	0.59764	0.44312	0.92408	1.8773	2.9322	1.9572
TEXTURE_NGTDM_ET_T1_Coarseness	0.012714	0.0077332	0.00089601	0.0022362	0.00073814	0.00082417	0.00065611	0.00079534	0.00068209	0.0017523	0.00029151	0.00050847	0.001812	0.0019507	0.0022673	0.0008897	0.0011915	0.00035244	0.0052811	0.019831	0.00072267	0.0015065	0.00054905	0.00092002	0.0018344	0.00053783	0.0006852	0.00050525	0.00055108	0.00069698	0.0018391	0.00096731	0.002269	0.00038818	0.0017491	0.00079455	0.000659	0.00052965	0.0005959	0.00068818	0.0012853	0.00076554	0.00698	0.00090503	0.0007732	0.0018013	0.0049547	0.0038532	0.0032229
TEXTURE_NGTDM_ET_T1_Contrast	0.36966	0.18462	0.26313	0.37522	0.21169	0.21344	0.19423	0.23995	0.22024	0.19741	0.46937	0.48806	0.33001	0.30106	0.37435	0.69271	0.14053	0.22324	0.4568	0.11119	0.22199	0.19031	0.21494	0.59649	0.60308	0.27265	0.53573	0.64619	0.25729	0.30144	0.6897	0.38364	0.23958	0.13722	0.14488	0.39237	0.085834	0.91489	0.22027	0.12088	0.19123	0.22651	0.18919	0.14975	0.41679	0.42702	0.20928	0.56953	0.4725
TEXTURE_NGTDM_ET_T1_Busyness	0.066484	0.15474	0.99281	0.31788	1.6188	1.2563	2.275	1.2841	1.4071	0.85934	2.3276	3.0552	0.50148	0.36596	0.52175	1.0541	1.6281	2.8639	0.15504	0.23087	1.1321	0.4501	1.4859	0.91578	0.35726	2.57	0.93024	1.399	1.6882	1.3491	0.44632	0.83328	0.55245	3.7922	0.71927	0.89312	8.5107	1.2714	2.1568	2.3256	0.74588	1.4678	0.24831	1.4735	1.0214	0.69419	0.16714	0.17714	0.35412
TEXTURE_NGTDM_ET_T1_Complexity	2530.81	1123.68	1867.73	2954.68	1203.25	1495.3	1068.76	1517.71	1493.27	1114.08	3778.2	2768.34	2336.61	2380.68	2456.25	5038.46	626.994	1428.71	3465.77	262.539	1495.32	1537.74	1545.52	4593.35	5049.28	1579.58	4401.15	5284.04	1765.84	2134.58	5080.04	2891.1	1330.81	579.787	747.954	3235.72	203.513	7663.51	1144.65	467.995	1279.03	1371.39	970.61	750.409	3240.76	2717.8	1562.32	4686.35	3190.38
TEXTURE_NGTDM_ET_T1_Strength	13.517	6.9006	1.056	3.0878	0.56564	0.86857	0.4572	0.74538	0.67243	1.4036	0.42464	0.36103	2.1919	2.7114	2.0253	0.92711	0.68348	0.32129	6.6059	3.9736	0.7871	2.2328	0.61299	1.1341	2.6864	0.48485	1.0284	0.69087	0.56674	0.72506	2.0508	1.2231	1.6309	0.20398	1.2677	1.1062	0.14785	0.76572	0.38131	0.30723	1.4221	0.64473	4.8657	0.61837	0.94317	1.5647	6.3403	5.4866	3.1024
TEXTURE_NGTDM_ET_T2_Coarseness	0.0090995	0.0041578	0.000626	0.00086194	0.00052489	0.00048846	0.0006084	0.00044969	0.0005243	0.0010705	0.00038026	0.0008726	0.0013781	0.00095495	0.0016664	0.0011394	0.00076778	0.00024208	0.0051012	0.017201	0.00036591	0.00061155	0.00039345	0.0011362	0.0015243	0.00041305	0.00043201	0.00052547	0.00034244	0.00059116	0.0016422	0.0010044	0.0019502	0.00023879	0.00080941	0.00043736	0.00050545	0.00081794	0.00072104	0.00053049	0.00082128	0.00052156	0.0053926	0.00059593	0.00071221	0.0012021	0.0016421	0.0030545	0.0031323
TEXTURE_NGTDM_ET_T2_Contrast	0.61118	0.47885	0.46056	0.99191	0.53075	0.45516	0.38675	0.56978	0.38345	0.50299	0.36528	0.43778	0.50897	0.64008	0.67695	0.63495	0.51856	0.52628	0.29204	0.34736	0.51093	0.47982	0.36416	0.49915	0.72583	0.45285	0.71439	0.59884	0.59648	0.43284	0.77356	0.45259	0.50912	0.44167	0.63889	0.78542	0.37782	0.57871	0.35808	0.29474	0.40743	0.56164	0.32903	0.48236	0.48907	0.8675	0.72772	0.56019	0.33998
TEXTURE_NGTDM_ET_T2_Busyness	0.095961	0.17965	1.1494	0.79679	1.4977	1.3434	1.0887	1.7687	1.2609	0.7499	1.8306	0.83342	0.57141	0.7068	0.39816	0.62433	0.8475	2.7318	0.22579	0.060939	2.5888	1.1352	2.2541	0.58577	0.44574	2.0643	2.2581	1.4163	1.9458	1.2301	0.56537	0.66512	0.41465	3.5578	0.86427	1.5377	3.3709	0.78508	0.91922	1.4429	0.86332	1.4294	0.17726	1.1572	1.0243	0.58965	0.42806	0.30775	0.46785
TEXTURE_NGTDM_ET_T2_Complexity	4668.44	3378.97	3627.27	8568.83	4101.26	3690.02	3222.45	4377.78	3176.1	3852	3058.47	3443.25	3843.73	5355.32	5913.28	5178.18	4366.77	4292.88	1465	2076.28	3741.2	4008.09	2684.11	4113.07	5913.48	3419.81	4972.51	4652.9	4966.58	3469.67	5670.22	3788.24	3980.39	3334.17	5559.53	6729.4	2241.21	4688	2953.88	2284.34	3218.65	4540.14	2137.83	4060.76	3847.59	7170.84	6349.1	3561.12	1771.75
TEXTURE_NGTDM_ET_T2_Strength	11.6268	4.705	0.8355	1.2389	0.66943	0.72045	0.88221	0.56372	0.7627	1.322	0.54428	1.2062	1.6703	1.3659	2.4284	1.5722	1.1323	0.3575	3.4546	14.1145	0.4199	0.87982	0.45871	1.6536	2.1148	0.51352	0.44536	0.6889	0.49873	0.82019	1.9022	1.4793	2.5034	0.28954	1.1651	0.63607	0.43037	1.214	1.0642	0.65075	1.1406	0.68259	5.4838	0.84302	0.93966	1.6147	2.3152	2.8143	1.8208
TEXTURE_NGTDM_ET_FLAIR_Coarseness	0.011141	0.0055349	0.00086638	0.0010485	0.00075159	0.00061947	0.00075886	0.0006658	0.00060778	0.001583	0.0003964	0.0015086	0.0018931	0.0017364	0.0016709	0.0012436	0.0012029	0.00033597	0.0091208	0.022018	0.00066309	0.00085104	0.00032552	0.00080864	0.0020801	0.00066643	0.00051951	0.00041651	0.00053342	0.00071761	0.0017291	0.0015901	0.0020364	0.00028732	0.00088144	0.00071349	0.0005932	0.00081519	0.00082294	0.00049507	0.0010588	0.00069471	0.0050657	0.0006038	0.00074801	0.001806	0.0017097	0.0055305	0.0035928
TEXTURE_NGTDM_ET_FLAIR_Contrast	0.49151	0.24995	0.31288	0.73033	0.37437	0.3161	0.28444	0.40744	0.29075	0.30005	0.30658	0.25984	0.27649	0.23681	0.50325	0.56974	0.29997	0.28097	0.17883	0.21249	0.2642	0.34407	0.41891	0.56602	0.54167	0.26477	0.69933	0.67125	0.36676	0.34388	0.54751	0.29323	0.39688	0.34619	0.58688	0.46259	0.12435	0.58846	0.30592	0.25186	0.31387	0.38357	0.38914	0.43339	0.46629	0.5028	0.67027	0.40178	0.33736
TEXTURE_NGTDM_ET_FLAIR_Busyness	0.083098	0.20579	0.89708	0.8872	0.93044	1.3569	0.90169	1.0007	1.2324	0.68736	1.8386	0.45368	0.44572	0.6273	0.67054	0.57931	0.59834	2.6278	0.13106	0.07245	1.5039	0.79366	2.312	1.2928	0.31996	1.3623	1.458	2.0376	1.2039	1.1577	0.69186	0.43601	0.43721	2.8172	0.77354	0.92951	3.9929	0.79263	0.85677	2.5594	0.64071	1.0864	0.13884	1.0693	1.0023	0.4928	0.44438	0.12525	0.33152
TEXTURE_NGTDM_ET_FLAIR_Complexity	3640.74	1306.21	2402.48	5540.79	3094.38	2350.41	2136.03	3438.7	2215.6	1989.09	2443.43	2058.06	1863.23	1534.69	3105.03	4454.27	2420.53	1975.4	981.56	894.212	1873.42	2888.43	3248.3	3934.62	4464.64	1928.78	5654.61	4806.2	3161.55	2615.72	3335.16	2313.47	2902.26	2672.64	5020.58	3799.91	392.468	4765.18	2501.43	1520.21	2551.66	3024.99	3057.7	3625.93	3633.36	3737.52	5636.38	3335.93	1885.82
TEXTURE_NGTDM_ET_FLAIR_Strength	13.7035	3.7181	1.0795	1.1435	1.069	0.73917	0.97131	0.95142	0.76346	1.567	0.52603	2.1897	1.9858	1.6511	1.4527	1.5828	1.5754	0.35439	6.3729	11.0474	0.77844	1.2371	0.39387	0.78172	2.9998	0.82858	0.65137	0.45008	0.80224	0.91885	1.3039	2.2758	2.2083	0.37561	1.2682	1.0684	0.17373	1.1825	1.1815	0.38762	1.5503	0.86657	6.4891	0.88029	0.94856	1.9368	2.2154	7.9164	2.5101
TEXTURE_NGTDM_ED_T1Gd_Coarseness	0.00084919	0.0019262	0.00051353	0.00042024	0.00047686	0.00044606	0.00028144	0.00030501	0.00019773	0.00054112	0.00041991	0.00075433	0.00071552	0.00034014	0.0015043	0.00042892	0.00050754	0.0003074	0.00040356	0.0016806	0.00087329	0.00085735	0.00033097	0.00033394	0.00068292	0.00033096	0.00024212	0.00029733	0.00047312	0.00061896	0.0002733	0.00061095	0.00070026	0.000458	0.00046514	0.00053665	0.00083614	0.00065723	0.00019606	0.00052636	0.00043283	0.00068669	0.00068976	0.00021053	0.00048001	0.00022267	0.0019215	0.00068956	0.00064953
TEXTURE_NGTDM_ED_T1Gd_Contrast	0.17411	0.25271	0.22018	0.71729	0.23822	0.22265	0.18858	0.18081	0.17752	0.21795	0.21683	0.67455	0.17459	0.39951	0.25067	0.20794	0.19623	0.30388	0.41881	0.19744	0.15843	0.23194	0.27997	0.63227	0.47298	0.21543	0.53346	0.89361	0.28074	0.28821	0.50018	0.23446	0.33511	0.37149	0.20153	0.21043	0.14183	0.85098	0.3183	0.18065	0.22412	0.28512	0.30345	0.28128	0.42023	0.59857	0.42516	0.54892	0.87771
TEXTURE_NGTDM_ED_T1Gd_Busyness	1.3355	0.54351	2.4057	1.6172	2.0879	2.0396	8.3793	4.1639	5.599	2.1214	4.0882	0.88543	0.99461	2.0551	0.48961	2.2225	1.9943	2.4988	1.6044	0.95273	1.7086	1.8167	2.7125	2.0447	0.97977	2.0054	2.8676	2.2429	1.3805	1.5444	3.8649	1.0364	1.422	1.9937	1.8891	1.5595	3.5192	1.0213	4.4397	3.2343	2.8584	1.0468	1.2156	3.5911	1.4235	2.9821	0.48268	0.95081	1.0131
TEXTURE_NGTDM_ED_T1Gd_Complexity	991.357	1731.27	1132.74	5893.35	1420.24	1597.27	747.662	998.735	991.825	1357.92	1094.02	5692.86	1338.91	3219.77	1973.06	1472.75	1287.32	2165.15	3410.76	777.765	723.412	1300.9	2004.71	5162.84	3959.72	1738.43	4380.2	7673.18	2316.15	1766.99	3373.41	1913.24	2363.37	2604.57	1378.83	1571	369.758	6964.77	2326.09	916.716	1194.11	2225.34	2265.96	2103.07	3342.03	5006.87	3103.24	4465.01	7371.54
TEXTURE_NGTDM_ED_T1Gd_Strength	0.65599	1.998	0.33032	0.60797	0.44848	0.48205	0.11835	0.22988	0.15165	0.45466	0.24365	1.1113	0.93012	0.48649	1.9982	0.464	0.4703	0.364	0.59941	0.77359	0.49611	0.61585	0.33853	0.48426	1.0062	0.46868	0.3446	0.42993	0.68714	0.55361	0.26955	0.91634	0.73239	0.46346	0.48771	0.65606	0.20032	0.94919	0.21506	0.33476	0.27789	0.93816	0.81583	0.25987	0.69272	0.32574	2.0628	1.0222	0.93804
TEXTURE_NGTDM_ED_T1_Coarseness	0.00098817	0.0018688	0.00057087	0.001114	0.000462	0.00046569	0.00039184	0.00029656	0.00025386	0.00061191	0.00037105	0.00085217	0.00074567	0.00058767	0.0015279	0.00023229	0.00058034	0.0004661	0.00065133	0.0029264	0.0010717	0.0010876	0.00052019	0.00047054	0.00098117	0.00027131	0.00029275	0.00042356	0.00056359	0.00093256	0.00040133	0.00070361	0.00079419	0.00078395	0.00050965	0.00066959	0.001424	0.00089829	0.00029365	0.00076652	0.00073139	0.0010048	0.0012036	0.00030618	0.00055387	0.000424	0.0026181	0.00089935	0.0010102
TEXTURE_NGTDM_ED_T1_Contrast	0.21533	0.30218	0.29204	0.25571	0.26872	0.1932	0.17298	0.19433	0.17935	0.23305	0.39973	0.58374	0.15966	0.22459	0.23512	0.39041	0.18171	0.22429	0.26191	0.22147	0.16257	0.19703	0.20174	0.43392	0.32851	0.2204	0.42837	0.62708	0.24354	0.21979	0.31655	0.20328	0.28607	0.19914	0.18401	0.16764	0.061434	0.625	0.17999	0.094888	0.13997	0.17051	0.1606	0.16411	0.35335	0.21416	0.33427	0.42764	0.56614
TEXTURE_NGTDM_ED_T1_Busyness	0.86315	0.40004	1.5178	0.78104	1.8066	1.9556	3.656	4.1057	3.5735	1.4262	2.1946	0.86296	0.91682	1.1346	0.54217	3.7632	1.8039	1.3796	1.007	0.41684	0.99801	0.93204	1.3196	1.481	0.72614	3.4345	2.2526	1.5785	1.1354	0.93289	2.7911	0.92036	1.0829	1.5532	1.6523	1.1507	2.4576	0.74841	3.5685	2.7502	1.5347	0.83327	0.83532	3.2977	1.1577	2.609	0.30593	0.73364	0.66174
TEXTURE_NGTDM_ED_T1_Complexity	1479.98	2378.92	1750.34	1870.76	1959.47	1264.28	769.176	1147.94	1234.65	1640.75	2979.54	4560.81	1199.67	1826.7	1644.85	2786.99	1150.06	1796.6	2096.19	1411.92	915.609	1256.86	1572.17	3454.58	2661.1	1438.9	3478.51	5247.13	2050.06	1472.9	1959.24	1631.46	2080.76	1254.08	1237.76	1281.35	101.695	5071.75	1170.79	374.658	744.026	1205.57	1018.25	1065.67	2899.91	1296.78	2468.11	3518.11	4785.88
TEXTURE_NGTDM_ED_T1_Strength	1.1087	2.5473	0.56482	1.3707	0.5607	0.46102	0.22098	0.24474	0.27485	0.6801	0.45757	1.1485	0.9776	0.86766	1.8315	0.26551	0.56891	0.67657	0.95292	2.6924	0.88695	0.96973	0.68221	0.66026	1.3685	0.29094	0.43017	0.61274	0.85794	0.97645	0.34826	1.0607	0.90659	0.69106	0.54232	0.87173	0.24183	1.2917	0.28343	0.34114	0.55477	1.1999	1.2414	0.31052	0.82096	0.36163	3.1125	1.3148	1.4512
TEXTURE_NGTDM_ED_T2_Coarseness	0.00060504	0.00091377	0.00038155	0.00045361	0.00031976	0.00028461	0.00022921	0.00017665	0.00014953	0.00032162	0.00023932	0.00093089	0.00030028	0.00025279	0.00061702	0.00025202	0.00038149	0.00017945	0.00034249	0.0015641	0.00065622	0.0007306	0.0002245	0.00039868	0.00079225	0.00022793	0.00025939	0.00034169	0.00025905	0.00044372	0.00029566	0.00057875	0.00036787	0.00026778	0.00030919	0.0002901	0.00088158	0.00090865	0.00019475	0.00045143	0.00048408	0.00066104	0.00081862	0.00019595	0.00034214	0.00020441	0.0013274	0.00065183	0.00094907
TEXTURE_NGTDM_ED_T2_Contrast	0.40937	0.70926	0.59301	0.65247	0.48428	0.43605	0.40441	0.5369	0.42133	0.53207	0.62417	0.55793	0.44107	0.53074	0.63518	0.42074	0.40449	0.63574	0.48827	0.52961	0.46497	0.45949	0.53925	0.51927	0.41954	0.34626	0.47994	0.76099	0.55354	0.65978	0.52835	0.26688	0.6301	0.71237	0.45926	0.45887	0.13581	0.59822	0.41834	0.3607	0.40842	0.34753	0.3106	0.39607	0.5753	0.65627	0.68407	0.59245	0.60901
TEXTURE_NGTDM_ED_T2_Busyness	1.4707	0.78063	1.8181	1.4645	2.1849	2.4094	5.6722	3.5736	4.5025	2.5791	3.6435	0.72568	2.1407	2.6614	1.0513	2.6054	1.77	3.8626	1.8883	0.41137	1.0157	0.94784	2.9037	1.6278	0.82799	2.9183	2.5203	1.9295	2.6135	1.5031	2.8221	1.2147	2.6026	3.1615	2.1689	2.3093	5.2121	0.72538	3.3639	1.5215	1.4235	1.0216	0.79418	3.3606	1.934	3.2791	0.64813	1.1233	0.72488
TEXTURE_NGTDM_ED_T2_Complexity	2992.27	5719.28	4990.34	5625.02	4083.7	3648.66	2373.67	4779.8	3540.63	4134.42	4672.81	4762.99	3713.27	4493.17	5435.22	3565.74	3554.58	5183.17	4205.83	4566.99	4124.01	3930.19	4543.05	4334.67	3600.15	2986.92	4003.23	6517.7	4754	5720.02	4033.68	2139.03	4533.93	5500.44	3970.82	3950.92	351.848	5079.3	3622.34	3062.06	3447.65	2926.5	2667.72	3399.62	4930.49	5575.13	5130.91	4778.17	5087.63
TEXTURE_NGTDM_ED_T2_Strength	0.71642	1.2998	0.54747	0.6693	0.46492	0.40554	0.18772	0.26423	0.21863	0.39759	0.27188	1.3504	0.44843	0.36525	0.90869	0.37349	0.54674	0.25676	0.50939	2.379	0.95926	1.0697	0.33145	0.59195	1.1387	0.32979	0.38261	0.50442	0.37667	0.64048	0.36148	0.80781	0.38696	0.3145	0.44204	0.41982	0.21684	1.3394	0.28739	0.66339	0.70067	0.9504	1.1852	0.28032	0.50477	0.29747	1.5079	0.88884	1.3477
TEXTURE_NGTDM_ED_FLAIR_Coarseness	0.00069007	0.00088198	0.00034498	0.00044948	0.00037142	0.00031626	0.00024285	0.00021777	0.00018514	0.00035611	0.00024548	0.0011803	0.00044062	0.00025925	0.00058101	0.00028193	0.00045126	0.00021164	0.00040341	0.0018605	0.00076957	0.00089995	0.00021975	0.00034053	0.00088486	0.00025021	0.0001905	0.00029422	0.00027461	0.00047641	0.00027848	0.00047854	0.00040674	0.000264	0.00036302	0.00033672	0.00082563	0.00079614	0.00020277	0.00044947	0.00047121	0.00059118	0.00056821	0.00018191	0.00032801	0.00022918	0.0012718	0.00078236	0.00074978
TEXTURE_NGTDM_ED_FLAIR_Contrast	0.28977	0.48919	0.59184	0.66446	0.40305	0.39066	0.31973	0.44444	0.33861	0.4639	0.43516	0.4345	0.30658	0.36796	0.63451	0.37565	0.33874	0.46474	0.42385	0.32707	0.40172	0.38491	0.56019	0.50022	0.38573	0.31584	0.50921	0.84535	0.52036	0.60852	0.4054	0.30652	0.4924	0.64044	0.39621	0.40178	0.25224	0.70228	0.41773	0.37506	0.42201	0.39195	0.41865	0.41793	0.52167	0.51501	0.48541	0.34788	0.53843
TEXTURE_NGTDM_ED_FLAIR_Busyness	1.8815	1.8243	2.4243	1.5863	1.8266	2.2167	10.0991	2.9979	3.5448	2.941	7.1107	0.62863	1.5358	4.4464	1.1748	2.4756	1.4006	3.8401	1.6371	0.87865	0.90928	0.79083	2.936	2.5576	0.74478	2.6026	6.0202	2.7486	2.3779	1.4386	5.4541	1.327	3.0257	4.1031	1.8436	1.9589	3.6618	0.86471	3.3729	1.5662	1.4933	1.1163	1.162	3.4356	2.9978	3.6421	1.4033	1.318	1.7383
TEXTURE_NGTDM_ED_FLAIR_Complexity	1872.05	2954.81	4703.95	5585.36	3592.3	3378.05	1525.3	4039.16	2960.02	3309.05	2477.96	3572.59	2671.78	2243.29	4630.13	3094.49	3088.77	3616.79	3617.57	1949.32	3568.91	3294.24	4822.19	3323.48	3072.83	2772.18	3330.87	6432.25	4541.3	5356.2	2364.78	2612	3082.57	4578.84	3456.17	3383.07	1095.7	6019.9	3592.39	3185.91	3651.86	3375.33	3586.69	3663.59	3818.75	3766.98	2523.8	2155.08	3408.93
TEXTURE_NGTDM_ED_FLAIR_Strength	0.75986	0.77199	0.41937	0.60995	0.56135	0.44932	0.12938	0.3205	0.27167	0.40464	0.18849	1.6688	0.64452	0.21116	0.71081	0.39079	0.6513	0.27875	0.55956	1.6044	1.1083	1.2805	0.32111	0.31589	1.2198	0.36169	0.16992	0.37209	0.4002	0.70417	0.22712	0.70097	0.35218	0.31977	0.51481	0.48292	0.49195	1.1545	0.28764	0.62723	0.67786	0.8464	0.7779	0.26619	0.35265	0.26401	0.76244	0.64073	0.61187
TEXTURE_NGTDM_NET_T1Gd_Coarseness	0.02604	0.0022545	0.00040328	0.0014558	0.001905	0.00091256	0.0016514	0.0023463	0.0013668	0.00099402	0.00074585	0.0010383	0.001252	0.00021952	0.0034814	0.00052685	0.0043066	0.0009182	0.00059065	0.042734	0.001503	0.012155	0.0010825	0.010784	0.0039262	0.0014848	0.00051762	0.0004692	0.0012411	0.0012928	0.0059557	0.0018627	0.028289	0.00045281	0.0010711	0.00073571	0.00042699	0.00056867	0.0016037	0.00091013	0.00076846	0.0023858	0.045901	0.0019512	0.00090299	0.0020782	0.039787	0.024616	0.015223
TEXTURE_NGTDM_NET_T1Gd_Contrast	0.37869	0.29324	0.37863	0.89121	0.42666	0.40834	0.42942	0.58791	0.60312	0.51943	0.32425	0.86595	0.67072	0.88744	0.92226	0.74077	0.50449	0.69096	0.41386	0.30165	0.25114	0.43595	0.57244	1.385	1.2274	0.7407	1.2928	1.2008	0.65432	0.39597	1.0091	0.76413	0.50413	0.74008	0.1984	0.59127	0.14457	1.6345	0.87915	0.58384	0.49981	0.87259	1.3914	0.4155	0.63854	1.2892	0.45623	1.1707	2.0313
TEXTURE_NGTDM_NET_T1Gd_Busyness	0.060929	1.2236	1.9575	0.48516	0.95022	1.0911	0.68378	0.51031	0.59613	1.1001	2.4825	1.0782	0.52254	3.0985	0.18592	1.2258	0.32507	0.72277	1.2014	0.0449	1.4265	0.073164	0.79739	0.064784	0.17909	0.52265	1.3573	1.5184	0.7485	0.54537	0.11571	0.43067	0.042225	2.5616	3.3135	1.0247	17.0748	1.1806	0.52431	1.4272	1.0132	0.33898	0.01751	0.58157	0.77561	0.34298	0.016233	0.028445	0.044291
TEXTURE_NGTDM_NET_T1Gd_Complexity	1675	539.306	2509.4	7372.71	2072.59	2825.93	2724.8	3449.74	4564.86	1968.72	1686.22	6027.48	5723.25	7676.43	8104.85	6392.83	2817.75	5897.94	3353.61	802.961	992.628	3138.04	4322.22	11617.3	10543.1	5313.13	11160.8	10371.2	4537.62	2930.6	8234.97	5762.49	2615.34	2983.87	617.258	4577.82	291.705	14367	6635.5	3258.25	3908.48	6086.75	10222.2	2241.99	5310.15	11144.8	3196.57	9424.88	18079.7
TEXTURE_NGTDM_NET_T1Gd_Strength	14.1138	0.53125	0.42842	2.0351	1.1749	1.0289	1.8153	1.8312	1.8091	0.66012	0.51273	1.0804	1.8374	0.31376	5.0686	0.77515	3.5951	1.3365	0.83362	14.7635	0.73257	13.9455	1.353	15.338	5.6535	1.7695	0.73534	0.65392	1.2639	1.6115	8.5493	2.405	20.2485	0.28877	0.39558	0.9945	0.097227	0.81855	1.9585	0.88578	0.98626	2.6064	53.1107	1.4234	1.2884	2.9189	53.5613	33.5916	22.4711
TEXTURE_NGTDM_NET_T1_Coarseness	0.044156	0.0057118	0.00076754	0.0053902	0.0030028	0.0014267	0.0020977	0.0055118	0.0015124	0.0029948	0.00088735	0.0012082	0.0026063	0.0008937	0.0065762	0.00077064	0.0063707	0.0015918	0.00083113	0.066039	0.0023834	0.019922	0.0016899	0.019999	0.0070834	0.0032027	0.00089282	0.00095558	0.003109	0.001592	0.010956	0.0033217	0.052747	0.0017391	0.0015438	0.0015194	0.0005904	0.00086209	0.0042895	0.0018302	0.0017938	0.0066159	0.073709	0.004011	0.0014818	0.0057431	0.07298	0.068393	0.044924
TEXTURE_NGTDM_NET_T1_Contrast	0.41942	0.20995	0.19849	0.23036	0.14562	0.18353	0.25637	0.32041	0.38795	0.2289	0.39175	0.40363	0.18009	0.14901	0.30423	0.49183	0.17268	0.33098	0.27992	0.25174	0.14097	0.24408	0.14364	0.69759	0.66764	0.21722	0.72733	0.57617	0.20657	0.32396	0.54119	0.24611	0.20788	0.14091	0.077731	0.25797	0.036782	1.0695	0.24748	0.12608	0.15595	0.3094	0.34297	0.20603	0.37638	0.40553	0.24373	0.4094	0.61592
TEXTURE_NGTDM_NET_T1_Busyness	0.02674	0.31558	1.3958	0.14356	0.71382	1.191	0.85028	0.16196	1.884	0.42706	1.0292	1.3387	0.43297	1.2511	0.27506	1.1701	0.54136	0.54765	0.79342	0.031515	0.90222	0.040982	1.189	0.036753	0.095355	0.53699	0.80206	0.70907	0.32093	0.48537	0.066656	0.46421	0.023653	1.0323	2.1373	0.55169	36.8205	0.78656	0.26727	1.9431	0.50081	0.1435	0.041604	0.25282	0.44869	0.16446	0.010101	0.010771	0.017977
TEXTURE_NGTDM_NET_T1_Complexity	2536.76	967.784	1322.61	1722.68	538.845	969.117	1346.49	2059.05	1627.22	1260.54	2771.04	1898.74	1113.04	926.231	1580.76	3413.84	501.355	2343.89	2208.35	506.178	530.243	1753.49	531.11	5780.18	5415.9	1121.72	5865.22	4673.4	1237.03	2336.31	4195.91	1295.1	1100.12	579.928	196.622	1828.86	20.8597	9022.71	1380.41	432.907	1030.67	2153.18	1020.21	1045.64	3043.95	2749.88	1828.69	3037.44	4460.01
TEXTURE_NGTDM_NET_T1_Strength	43.3129	3.7444	0.7473	6.9449	1.1436	1.0693	1.5101	5.845	0.96237	2.3344	1.041	0.59606	2.3898	0.79524	4.8418	0.95419	1.9735	1.9289	1.2341	20.7993	1.1998	22.164	0.69266	29.1763	10.3406	2.0263	1.2289	1.3862	2.7455	1.9474	14.7926	2.5441	37.8481	0.83132	0.39699	1.9998	0.028481	1.247	3.88	0.76633	1.9135	7.5073	28.6094	3.0112	2.1906	6.7095	89.0089	87.7086	56.6414
TEXTURE_NGTDM_NET_T2_Coarseness	0.036634	0.0037904	0.00063387	0.0021265	0.0021618	0.00088381	0.0015868	0.0063691	0.0013213	0.0026403	0.00064535	0.0022623	0.0025267	0.00090142	0.0046073	0.0012981	0.0044537	0.0012022	0.00056907	0.06818	0.0023641	0.0083009	0.001847	0.021801	0.0064686	0.0029379	0.0010941	0.00085175	0.0020686	0.0018793	0.0064511	0.0040087	0.044081	0.0011586	0.0013126	0.00093166	0.00071784	0.0016044	0.0046696	0.0015949	0.0018369	0.0058334	0.068211	0.0043465	0.0011742	0.0029018	0.037385	0.041024	0.037071
TEXTURE_NGTDM_NET_T2_Contrast	0.50304	0.36163	0.31856	0.54383	0.47817	0.42768	0.42969	0.34603	0.35051	0.37752	0.38587	0.45197	0.31309	0.21376	0.42475	0.30947	0.60724	0.52639	0.31321	0.47873	0.34631	0.45048	0.24865	0.64859	0.71768	0.43776	0.59232	0.5985	0.46291	0.31315	0.77501	0.39402	0.35174	0.49434	0.1466	0.41906	0.068495	0.57567	0.34802	0.29591	0.21998	0.36673	0.46555	0.31184	0.47664	0.75874	0.59195	0.52789	0.52831
TEXTURE_NGTDM_NET_T2_Busyness	0.024264	0.27142	1.1443	0.37949	0.55567	0.84166	0.49637	0.11671	0.84081	0.3953	1.5691	0.29797	0.30279	0.76822	0.28078	0.5146	0.1803	0.54619	1.9817	0.01655	0.29358	0.13422	0.52823	0.029509	0.10876	0.28	0.60116	0.9294	0.45066	0.37523	0.13844	0.16902	0.025584	0.73352	1.2904	0.73596	4.2703	0.43116	0.14058	0.39816	0.37505	0.14151	0.02399	0.19818	0.55861	0.28936	0.016715	0.024634	0.026275
TEXTURE_NGTDM_NET_T2_Complexity	3593.33	1996.14	2517.86	3698.62	3020.37	3216.81	2939.88	2571.67	1143.13	2500.48	2168.3	3715.01	2338.18	1677.45	2517.99	2583.62	4463.84	4222.77	1982.91	2863.23	2862	2348.13	1439.76	5077.03	5663.2	3260.6	4744.54	4512.27	3196.67	2512.46	5648.45	3249.23	1989.56	3568.92	473.218	2791.99	117.213	4641.89	2739.62	1680.38	1702.9	2462.6	1782.78	2183.08	3853.87	5664.86	4838.84	2988.32	2966.65
TEXTURE_NGTDM_NET_T2_Strength	43.6759	2.7705	0.84294	2.3182	1.9057	1.1256	1.7532	8.4042	0.6797	2.9315	0.50729	3.295	3.2525	1.3006	3.6165	1.8549	5.2173	1.7686	0.52054	69.3385	3.3861	5.6228	1.5819	30.9061	9.0286	3.5525	1.6103	1.08	2.2396	2.5923	7.4528	5.8695	32.1186	1.3486	0.4817	1.1127	0.11213	2.3172	6.7926	1.8541	2.688	6.3661	32.6204	5.1639	1.7297	3.4647	54.9088	36.6525	34.2645
TEXTURE_NGTDM_NET_FLAIR_Coarseness	0.057204	0.0049663	0.00079398	0.0032844	0.0031084	0.0011319	0.0019699	0.008834	0.0015595	0.0032292	0.0013499	0.0029789	0.0029992	0.00082501	0.0065184	0.0011906	0.0075468	0.0022453	0.0011913	0.05768	0.0034387	0.019268	0.0018851	0.010989	0.0088006	0.0036594	0.0010196	0.00075614	0.0026203	0.0021323	0.0085793	0.0035148	0.046383	0.001213	0.002038	0.0017388	0.00052065	0.0015186	0.0040188	0.0014713	0.001842	0.0068946	0.066601	0.0044783	0.0017706	0.0052752	0.03498	0.06536	0.04595
TEXTURE_NGTDM_NET_FLAIR_Contrast	0.3398	0.28715	0.17961	0.41179	0.31043	0.2728	0.26218	0.27241	0.55531	0.28384	0.20183	0.34816	0.19708	0.13879	0.42372	0.32888	0.27845	0.20026	0.1698	0.32021	0.23568	0.28579	0.21057	1.0081	0.48019	0.23584	0.64999	0.5899	0.31033	0.29033	0.3991	0.3606	0.33217	0.36969	0.12643	0.22922	0.051109	0.61296	0.35606	0.18968	0.22641	0.33634	0.9331	0.29553	0.3094	0.40077	0.62898	0.37336	0.36413
TEXTURE_NGTDM_NET_FLAIR_Busyness	0.021897	0.18998	1.0688	0.2066	0.41375	0.91215	0.51131	0.072254	0.44115	0.31226	0.90663	0.231	0.25263	1.6481	0.17059	0.57359	0.12001	0.39686	0.86303	0.039978	0.19714	0.041209	0.60336	0.079686	0.081126	0.33388	0.6869	1.3423	0.34549	0.32709	0.14725	0.23941	0.021226	0.7517	0.74674	0.53276	19.86	0.43658	0.16575	1.4088	0.36638	0.12343	0.012915	0.16357	0.40273	0.20052	0.017809	0.013455	0.022956
TEXTURE_NGTDM_NET_FLAIR_Complexity	2203.2	1440.43	1147.52	3320.17	1834.11	1791.22	1513.91	2233.44	4756.17	1953.64	1293.3	2834.93	1280.9	790.498	2677.69	2655.99	1689.13	1379.59	1211.4	1190.92	1931.43	2121.58	1323.62	7341.64	3666.37	1417.44	5198.69	4128.45	2106.23	2295.52	2345.6	2607.77	1750.74	2511.51	486.445	1524.6	48.1569	5090.05	2758.79	907.608	1798.59	2438.27	6973.79	1929.14	2471.46	2685.99	5054.55	2227.52	2184.26
TEXTURE_NGTDM_NET_FLAIR_Strength	61.3293	3.5999	0.8048	4.7336	2.4532	1.0657	1.724	13.0427	2.2581	3.7534	1.2693	4.2786	3.2687	0.62006	6.9979	1.7352	6.882	2.5401	1.2723	26.1043	4.9524	22.9645	1.7476	12.0521	10.986	3.1976	1.3892	0.78612	2.824	3.0083	6.5927	4.0335	34.9139	1.3253	0.94871	2.2801	0.035506	2.2095	5.5133	0.94417	2.6259	8.691	68.4262	5.0061	2.4905	5.4987	51.9492	70.1628	36.2661
TGM_p1	8	3.3125	5.78125	3.875	1	1	1	1	3.0625	5.65625	1.5	2.15625	1	1	1	1	2.84375	1	8	1	1.5	1.78125	1	1	1	1	1	1	1	8	4.09375	1	1	1	1	1.78125	1	3.71875	1.78125	1	1	4.09375	8	1	1	1	1.78125	1	1
TGM_dw	7.5e-07	1e-09	1e-09	1e-09	5.725e-08	1.18187e-07	2.8625e-08	3.44125e-07	1.50062e-07	3.8125e-09	1e-09	1e-09	5.56875e-08	3.8125e-09	1.94375e-08	8.475e-08	9.81875e-08	1e-09	1.41625e-07	1e-09	4.13125e-08	1.2375e-08	1.6625e-08	1.03187e-07	1e-09	2.05687e-07	8.475e-08	3.8125e-09	8.63125e-08	1.6125e-08	8.35e-08	7.35e-08	2.11937e-07	1e-09	1.16e-07	1e-09	2.1625e-08	1e-09	2.76625e-07	5.00625e-08	9.75625e-08	1e-09	7.5e-07	1.26e-07	2.00625e-08	5.79125e-07	1e-09	3.2875e-08	3.225e-08
TGM_Cog_X_1	0.178609	0.0776185	0.132283	0.100415	0.106184	0.154318	0.0961883	0.149488	0.0755012	0.153037	0.0863722	0.154843	0.157751	0.102562	0.135985	0.170968	0.146336	0.128159	0.0860538	0.0958614	0.0882539	0.172416	0.0735145	0.139532	0.151748	0.0778629	0.085335	0.154356	0.152861	0.0747529	0.0816823	0.0968582	0.163453	0.0886168	0.140996	0.0846467	0.162946	0.150632	0.159518	0.0944053	0.0692611	0.107585	0.0839021	0.141152	0.148987	0.165749	0.0630448	0.1653	0.0856009
TGM_Cog_Y_1	0.0962562	0.1229	0.116006	0.0882489	0.131952	0.0795769	0.149135	0.129446	0.131578	0.109575	0.137379	0.140048	0.146787	0.0678746	0.11541	0.122884	0.0888993	0.073845	0.106439	0.155287	0.162896	0.141389	0.110379	0.183424	0.088482	0.161685	0.105397	0.129166	0.102	0.108427	0.123631	0.0904095	0.0976905	0.139273	0.161222	0.086515	0.121958	0.101102	0.112257	0.0718987	0.117708	0.161846	0.103143	0.153128	0.170719	0.108946	0.105544	0.14422	0.123391
TGM_Cog_Z_1	0.052741	0.0943361	0.0960353	0.0964702	0.0968941	0.108996	0.115611	0.0696759	0.0902205	0.0562262	0.101555	0.0712938	0.0772776	0.0980847	0.119526	0.104539	0.0947826	0.081874	0.115222	0.0754313	0.103207	0.071237	0.0673932	0.103599	0.106665	0.0795499	0.0644715	0.0659797	0.0691523	0.0999758	0.0744222	0.127073	0.0638032	0.097466	0.115957	0.102935	0.0717466	0.054319	0.0553718	0.0856558	0.0676133	0.122876	0.0566909	0.116052	0.092871	0.0703033	0.0649005	0.117722	0.0652938
TGM_T_1	2	91.4736	272.429	128.468	240.778	167.326	255.356	145.787	149.801	117.301	344.327	223.88	117.912	632.008	70.4437	147.198	129.31	409.005	56.4727	5.488	228.019	225.295	313.31	131.383	64.3498	199.254	248.814	210.979	236.297	164.203	38.0645	153.106	47.2129	559.806	151.648	226.979	376.003	188.191	203.165	198.73	169.014	105.886	19.2193	154.786	209.45	68.2865	50.4054	22.9281	15.5224
TGM_Cog_X_2							0.116984			0.150232																		0.150789														0.107357				0.154717
TGM_Cog_Y_2							0.111847			0.142803																		0.0736095														0.132394				0.0943487
TGM_Cog_Z_2							0.111043			0.0747064																		0.0861189														0.126405				0.043745
TGM_T_2							1.43108			10.1852																		89.709														103.533				3.456
TGM_Cog_X_3																																														0.153702
TGM_Cog_Y_3																																														0.105301
TGM_Cog_Z_3																																														0.0525179
TGM_T_3																																														0.362039
TGM_Cog_X_4
TGM_Cog_Y_4
TGM_Cog_Z_4
TGM_T_4
TGM_Cog_X_5
TGM_Cog_Y_5
TGM_Cog_Z_5
TGM_T_5
TGM_Cog_X_6
TGM_Cog_Y_6
TGM_Cog_Z_6
TGM_T_6
[truncated: 194 more columns]
